# Supplementary material for: Characterizing microRNA editing and mutation sites in Autism Spectrum Disorder
Source: Front Mol Neurosci. 2023 Jan 20;15:1105278. doi: 10.3389/fnmol.2022.1105278 (PMC9895120; doi:10.3389/fnmol.2022.1105278)
Supplement: Supplementary Figure S1 — The distribution of different types of editing sites in miRNAs. [file Data_Sheet_1.zip]

Archive with 22 entries (22 files):
- Data Sheet 1/ASD-SupplementaryData-v4.pdf
- Data Sheet 1/ASD-Supplementary-TableS10-figure5-target.xlsx
- Data Sheet 1/ASD-Supplementary-TableS11-figure6-luciferase.xlsx
- Data Sheet 1/ASD-Supplementary-TableS12-figureS1.xlsx
- Data Sheet 1/ASD-Supplementary-TableS13-figureS2.xlsx
- Data Sheet 1/ASD-Supplementary-TableS14-figureS3.xlsx
- Data Sheet 1/ASD-Supplementary-TableS15-figureS4.xlsx
- Data Sheet 1/ASD-Supplementary-TableS16-figureS5.xlsx
- Data Sheet 1/ASD-Supplementary-TableS17-figureS6.xlsx
- Data Sheet 1/ASD-Supplementary-TableS18-figureS7.xlsx
- Data Sheet 1/ASD-Supplementary-TableS19-figureS8.xlsx
- Data Sheet 1/ASD-Supplementary-TableS1-data-sets.xlsx
- Data Sheet 1/ASD-Supplementary-TableS20-figureS9.xlsx
- Data Sheet 1/ASD-Supplementary-TableS21-figureS10.xlsx
- Data Sheet 1/ASD-Supplementary-TableS2-editing-site.xlsx
- Data Sheet 1/ASD-Supplementary-TableS3-sig-editing-site.xlsx
- Data Sheet 1/ASD-Supplementary-TableS4-sig-editing-site-under10.xlsx
- Data Sheet 1/ASD-Supplementary-TableS5-target.xlsx
- Data Sheet 1/ASD-Supplementary-TableS6-figure1-summary.xlsx
- Data Sheet 1/ASD-Supplementary-TableS7-figure2-relevant-sites.xlsx
- Data Sheet 1/ASD-Supplementary-TableS8-figure3-under10.xlsx
- Data Sheet 1/ASD-Supplementary-TableS9-figure4-ADARs.xlsx
