# Supplementary material for: Characterizing microRNA editing and mutation sites in Autism Spectrum Disorder
Source: Front Mol Neurosci. 2023 Jan 20;15:1105278. doi: 10.3389/fnmol.2022.1105278 (PMC9895120; doi:10.3389/fnmol.2022.1105278)
Supplement: Supplementary Figure S1 — The distribution of different types of editing sites in miRNAs. [file Data_Sheet_1.zip › Data Sheet 1/ASD-Supplementary-TableS10-figure5-target.xlsx]

## Sheet: Fig. 5A
Integrated analysis of targets of A-to-I edited miR-376a-5p (miR-376a-1_9g) and the downregulated genes in Cortex. The targets of A-to-I edited miR-376a-5p (miR-376a-1_9g) were predicted with the MiCPAR algorithm (see Methods) using 11 PAR-CLIP sequecing profiles in Table S1.3. Only targets having at least 1 PAR-CLIP read with T-to-C variation were included in the list here. The downregulated gen…
miR-376a-1_9g targets	Cortex downregulated	GSE64018 downregulated	5278-PFC downregulated
MARCHF6	ZYG11B	AAGAB	AL161645.2
SEPTIN8	ZRANB1	AASDHPPT	NPAS4
SEPTIN11	ZNF804B	ABCA10	THEMIS
AADAT	ZNF740	ABCA5	GPR6
AASDHPPT	ZNF554	ABCC12	CCDC177
AATF	ZNF449	ABCD2	IQCJ
ABI2	ZNF385B	ABHD10	NXPH2
ACOT9	ZNF365	ABHD14A	RP1-66C13.4
ADAMTS15	ZNF25	ABRACL	PLCXD2
ADD3	ZNF18	ABRAXAS2	MC4R
ADIPOR2	ZBTB24	AC002524	OR2L13
AFF4	ZBBX	AC002542	C17ORF102
AFG3L2	WDR54	AC004805	KLRC2
ALDH16A1	VWC2	AC004816	SSTR4
ALDH1L2	VPS36	AC004888	SOSTDC1
ALDOA	VPS25	AC005357	OSTN
ALKBH1	VPS16	AC005592	OR2W3
ALKBH3	VPS11	AC006026	TYRP1
ANAPC1	VDAC3	AC006041	WDR16
ANAPC1P1	VAMP1	AC007131.3	PNOC
ANKRD20A4-ANKRD20A20P	UVRAG	AC007242.1	AL035406.1
ANO5	USP9Y	AC007403	HSD11B1
AP3M1	USP33	AC007560.2	OR14I1
APC	USP32	AC007688	VIP
APOLD1	USP19	AC008065	SLC17A6
ARCN1	USF1	AC008780	TAC1
ARFGEF2	UQCRH	AC009171	DUSP27
ARHGAP29	UQCRFS1	AC009237	PNPLA5
ARID4B	UNC80	AC009835.1	SLC5A2
ARL8B	UMAD1	AC009977	SST
ASXL2	UCHL5	AC010230	DCAF8
ATAD2	UBR3	AC010387	SYT6
ATL2	UBL7	AC010889	SERTM1
ATP2B1	UBE2QL1	AC010904	BHLHA9
ATP5PB	UBAP1L	AC011374	F12
ATXN1	TUBGCP5	AC012067.1	TMEM52B
AURKA	TUBG1	AC012070	CALHM1
AZI2	TUBA4A	AC012254	RP11-474G23.1
BCL9	TTLL7	AC012506	KCNB2
BLOC1S6	TTLL11	AC021016	VWC2L
BMPR1B	TTC19	AC022400	CHRM4
C2CD5	TTBK2	AC023762	CEMP1
C2orf68	TSPAN5	AC023886	AC009065.1
C5orf51	TRPC4AP	AC025181	KCNS2
C7orf55-LUC7L2	TRPC1	AC025284.1	HRH2
C9orf66	TRIM37	AC025766	HTR3B
CAB39	TRIM3	AC026271	C10ORF107
CAD	TRAPPC11	AC026353	FAM21B
CAMSAP2	TPP2	AC026616	HTR1E
CANX	TOR1A	AC026992.1	STYK1
CAPZB	TOPBP1	AC027031	FOSB
CARHSP1	TOP2B	AC027343	BFSP1
CASP8AP2	TOMM20	AC034234	FFAR4
CCDC181	TMX4	AC036111	SOWAHB
CCNH	TMSB4Y	AC060814	CRYBB1
CD164	TMEM72-AS1	AC064805	KLK7
CDC27	TMEM194B	AC067718.1	GPR45
CDC37L1	TMEM177	AC068483	BATF3
CDK8	TMEM169	AC073136	ZIM2
CENPF	TMEM155	AC073522	SLC3A1
CEP126	TMEM14A	AC079233.1	GPR52
CEP44	TIMM17A	AC079780	CRHBP
CEP78	TESPA1	AC087237.1	KHDRBS2
CERS5	TCTEX1D1	AC090058	UBE2F-SCLY
CHD1	TCEAL7	AC091057	SMIM17
CHD8	TBRG1	AC091096	CYP26A1
CHKA	TBC1D7	AC091152	TWIST2
CHRNA5	TBC1D4	AC091544	OCA2
CLHC1	TARBP1	AC091944	TMEM215
CLTC	TAGLN3	AC091946	C4ORF50
CNOT1	TADA1	AC092354	GALNTL5
CNTD1	SYT3	AC092673	GPR21
COG5	SYT2	AC092957	SYT16
COIL	SYT12	AC093083	C2ORF50
COPRS	SYT11	AC093655	PRTN3
COX10	SVOP	AC093720	RGS8
COX6A1	SV2B	AC096588	GJB5
CREG1	SUV39H1	AC096666	METTL24
CSDE1	SULT4A1	AC096711	IL12RB2
CSRNP3	SUCLG1	AC097480	FAM110C
CSTF2T	SUCLA2	AC097518	EPHA6
CTNNA1	STXBP5L	AC099487	C19ORF77
CUBN	STXBP5-AS1	AC100854	LMO1
CWC27	STRBP	AC103853	CTXN3
CXXC5	STAU2	AC104304	GDA
DCUN1D1	STAG3L4	AC104440	DRD5
DDN-AS1	ST8SIA1	AC104793	ZACN
DDRGK1	SRD5A3	AC105252.1	OLR1
DDX20	SPTSSB	AC105390	PTER
DDX5	SPDEF	AC105402.1	OPRD1
DDX50	SOWAHB	AC106706	B4GALNT3
DERL2	SNX17	AC106734	RP11-770J1.5
DNAJA2	SNX14	AC106794	PTH2R
DSP	SNHG11	AC106799	KCNG3
DUSP11	SMYD2	AC107396	FAM196B
DUSP16	SLC8A1	AC107952	ANKRD33B
DYNC1LI2	SLC4A8	AC108751	AL807752.1
E2F8	SLC45A1	AC108868	TBR1
EBF2	SLC39A10	AC114491	BCL11B
EDRF1	SLC38A5	AC114877.3	RP11-122A3.2
EEF2	SLC36A1	AC114928	HTR1A
EIF2S2	SLC35B4	AC117409	GPR22
EIF5	SLC35B3	AC122683	RFPL1
ELMOD2	SLC29A1	AC125257	HNRNPUL2-BSCL2
EMC7	SLC27A4	AC129807	SV2C
EN2	SLC25A40	AC130462.1	NMU
EPB41L2	SLC25A36	AC130689	BDNF
ERC1	SLC25A3	AC131211	RP11-302B13.5
ERCC6L	SLC25A14	AC132803	GCNT4
ERI1	SLC25A12	AC134878.2	AMN
ERLIN1	SLC24A2	AC135001	RP11-497E19.2
ESCO2	SLC22A15	AC135279	NPPC
ETV3	SLC16A7	AC136628	ADAMTS3
EVI5	SLC12A2	AC138207	AC007375.1
EYA1	SHD	AC138305	PCDH20
F11R	SFTPD	AC139426	SP9
FAM104A	SEZ6L2	AC142384	RFPL2
FAM111B	SESTD1	ACADSB	PTGS2
FAM122B	SERTAD4	ACSL6	SLC26A4
FAM169A	SERINC3	ACTR10	PIK3R2
FAM216A	SERGEF	ACTR1A	SPHKAP
FAM217B	SEPT7P2	ACTR1B	KCNK4
FAM83B	SEMA7A	ACTR3BP3	RASL11B
FAM98B	SEMA3G	ACTR6	GALNT8
FAT1	SEC23A	ADAM22	RGS7BP
FBXO28	SEC14L5	ADAM23	BBS12
FBXO30	SDHAP3	ADAMTS5	SOGA3
FBXO48	SDHA	ADAMTSL1	EGR2
FEM1B	SCN8A	ADSS	CACNB4
FGFR1OP	SCN4B	AF230666	ANKRD2
FKBP1A	SCN2A	AFG3L2	IER3IP1
FNBP1	SCN1B	AFTPH	KIAA1107
FPGT	SAMM50	AGGF1	RDH12
FRMD4A	SAE1	AGL	GABRA4
FYCO1	RXRB	AHCYP4	CDH18
GABRB3	RTKN2	AHNAK2	CCNA1
GARS	RRAGA	AIMP1P2	KLHL11
GAS1	RPSAP69	AK4P3	RP11-468E2.4
GAS2L3	RPL23P2	AK6	GPR137C
GINS1	RP11-4F5.2	AKAIN1	C1QL3
GJC1	RP11-434B12.1	AKAP6	ANKRD34C
GOLPH3	RP11-297M9.2	AKT3	KIAA0408
GPATCH2L	RNMT	AL022161	PCDHA13
GPR85	RNF157	AL031275	VSTM5
GPSM2	RNF113A	AL031659	NPY1R
HEATR3	RNASE1	AL031737	OPRK1
HIGD2A	RN7SL737P	AL035633	SLC27A2
HNRNPDL	RMND5B	AL049697	MSANTD1
HOXD10	RIMKLA	AL049798.1	WNT10B
HSP90AB1	RHOBTB1	AL050320	CYP7B1
HSPA9	RGS4	AL109947.2	MCTP1
HSPB11	RFPL1S	AL121931.1	ZNF570
IFI6	REPS2	AL132709	FRMPD2
IFT57	RCOR3	AL132709.3	NR4A3
IL17RA	RCAN2	AL135786	FGF14
ILF3-DT	RASGRP1	AL158211	KIT
IMPDH2	RASGRF1	AL354714	CA8
IP6K1	RAD18	AL354994	RP11-287D1.3
IPO7	RABEPK	AL355075	KCNA3
ITGB1	RAB3GAP2	AL355102	SEMA3E
ITM2B	RAB37	AL355537	PTPRR
JADE3	PVALB	AL356867	HPSE2
JPH1	PTPRD	AL356968	SERTAD4
KARS	PSMG3	AL357055	ATP5J2-PTCD1
KCMF1	PSMD7	AL359396	KCNC2
KCNK1	PSMC2	AL359458	ZNF805
KCNQ5	PRPS1	AL359851.1	SNAI3
KCTD7	PRPF19	AL359951	CADPS2
KDM3B	PRKCQ-AS1	AL360014	RAB39A
KDM5C	PRKCE	AL441988.1	DDX6
KHDRBS1	PRKAR1A	AL445623	SYT4
KIAA0232	PREPL	AL450423.1	PCDHA12
KIAA1551	PREP	AL512283	GLCE
KIAA1841	PPP3CA	AL512655.1	FAM35A
KIF18B	PPP2R5B	AL513218	MBLAC2
KIF1B	PPP2R1A	AL589986	SLC6A15
KIF20B	PPOX	AL590302	ERCC6
KIF4A	PPM1H	AL590302	LINGO2
KIF4B	PPIP5K2	AL590482.1	HS3ST1
KLHL20	PPIA	AL590483.1	KCTD8
KLHL28	PORCN	AL592043	SLC10A4
KLHL36	POLR3F	AL691479.1	PTHLH
KMT2C	PNMA3	ALDOC	SLC4A10
KMT2E	PLXDC1	ALS2	SYT2
KPNA1	PLLP	AMIGO1	BHLHE22
KPNB1	PLCB1	AMN1	HUNK
LARP1	PLBD2	AMZ2P1	GREM1
LATS1	PJA2	ANAPC1	GPR12
LDHA	PIK3R1	ANAPC13	LRMP
LGR4	PIK3CB	ANK1	NOS2
LHFPL2	PICK1	ANKMY2	RIMS1
LIN7C	PEX5L	ANKRD46	ANKRD45
LMCD1	PEX5	ANXA6	CBLN2
LMO4	PEX11B	AP000523	ADCYAP1
LNX2	PELI3	AP001372	GTF2H4
LOC100288911	PDE10A	AP001970	AKT3
LOC441204	PDCD6IP	AP001994	HS3ST4
LPGAT1	PCMT1	AP003066	GPLD1
LRCH3	PCDHB6	AP003550.1	GALNT13
LRIF1	PCDHB19P	AP005380	GAD2
LRP12	PCDHB10	AP006564.1	SPAG1
LRRC49	PCDHA1	AP1AR	LAMB3
LRRC8C	PART1	AP3M2	FBLN7
LUC7L2	PARP6	APBB1	RBM24
LYPLA1	PARD6A	APEH	PLCXD3
LYRM2	PAPSS1	APLP2	LANCL1
MAD2L1	PAFAH1B1	APMAP	TULP4
MAGOH	PACSIN3	APOO	PENK
MAPK6	PABPC1L2A	APPL1	PROKR2
MBD4	OXR1	ARFGEF2	GALNTL6
MBIP	OXA1L	ARHGDIG	GPR150
MDM4	OTUD7A	ARHGEF25	KRT222
MET	OTUB1	ARL6	STXBP5
METAP2	ORC3	ARL6IP1	MSMP
METTL2A	ORC2	ARL6IP5	PRC1
METTL2B	OPTN	ARMC1	FLRT3
MIER1	OPN3	ARMCX3	UHRF1BP1L
MIOS	OGDHL	ARMCX5	MRPL30
MIR376A1	OCIAD1	ARMH4	NPY5R
MKLN1	OBFC1	ARMT1	ZNF675
MKRN1	OAT	ARSFP1	ZFP69B
MMGT1	NXPH3	ASAH2	TRHDE
MOB1A	NUP50-DT	ASB13	TTC39C
MPHOSPH9	NUP210	ASB8	TAF2
MRPL36	NUAK1	ASH2L	PLCL2
MRPS14	NTN4	ASNSD1	TUBB3
MSL1	NT5DC1	ATAD1	NYAP2
MTCH2	NSG1	ATE1	PCDHA1
MTMR2	NRXN3	ATG16L1	PTPN4
MTPAP	NRN1	ATG2B	GPR63
N4BP2L2	NOVA1	ATG5	RP11-574K11.31
NAPB	NOMO1	ATL1	HTR1B
NBR2	NNT	ATL2	UNC5D
NCBP2	NMRAL1	ATP1A1	CBLN1
NCOA2	NIPA1	ATP1B1	CEP72
NDEL1	NIF3L1	ATP2B1	BRWD1
NDUFAF6	NHP2L1	ATP2B2	SLC38A1
NEK4	NHLH2	ATP5F1A	ZDHHC20
NFS1	NGEF	ATP5F1B	ATF7IP
NFYA	NFU1	ATP5F1C	RBM11
NKRF	NET1	ATP5MC1	PUS7
NMD3	NECAB1	ATP5MC3	FOXO6
NOL7	NDUFV1	ATP5MGP2	DCAF17
NOTCH2	NDUFS3	ATP5MPL	SRRM5
NR4A3	NDUFS2	ATP5PB	IPCEF1
NR5A2	NDUFS1	ATP5PD	ISPD
NUCKS1	NDRG3	ATP5PO	PCDHA8
NUFIP2	NCALD	ATP6AP2	CAMK1G
NUP133	NARS	ATP6V1A	EPHA5
NUP62	NAPG	ATP6V1D	PCDHA2
NUP98	NABP2	ATP6V1E1	PPT2-EGFL8
OSBPL1A	MTX3	ATP6V1G2	BTBD3
OTUD4	MTX2	ATP6V1G3	TCP11L2
OTUD7B	MTR	ATP6V1H	KCND2
PAFAH1B2	MTMR7	ATPAF1	ZNF749
PARP2	MTMR4	ATR	TUBB3
PARP8	MTMR2	ATRN	LRRTM3
PCBP2	MRPS9	ATRNL1	KCNG2
PCDH7	MRPS30-DT	ATXN7L3B	SEH1L
PDE4D	MRPL37	AUH	MREG
PDLIM5	MRAP2	AVPI1	STAT4
PDS5A	MPPED2	B3GALT2	CDKL2
PDS5B	MON2	B4GALT6	LTN1
PDZD8	MOAP1	B4GAT1	AC003002.6
PFDN4	MFSD6	BARHL1	STMN2
PIP5K1P1	MFSD3	BARHL2	TUBA8
PITPNA-AS1	MFN2	BBS12	OSBPL3
PLAGL2	MFN1	BBS7	MASTL
PLS1	MDGA2	BCAP29	ZNF737
PLXNB2	MCRS1	BCAS2	C21ORF128
PNN	MCAT	BECN1	TIAM1
POLR1D	MBTPS2	BEND6	BSCL2
PPM1B	MAT2B	BEX1	BTBD11
PPP1R15B	MAPK9	BEX2	B3GALT2
PPP6R3	MAP6D1	BEX3	DHDH
PRDM16	MAP4K2	BEX4	PPM1E
PRELID3B	MAP3K9	BEX5	DSE
PRKCD	MAGEE1	BLVRA	ISLR2
PRMT3	LYNX1	BMERB1	TBC1D30
PRNP	LTN1	BMPER	ZBTB11
PROSER1	LRRC47	BMS1P18	SYT1
PRPF8	LRP8	BNIP3L	STXBP5L
PRPS1	LPCAT4	BNIP3P1	DOCK5
PRR14L	LOC100506725	BNIP3P32	ANKRD50
PSMA3-AS1	LOC100506274	BOD1P2	ZNF804A
PSMC4	LNP1	BRWD1	ZNF407
PSMG1	LMBRD1	BTBD10	ARNTL2
PTRH2	LINC02389	BTBD7P2	SLIT1
QKI	LINC02217	BTF3L4	GAD1
QRICH1	LINC01844	C10orf88	DGAT2
RAB10	LINC01630	C11orf74	KCNQ5
RAD18	LINC00032	C17orf75	LMO7
RAD51AP1	LIN54	C1orf216	HIST3H2BB
RANBP2	LGI3	C2CD5	GABRG2
RANBP9	LCMT1	C3orf14	GNB4
RB1	LARP6	C3orf18	OLFM3
RBM26	LANCL1-AS1	C5orf22	PPM1D
RERE	LANCL1	C5orf46	TUBGCP5
RFX7	LAMTOR4	C7orf66	DKK2
RHOU	KRT8P26	C9orf72	ZNF510
RIOK3	KLHL3	CA10	SLC12A8
RMND5A	KLHDC3	CAB39	LRRD1
RNF150	KLHDC2	CADM2	HCFC2
RPL27A	KLF13	CADPS	SLITRK5
RPL5	KIFAP3	CADPS2	GLS
RPS18	KIAA1841	CALB1	GRM8
RPS18P9	KIAA1467	CALM2	OPRL1
RPS23	KIAA1279	CALM2P4	C21ORF67
RPS6	KIAA0368	CAMK2G	ZNF615
RRAGD	KCNS3	CAMK4	ALG11
RRM2	KCNS1	CAMKK2	ZNF236
RSL24D1	KCNJ3	CAMTA1	HRK
RTCA	KCNJ11	CAND1	P2RY12
RTF1	KCNH8	CAP2	STAU2
RYK	KCNAB1	CAPZA2	USP32
SAR1B	KCNA2	CASC20	INPP5F
SBF2	KCNA1	CASD1	ALDH1A3
SCAI	KALP	CASP12	LRRK1
SCD5	ITPR1	CASQ2	NAF1
SCP2	ITM2A	CBLN1	SNURF
SDHD	ITFG1	CBLN2	TRAPPC8
SEC16A	IRGQ	CBLN3	NBEA
SEC62	IQSEC1	CCDC115	MTRR
SECISBP2L	IQCB1	CCDC25	RGS4
SERTAD2	IPO13	CCDC28A	USB1
SHLD1	IPCEF1	CCDC43	IRF9
SLC12A2	INPP5J	CCDC51	ZNF239
SLC25A13	INPP5F	CCDC68	ARFGEF2
SLC25A25	IMPAD1	CCNB1	TAF4B
SLC30A10	IGSF8	CCNDBP1	SIRPB1
SLC30A9	IFT52	CCNYL3	CDKL3
SLC35A3	IDH3A	CD300LD	CEP192
SLC35E1	ICA1	CD99L2	BRAF
SLC37A3	HR	CDC40	CD72
SLC38A2	HIST1H4E	CDC42SE2	ICA1
SLC39A14	HINT1	CDC7	SYCP2L
SLC46A3	HID1	CDH10	C7ORF25
SMAD4	HERC3	CDH18	HMGCLL1
SMAP2	HENMT1	CDH18-AS1	NXPH4
SMARCD1	HECW2	CDK14	ERC2
SMCO4	HACL1	CDK5	SLC24A4
SMG7	GTF3C2	CDKL2	JAKMIP2
SMIM15	GTDC1	CDKN2AIPNL	ZNF484
SMIM8	GSTA4	CDON	MTMR7
SNHG16	GRIN2A	CELF2-DT	AGTPBP1
SNRNP48	GRID1	CERK	PRPH2
SNRPA	GRAMD1B	CERKL	SEC24D
SNX5	GPR85	CERT1	MAPK8
SOCS5	GPR61	CFAP36	SPDYA
SPAG9	GPR158	CHCHD1	C8ORF34
SPART	GPR137C	CHCHD3P1	PIK3CB
SPECC1L	GPR12	CHCHD4	ZBED4
SPECC1L-ADORA2A	GPLD1	CHIC1	FAM103A1
SPTLC1	GPIHBP1	CHL1	MYADML2
SRRM1	GPCPD1	CHM	VSNL1
SRRM2	GOT1	CHML	DUSP16
SSBP2	GLS2	CHMP3	L3MBTL3
ST3GAL5	GLRB	CHMP5	PCP4L1
STK17B	GLMN	CHN1	KLHL8
STK24	GDPD1	CHN2	NAPB
STMN1	GAS7	CIAPIN1	LUZP6
STX6	GARNL3	CIDEA	DRD1
SUGP2	GALNT6	CISD1	RAB3C
SYN2	GABRB2	CKAP5	MSC
SYNJ2BP	GABRA1	CKB	MYOM2
SYPL1	GABARAPL1	CKMT1A	KIDINS220
SZT2	FTSJD2	CKMT1B	HEATR5B
TBC1D20	FTSJ1	CLASP2	DMXL2
TBCA	FSD1	CLCN4	CHRM3
TBCCD1	FRG1	CLCN5	RP11-599B13.6
TCEANC	FIS1	CLGN	NXPH1
TCP11L1	FIBP	CLK4	TTC37
TCTN3	FGF14	CLMP	USP13
TEFM	FGF12	CLPSL1	FIGNL1
TENT4A	FBXW7	CLPSL2	ZMYM4
TEX30	FBXO9	CLTC	POLR1B
THUMPD2	FBXO25	CLVS2	TMEM88B
TIA1	FBLN7	CMAS	EXO5
TMEM123	FARSB	CNKSR2	SMAD1
TMTC3	FARSA	CNN2P7	RP11-434D12.1
TMX1	FAM81A	CNOT7	SNX15
TNFRSF10B	FAM73A	CNPY1	NUP153
TNRC6B	FAM69A	CNRIP1	NCAPD3
TOR1A	FAM66C	CNST	MAS1
TPM4	FAM49B	CNTN1	RASGRP1
TPP2	FAM43B	CNTN4	SPATA7
TRAF6	FAM220A	CNTN6	CCDC132
TRAK1	FAM219A	COA3	CHN2
TRAPPC1	FAM192A	COA7	ZBTB34
TRAPPC4	FAM174A	COG6	ERC1
TRIB3	FAM134A	COL19A1	C6ORF165
TRIM56	FAM131B	COPG1	PDP2
TSC1	FAHD2CP	COPRS	CSE1L
TSHZ1	FAHD2B	COPS4	DENND4A
TSPAN3	EXTL2	COPS7A	FASTKD5
TTC28	ERCC6	COQ3	LGI2
TTF2	EPS15	CORO2A	RPGRIP1L
TTPAL	EPB41L3	COX14	WDR47
TUBBP5	ENY2	COX4I1	AL121963.1
TUBD1	ENOPH1	COX5A	AP001579.1
TWSG1	ENO2	COX5B
TXNL4A	EMILIN3	COX6B1
TXNL4B	EIF5A2	COX6C
U2AF1L4	EIF3K	COX7A1
UBA6	EIF2D	COX7A2
UBE2D2	EDN3	COX7A2L
UBE2K	E2F1	COX7B
UBE2L6	DYNC1I1	COX7C
UBE2O	DOPEY2	COX8A
UBP1	DOCK3	CPEB3
UBQLN1	DNM3	CRTAC1
UBQLN2	DNM1L	CRTAM
UBXN7	DNAJC6	CRYM
UFM1	DNAJC18	CSE1L
UNC119B	DLGAP1	CSNK1A1P3
UNC5B	DLAT	CSRNP3
UQCRB	DIRAS2	CST9LP1
USP1	DIRAS1	CTD-2023N9.2
UTP23	DHPS	CTD-2044J15.2
UTP3	DHCR24	CTSF
VKORC1L1	DGKI	CTXN3
VWA8	DEPDC5	CUL2
WBP4	DDX1	CYCSP6
WDR7	DDHD2	CYP24A1
WEE1	DCUN1D4	CYP2C61P
WWTR1	DCUN1D2	CYP4F25P
XPO1	DCTN2	CYTL1
YIPF6	DCTN1	DAOA
YME1L1	DCAF8	DBF4P1
YPEL1	CXXC4-AS1	DCTN2
YWHAG	CUTA	DCUN1D4
ZBTB24	CTXN3	DDHD2
ZBTB39	CTD-2044J15.2	DDX1
ZBTB7B	CRTAC1	DDX24
ZBTB7C	CPLX1	DDX25
ZC3H14	COX7A1	DDX39AP1
ZC3H15	CORO2B	DGKI
ZDHHC2	CORO2A	DIPK1A
ZDHHC21	COQ6	DIRAS2
ZDHHC3	COPS7A	DKK3
ZFP36L2	COPG1	DLAT
ZFP64	COL9A2	DLD
ZFP69	COL25A1	DLGAP1
ZFP82	COL19A1	DMAC1
ZFR	CNTNAP1	DMRTC1
ZFX	CMAS	DMXL2
ZIC5	CLSTN3	DNAJA2
ZKSCAN2	CLEC2L	DNAJB14
ZKSCAN5	CLCN4	DNAJC10
ZKSCAN8	CLCN3	DNAJC12
ZMYM4	CLASP2	DNAJC18
ZNF112	CKAP5	DNAJC6
ZNF12	CIDEA	DNM1L
ZNF121	CHRNB3	DNM3
ZNF134	CHN1	DOP1A
ZNF137P	CHIC1	DPP10
ZNF146	CHGA	DPP8
ZNF177	CERCAM	DPPA2P1
ZNF189	CELSR2	DPT
ZNF195	CDK14	DRGX
ZNF197	CDCA4P1	DSTN
ZNF204P	CD99L2	DTD1
ZNF217	CCDC25	DUT
ZNF225	CCDC192	DUXAP10
ZNF23	CASD1	DYNC1I1
ZNF230	CARNS1	DYNC1LI1
ZNF24	CAND2	DYNLT3
ZNF260	CAMTA1	E2F6P3
ZNF263	CAMKK2	EAPP
ZNF271P	CAMK4	ECT2
ZNF281	CAMK2G	EDN3
ZNF284	CALM2	EFNA5
ZNF3	CADPS2	EFR3A
ZNF300	CADPS	EID1
ZNF304	CACNA2D3	EID2B
ZNF311	CABP1	EIF1AX
ZNF317	C7orf26	EIF1B
ZNF329	C6orf165	EIF4A2
ZNF35	C6orf136	EIF4E
ZNF37A	C4orf27	EIF5A2
ZNF383	C3orf80	ELAVL2
ZNF394	C2orf16	ELAVL4
ZNF410	C2CD5	ELOVL4
ZNF419	C16orf45	ELP3
ZNF420	C12orf68	EN2
ZNF43	C12orf10	ENO2
ZNF436	BTF3L4	ENPP5
ZNF45	BNIP3L	EOMES
ZNF473	BMPER	EPB41L3
ZNF480	BEX5	EPDR1
ZNF519	BECN1	EPHA7
ZNF525	BCL2L2	EPHX4
ZNF530	BCAS3	EPM2AIP1
ZNF542P	BBS7	EPS15
ZNF548	AUH	ERH
ZNF549	ATRN	ERLEC1
ZNF557	ATR	ESRRG
ZNF558	ATP6V1E1	ETV1
ZNF559-ZNF177	ATP6AP2	EXOC6
ZNF561	ATP5D	EXTL2
ZNF562	ATP5B	F8
ZNF565	ATP5A1	FAM102B
ZNF567	ATP2B2	FAM131B
ZNF608	ATP2B1	FAM136A
ZNF620	ATP1B1	FAM162A
ZNF627	ATP1A1	FAM169A
ZNF660-ZNF197	ATL1	FAM204A
ZNF664	ATG4D	FAM216A
ZNF678	ATG2B	FAM217B
ZNF684	ATG16L1	FAM220A
ZNF7	ATG14	FAM224B
ZNF701	ASH2L	FAM234B
ZNF703	ASB8	FAM3C
ZNF714	ASB13	FAM3C2
ZNF749	ASAH2B	FAM49B
ZNF761	ARMC1	FAM71E1
ZNF765	ARL6	FAM98B
ZNF765-ZNF761	ARIH2	FANCM
ZNF770	ARHGEF2	FARSB
ZNF772	ARHGAP44	FAT2
ZNF773	ARFGEF2	FAXC
ZNF780B	APBB1	FBLN7
ZNF786	AP1AR	FBXL17
ZNF79	ANXA6	FBXL2
ZNF791	ANKS6	FBXO11
ZNF8	ANKRD36	FBXO16
ZNF800	ANKRD28	FBXO3
ZNF805	ANK3	FBXO34
ZNF808	ANAPC7	FBXO45
ZNF812P	ANAPC5	FBXO9
ZNF816	ANAPC1	FBXW7
ZNF829	AL359764.1	FEZ2
ZNF850	AL355472.1	FGF12
ZNF8-ERVK3-1	AL035530.2	FGF14
ZRANB2	AKAP6	FGF3
ZSCAN12	AHCY	FGF9
ZSCAN2	AGK	FH
ZSCAN20	AFG3L2	FIBP
ZSCAN21	ADSS	FIG4
ZSCAN25	ADORA1	FKBP1B
ZSCAN29	ADAMTSL1	FLRT3
ZSCAN30	ADAM23	FLT3
ZSCAN9	ADAM22	FMR1
ZXDB	ACTR1B	FNDC5
	ACTR1A	FOCAD
	AC105345.1	FOPNL
	AC068987.1	FOXP2
	AC010904.2	FRG1
	AC007750.1	FRG1BP
	AC005906.2	FRG1JP
	ABTB1	FRMD6
	ABHD12	FRMPD4
	ABCG4	FRMPD4-AS1
	ABCG2	FSTL5
	ABCC8	FTH1P9
	ABCA10	FUNDC1
	AAGAB	G3BP2
		GABARAPL1
		GABRA1
		GABRA6
		GABRB2
		GALNT13
		GALNT5
		GAPDHP68
		GCNT4
		GCSAML
		GDAP1
		GDPD1
		GET1
		GGH
		GHITM
		GLCCI1
		GLCE
		GLMN
		GLO1
		GLRB
		GLRX2
		GLS
		GLS2
		GMPR2
		GMPS
		GMPSP1
		GNB5
		GOLGA8B
		GOT1
		GOT2
		GPALPP1
		GPAT3
		GPCPD1
		GPD1L
		GPLD1
		GPM6A
		GPR12
		GPR137C
		GPR158
		GPR19
		GPR22
		GPR85
		GPRASP1
		GPRASP2
		GPRIN2
		GRAMD1B
		GRIA2
		GRIA3
		GRIA4
		GRK3
		GRM4
		GRM8
		GRPEL2
		GSKIP
		GSTA4
		GTPBP10
		GUCY1B1
		HAGH
		HAPLN1
		HAR1A
		HAUS4P1
		HCG17
		HEATR5B
		HECTD1
		HENMT1
		HEPHL1
		HERC1
		HERC3
		HINT1
		HIST1H4E
		HIST3H2BB
		HLF
		HLTF
		HMGCLL1
		HMGN2P11
		HNRNPH2
		HPF1
		HPRT1
		HSD17B11
		HSDL1
		HSF2
		HSPA12A
		HYLS1
		IARS2
		IDH3A
		IDH3B
		IGFBP6
		IGKV2-30
		IGLV4-60
		IL17A
		IMPA1
		INA
		ING3
		INPP4A
		INPP5F
		IPCEF1
		IREB2
		IRF6
		ISCA1
		ISCU
		ITFG1
		ITGA4
		ITGBL1
		ITLN1
		ITM2A
		ITPR1
		ITPRID1
		KBTBD3
		KBTBD6
		KBTBD7
		KCNA1
		KCNA2
		KCND2
		KCNIP4
		KCNJ3
		KCNQ5
		KCNS2
		KCTD8
		KIAA1107
		KIAA1143
		KIAA1586
		KIF1BP
		KIF3A
		KIFAP3
		KIT
		KLHDC2
		KLHDC3
		KLHDC9
		KLHL11
		KPNA5
		KRR1
		KRT222
		KRT31
		KRT72
		KRTAP13-5P
		KYAT3
		LANCL1
		LCE4A
		LCMT1
		LDB2
		LDHB
		LELP1
		LEMD1-DT
		LETMD1
		LGALSL
		LHX1
		LIN7A
		LINC00266-3
		LINC00290
		LINC00508
		LINC00672
		LINC00879
		LINC00898
		LINC01497
		LINC01526
		LINC01619
		LINC01797
		LINC01798
		LINC01799
		LINC01829
		LINC01844
		LINC01845
		LINC01941
		LINC01945
		LINC01963
		LINC02010
		LINC02189
		LINC02192
		LINC02217
		LINC02263
		LINC02306
		LINC02364
		LINC02433
		LINC02470
		LINC02552
		LINC02728
		LINC02734
		LINC02784
		LINC02813
		LIPJ
		LMBRD1
		LMBRD2
		LMO7DN-IT1
		LNP1
		LNPK
		LNX1
		LRP11
		LRP8
		LRPPRC
		LRRC40
		LRRN3
		LRRTM3
		LSM11
		LTN1
		LYPD6
		LYPD8
		LYRM9
		LYSMD2
		MAD2L1
		MAD2L1BP
		MAGEE1
		MAGEE2
		MAGEH1
		MAP2K1P1
		MAP2K4
		MAP7D2
		MAP9
		MAPK10
		MAPK8
		MAPK9
		2021-03-06
		MAT2B
		MBL3P
		MBTPS2
		MCF2
		MCHR2
		MCM4
		MCM6
		MCTP1
		MCTS1
		MDGA2
		MDH1
		MED21
		MED31
		MESTP3
		MFN1
		MFSD6
		MICU1
		MICU3
		MIGA1
		MIR1468
		MIR186
		MIR206
		MIR3616
		MIR3671
		MIR3684
		MIR3976HG
		MIR4514
		MIR4705
		MIR545
		MIR548E
		MIR559
		MIR5692C2
		MIR600HG
		MIR628
		MIR8485
		MKKS
		MKX
		MLLT11
		MMUT
		MOAP1
		MORF4L1
		MPC2
		MPP1
		MRLN
		MRPL1
		MRPL15
		MRPL30
		MRPL45
		MRPL49P2
		MRPL50
		MRPS21
		MRPS23
		MRPS30-DT
		MRPS35
		MRPS36
		MRPS9
		MSH2
		MSX2P1
		MTATP6P13
		MTCH2
		MTCO1P40
		MTCO3P12
		MTCYBP18
		MTCYBP2
		MTMR4
		MTMR6
		MTMR7
		MTND4P18
		MTND4P2
		MTRNR2L2
		MTRNR2L6
		MTX2
		MTX3
		MZT1
		NAB1
		NAE1
		NALCN
		NAP1L2
		NAP1L3
		NAP1L5
		NAPB
		NAPEPLD
		NAPG
		NARS
		NCALD
		NCBP2AS2
		NCOA7
		NDC1
		NDFIP1
		NDFIP2
		NDRG3
		NDRG4
		NDUFA1
		NDUFA12
		NDUFA4
		NDUFA5
		NDUFA5P9
		NDUFA6
		NDUFA8
		NDUFA9
		NDUFAB1
		NDUFAF1
		NDUFAF4
		NDUFB3
		NDUFB5
		NDUFB8
		NDUFB9
		NDUFS1
		NDUFS2
		NDUFS3
		NDUFS4
		NDUFV1
		NDUFV2P1
		NECAB1
		NECAP1
		NEFH
		NEFL
		NEGR1
		NELL1
		NELL2
		NEMP2
		NEUROD6
		NF1P5
		NFS1
		NGLY1
		NIF3L1
		NIPSNAP1
		NKIRAS1
		NLK
		NME5
		NMRK1
		NNT
		NOVA1
		NPFFR2
		NPM1P19
		NPTN
		NPY2R
		NPY5R
		NR1D2
		NR3C1
		NRK
		NRXN1
		NSF
		NSG1
		NTN4
		NTPCR
		NUAK1
		NUDCD3
		NUDT21
		NUP42
		NUP50-DT
		NXPH1
		NXPH2
		NXPH3
		OAT
		OBI1
		OCIAD1
		OFD1P4Y
		OGDHL
		OGN
		OIP5-AS1
		OLA1
		OLFM3
		OMG
		OPA1
		OPCML
		OPN3
		OPRK1
		OR11L1
		OR13C1P
		OR1J2
		OR2AO1P
		OR2T27
		OR4L1
		OR4U1P
		OR8G2P
		OR8K2P
		ORC4
		ORMDL1
		OSTF1
		OTUD6B-AS1
		OXCT1
		OXR1
		OXSM
		PAFAH1B1
		PAFAH1B2
		PAGE1
		PAIP1
		PAIP2
		PAK1
		PAK5
		PANK1
		PAPSS1
		PARD6A
		PARG
		PARP2
		PART1
		PCAT18
		PCDHAC2
		PCDHGC4
		PCMT1
		PCSK2
		PCSK9
		PCYOX1
		PCYOX1L
		PDE1A
		PDHB
		PDHX
		PDIK1L
		PDLIM1P3
		PEBP1
		PEG3
		PELI3
		PEX11B
		PFDN4
		PFKM
		PFN2
		PGBD4
		PGBD4P1
		PGK1
		PHYH
		PHYHIPL
		PIGK
		PIGX
		PIK3CA
		PIK3CB
		PIK3R1
		PIK3R4
		PIP4K2C
		PIP4P2
		PJA2
		PKIB
		PLCB1
		PLCB4
		PLCL2
		PLCL2-AS1
		PLCXD3
		PMPCB
		PMS1
		PNMA2
		PNMA3
		PNMA6A
		PODXL2
		POLB
		POLR2B
		POLR2K
		POLR3F
		PPA1
		PPCS
		PPIA
		PPIAL4G
		PPIAP22
		PPIAP31
		PPIAP6
		PPIAP78
		PPIP5K2
		PPM1A
		PPM1H
		PPM1L
		PPP1R12BP1
		PPP3CA
		PPP3CB
		PPP3R1
		PRDX2
		PRDX3
		PRDX5
		PREP
		PREPL
		PRICKLE1
		PRKACB
		PRKAR1A
		PRKAR2B
		PRKCE
		PRKN
		PRPS1
		PRPS2
		PRR35
		PRSS3P4
		PSAT1P1
		PSG5
		PSMA5
		PSMD1
		PSMD10
		PSMD12
		PSMD7
		PTEN
		PTENP1
		PTH2R
		PTPN20B
		PTPN4
		PVALB
		PWAR6
		RAB11A
		RAB26
		RAB2A
		RAB37
		RAB39B
		RAB3GAP1
		RAB3GAP2
		RAB9B
		RABGAP1L
		RALB
		RALYL
		RANBP6
		RAP1GDS1
		RASGRP1
		RBPJP6
		RCAN2
		RCC2P2
		RDH14
		REEP5
		REPS2
		RFKP2
		RFPL1S
		RFX5
		RGS4
		RHOT1
		RHOT1P3
		RILP
		RIMKLA
		RIMS1
		RIOK1
		RIT2
		RMND1
		RN7SKP13
		RN7SKP176
		RN7SKP281
		RN7SKP70
		RN7SKP9
		RN7SL205P
		RN7SL422P
		RN7SL702P
		RN7SL88P
		RNA5SP326
		RNA5SP336
		RNA5SP342
		RNA5SP375
		RNA5SP454
		RNA5SP469
		RNA5SP85
		RNF14
		RNF146
		RNF175
		RNF19BPY
		RNFT1P3
		RNMT
		RNU2-32P
		RNU2-57P
		RNU4-59P
		RNU6-1005P
		RNU6-1078P
		RNU6-1107P
		RNU6-119P
		RNU6-1240P
		RNU6-1289P
		RNU6-14P
		RNU6-172P
		RNU6-221P
		RNU6-255P
		RNU6-259P
		RNU6-272P
		RNU6-294P
		RNU6-312P
		RNU6-571P
		RNU6-880P
		RNU6-894P
		RNU6ATAC35P
		RNU7-123P
		RP11-1085N6.6
		RP11-180N14.1
		RP11-292F9.1
		RP11-297M9.2
		RP11-342M3.2
		RP11-361F15.2
		RP11-38M15.11
		RP11-395P13.1
		RP11-397O8.7
		RP11-432M8.2
		RP11-434B12.1
		RP11-445F12.1
		RP11-461L13.3
		RP11-491F9.1
		RP11-491F9.5
		RP11-491F9.6
		RP11-491F9.8
		RP11-4F5.2
		RP11-508M1.7
		RP11-527D7.1
		RP11-698N11.4
		RP11-811P12.3
		RP1-193H18.2
		RP13-514E23.1
		RP3-404K8.2
		RP4-758J24.5
		RP5-1024G6.8
		RP5-850O15.4
		RPA3
		RPL12P24
		RPL12P39
		RPL17P49
		RPL21P120
		RPL36P20
		RPL7AP28
		RPRD1A
		RPS20P10
		RPS24P1
		RPS4XP9
		RRAGA
		RRAGB
		RSBN1
		RSL24D1
		RSL24D1P11
		RSPO3
		RTKN2
		RTN3
		RTN4
		RUNDC3B
		RWDD2A
		RWDD2B
		RXFP1
		SACS
		SAE1
		SAMD12
		SCAI
		SCAMP1
		SCG5
		SCGN
		SCN1A
		SCN1B
		SCN2A
		SCN2B
		SCN8A
		SCNN1G
		SCOC
		SDHA
		SDHB
		SDIM1
		SEC23A
		SEMA3A
		SEMA3E
		SEMA3G
		SERGEF
		SERINC1
		SERINC3
		SERPINI1
		SERTAD4
		SFTPA2
		SFXN1
		SGTB
		SH3BGRL2
		SH3GL2
		SHISA8
		SKP1
		SLC16A14
		SLC16A7
		SLC1A6
		SLC24A2
		SLC24A5
		SLC25A11
		SLC25A12
		SLC25A14
		SLC25A27
		SLC25A32
		SLC25A36
		SLC25A4
		SLC25A40
		SLC25A46
		SLC25A5
		SLC30A9
		SLC35B4
		SLC35F1
		SLC38A5
		SLC39A10
		SLC39A8
		SLC4A10
		SLC4A8
		SLC6A15
		SLC8A1
		SLC8A1-AS1
		SLC9A6
		SLF1
		SLITRK4
		SLU7
		SMC2
		SMIM10L2B-AS1
		SMIM13
		SMIM14
		SMIM19
		SMIM26
		SMIM32
		SMYD2
		SNAP25
		SNAP91
		SNAPC5
		SNCA
		SNORA74A
		SNORD113-4
		SNORD114-17
		SNORD114-21
		SNORD116-10
		SNORD116-14
		SNORD127
		SNRK
		SNRNP25
		SNRPEP8
		SNU13
		SNX14
		SNX16
		SNX4
		SORL1
		SOST
		SPATA7
		SPIN2B
		SPINK2
		SPTSSB
		SRD5A1
		SRP14P2
		SRPK2
		SSX2IP
		ST7
		ST8SIA1
		STAT4
		STAU2
		STMN1
		STMN2
		STRBP
		STX12
		STXBP5
		STXBP5-AS1
		STXBP5L
		SUCLA2
		SUMO1
		SUMO1P4
		SUMO2P5
		SUPT4H1P2
		SV2B
		SVOP
		SYBU
		SYNJ1
		SYNPR
		SYP
		SYT1
		SYT12
		SYT2
		SYT4
		TADA1
		TAF4B
		TAF5
		TAGLN3
		TBC1D4
		TBC1D9
		TBCC
		TBK1
		TCEAL1
		TCEAL7
		TCEAL8
		TCTEX1D1
		TDGF1
		TDP2
		TENM1
		TERF1P5
		TESPA1
		TEX13A
		TFAP2B
		THEMIS
		THNSL1
		THUMPD1
		THYN1
		TIAM1
		TIMM17A
		TIPRL
		TLCD4
		TLL1
		TLX3
		TM2D3
		TMEM106B
		TMEM126B
		TMEM14A
		TMEM150C
		TMEM155
		TMEM183A
		TMEM237
		TMEM25
		TMEM35A
		TMEM68
		TMOD2
		TMX3
		TMX4
		TOMM20
		TOMM20P4
		TOMM22
		TOMM70
		TOP2B
		TOPBP1
		TOX
		TPD52
		TPI1
		TPTE2P4
		TRAJ34
		TRAJ37
		TRAJ58
		TRAPPC11
		TRAPPC6B
		TRAPPC8
		TRAV34
		TRAV8-1
		TRBV1
		TRBV23OR9-2
		TRHDE
		TRIM2
		TRIM23
		TRIM32
		TRIM36
		TRIM37
		TRIM43B
		TRMT10C
		TRMT11
		TRMT9B
		TRPC1
		TRUB1
		TRUB2
		TSFM
		TSNAX
		TSPAN5
		TSPYL1
		TTBK2
		TTC19
		TTC33
		TTC37
		TTC39B
		TTC9C
		TTTY22
		TUBA1B
		TUBA4A
		TUSC3
		TXNDC16
		UBA3
		UBE2E3
		UBE2FP3
		UBE2QL1
		UBE2T
		UBE2V2
		UBL4A
		UBL7
		UBLCP1
		UBR3
		UBXN10
		UCHL1
		UCHL5
		UGP2
		UHMK1
		UNCX
		UQCC1
		UQCR10
		UQCRB
		UQCRC1
		UQCRC2
		UQCRFS1
		UQCRH
		UQCRHL
		USP33
		USP9YP14
		UTP18
		VAMP1
		VAPB
		VBP1
		VCPKMT
		VDAC3
		VN1R36P
		VN1R78P
		VPS11
		VPS13A
		VPS35
		VPS36
		VPS41
		VPS45
		VPS50
		VRK1
		VSNL1
		VTA1
		VWC2
		VWC2L
		VWC2L-IT1
		VXN
		WAC-AS1
		WASL
		WDR36
		WDR47
		WDR7
		WDR75
		WDR82P1
		WDR89
		XK
		Y_RNA
		Y_RNA
		Y_RNA
		Y_RNA
		Y_RNA
		YEATS4
		YPEL5
		YWHAB
		YWHAZP2
		Z84723
		ZBTB18
		ZC2HC1A
		ZC3H15
		ZDHHC17
		ZDHHC21
		ZFAND1
		ZFP1
		ZFPM2
		ZFYVE9
		ZIC1
		ZIC3
		ZIC4
		ZMAT2
		ZMAT4
		ZNF136
		ZNF25
		ZNF33A
		ZNF365
		ZNF385D
		ZNF385D-AS2
		ZNF483
		ZNF540
		ZNF681
		ZNF780A
		ZNF885P
		ZP2
		ZRANB1
		ZWILCH
		ZYG11B

## Sheet: Fig. 5C
Comparison of abundances of GPR85 in STG (n = 12) and ASD-STG (n = 12) samples of GSE64018. The values of control and ASD were compared with the tests in edger.
GSE64018
GEO accession	GSM1562877	GSM1562878	GSM1562879	GSM1562880	GSM1562881	GSM1562882	GSM1562883	GSM1562884	GSM1562885	GSM1562886	GSM1562887	GSM1562888	GSM1562865	GSM1562866	GSM1562867	GSM1562868	GSM1562869	GSM1562870	GSM1562871	GSM1562872	GSM1562873	GSM1562874	GSM1562875	GSM1562876
Group	Control	Control	Control	Control	Control	Control	Control	Control	Control	Control	Control	Control	ASD	ASD	ASD	ASD	ASD	ASD	ASD	ASD	ASD	ASD	ASD	ASD
GPR85	1037	879	847	327	1128	447	1150	664	287	923	735	950	467	390	670	637	164	261	559	189	40	755	482	303
pvalue	0.00799

## Sheet: Fig. 5D
Comparison of abundances of NAPB in STG (n = 12) and ASD-STG (n = 12) samples of GSE64018. The values of control and ASD were compared with the tests in edger.
GSE64018
GEO accession	GSM1562877	GSM1562878	GSM1562879	GSM1562880	GSM1562881	GSM1562882	GSM1562883	GSM1562884	GSM1562885	GSM1562886	GSM1562887	GSM1562888	GSM1562865	GSM1562866	GSM1562867	GSM1562868	GSM1562869	GSM1562870	GSM1562871	GSM1562872	GSM1562873	GSM1562874	GSM1562875	GSM1562876
Group	Control	Control	Control	Control	Control	Control	Control	Control	Control	Control	Control	Control	ASD	ASD	ASD	ASD	ASD	ASD	ASD	ASD	ASD	ASD	ASD	ASD
NAPB	18674	17942	17587	9214	26274	12438	19322	14711	6242	20777	14619	19197	16560	9816	10475	15321	3358	4778	11769	3235	671	22111	10318	910
pvalue	0.016

## Sheet: Fig. 5E
Comparisons of abundances of GPR85 in Cerebellum (n = 12) and ASD-cerebellum (n = 14) samples of GSE38322. The values in the Control and ASD were compared with the limma package.
GSE38322
GEO accession	GSM938972	GSM938973	GSM938974	GSM938975	GSM938976	GSM938977	GSM938978	GSM938979	GSM938980	GSM938983	GSM938985	GSM938987	GSM938964	GSM938965	GSM938966	GSM938967	GSM938968	GSM938969	GSM938970	GSM938971	GSM938981	GSM938982	GSM938984	GSM938986	GSM938988	GSM938989
Group	Control	Control	Control	Control	Control	Control	Control	Control	Control	Control	Control	Control	ASD	ASD	ASD	ASD	ASD	ASD	ASD	ASD	ASD	ASD	ASD	ASD	ASD	ASD
GPR85	6.05978	6.17294	6.12226	6.18385	6.33623	6.19291	6.07145	6.00589	6.26854	6.00204	6.09534	6.18089	6.1368	6.15632	5.74129	6.12581	6.03912	6.07587	5.95831	6.00429	6.07499	5.8491	6.1908	6.16731	6.02283	6.02253
pvalue	0.037

## Sheet: Fig. 5F
Comparisons of abundances of NAPB in FC2 (n = 16) and ASD-FC2 (n = 16) samples of GSE28521. The values in the Control and ASD were compared with the limma package.
GSE28521
GEO accession	GSM706428	GSM706429	GSM706430	GSM706431	GSM706432	GSM706433	GSM706434	GSM706435	GSM706436	GSM706437	GSM706438	GSM706439	GSM706440	GSM706441	GSM706442	GSM706443	GSM706412	GSM706413	GSM706414	GSM706415	GSM706416	GSM706417	GSM706418	GSM706419	GSM706420	GSM706421	GSM706422	GSM706423	GSM706424	GSM706425	GSM706426	GSM706427
Group	Control	Control	Control	Control	Control	Control	Control	Control	Control	Control	Control	Control	Control	Control	Control	Control	ASD	ASD	ASD	ASD	ASD	ASD	ASD	ASD	ASD	ASD	ASD	ASD	ASD	ASD	ASD	ASD
NAPB	14.8791	14.7673	15.1805	15.1288	14.9262	14.9317	14.8107	15.219	14.9095	15.1225	15.0506	15.2591	14.772	14.988	14.9518	14.9745	14.9657	14.5416	14.0618	14.7541	14.049	14.4806	14.772	14.33	14.971	14.9657	15.1011	14.5759	14.6288	13.5691	14.5658	14.9657
pvalue	0.00057

## Sheet: Fig. 5G
Comparisons of abundances of NAPB in TC2 (n = 13) and ASD-TC2 (n = 13) samples of GSE28521. The values in the Control and ASD were compared with the limma package.
GSE28521
GEO accession	GSM706457	GSM706458	GSM706459	GSM706460	GSM706461	GSM706462	GSM706463	GSM706464	GSM706465	GSM706466	GSM706467	GSM706468	GSM706469	GSM706444	GSM706445	GSM706446	GSM706447	GSM706448	GSM706449	GSM706450	GSM706451	GSM706452	GSM706453	GSM706454	GSM706455	GSM706456
Group	Control	Control	Control	Control	Control	Control	Control	Control	Control	Control	Control	Control	Control	ASD	ASD	ASD	ASD	ASD	ASD	ASD	ASD	ASD	ASD	ASD	ASD	ASD
NAPB	15.32	14.7986	14.9552	14.9476	15.0057	14.8484	14.9137	14.8572	15.0301	14.4023	14.9745	14.0675	15.0161	14.7455	14.4899	14.6965	13.3496	13.9185	14.4769	14.9174	15.187	14.7455	14.7148	14.1422	12.4626	14.897
pvalue	0.029
