# Supplementary material for: Characterizing microRNA editing and mutation sites in Autism Spectrum Disorder
Source: Front Mol Neurosci. 2023 Jan 20;15:1105278. doi: 10.3389/fnmol.2022.1105278 (PMC9895120; doi:10.3389/fnmol.2022.1105278)
Supplement: Supplementary Figure S1 — The distribution of different types of editing sites in miRNAs. [file Data_Sheet_1.zip › Data Sheet 1/ASD-Supplementary-TableS11-figure6-luciferase.xlsx]

## Sheet: Fig. 6A
The conservation scores for 30 mammals of GPR85 in this region calculated with PhyloP.
Position of chr7	Phylop scores
113083097	1.01423
113083098	1.17457
113083099	1.12876
113083100	0.18963
113083101	0.166724
113083102	1.01423
113083103	1.12876
113083104	1.17457
113083105	1.312
113083106	1.12876
113083107	0.120913
113083108	0.166724
113083109	-1.29923
113083110	1.312
113083111	1.12876
113083112	0.304157
113083113	1.312
113083114	-0.131047
113083115	1.01423
113083116	1.01423
113083117	0.120913
113083118	-0.26848
113083119	1.12876
113083120	1.17457
113083121	1.312
113083122	1.312
113083123	1.12876
113083124	1.12876
113083125	1.12876
113083126	1.01423
113083127	1.312
113083128	1.12876
113083129	1.17457
113083130	1.312
113083131	1.01423
113083132	1.312
113083133	1.12876
113083134	1.12876
113083135	1.312
113083136	-0.566252
113083137	1.17457
113083138	0.120913
113083139	0.235441
113083140	0.212535
113083141	1.12876
113083142	1.12876
113083143	1.12876
113083144	1.01423
113083145	1.12876
113083146	-1.00146
113083147	1.01423
113083148	1.312
113083149	1.01423
113083150	1.17457
113083151	1.17457
113083152	1.12876
113083153	0.418685
113083154	1.28909
113083155	1.01423
113083156	1.12876
113083157	-0.176858
113083158	1.312
113083159	0.258346
113083160	1.12876

## Sheet: Fig. 6B
The conservation scores for 30 mammals of NAPB in this region calculated with PhyloP.
Position of chr20	Phylop scores
23390209	0.99211
23390210	1.13428
23390211	-0.145276
23390212	1.13428
23390213	1.13428
23390214	-0.109732
23390215	1.16983
23390216	1.312
23390217	0.174614
23390218	1.13428
23390219	0.99211
23390220	-0.571795
23390221	1.13428
23390222	0.99211
23390223	0.174614
23390224	0.99211
23390225	0.99211
23390226	-0.180819
23390227	1.13428
23390228	1.13428
23390229	1.16983
23390230	1.13428
23390231	1.312
23390232	-0.074189
23390233	1.13428
23390234	1.312
23390235	-0.074189
23390236	1.13428
23390237	0.99211
23390238	0.316787
23390239	1.16983
23390240	0.99211
23390241	-0.536252
23390242	1.16983
23390243	1.312
23390244	0.174614
23390245	1.13428
23390246	1.16983
23390247	0.174614
23390248	1.13428
23390249	0.99211
23390250	1.312
23390251	1.13428
23390252	1.312
23390253	0.316787
23390254	1.13428

## Sheet: Fig. 6C
The luciferase activities when co-transfecting a pGLO plasmid containing one of the 3' UTR segments in Fig. 6a and a pCDNA plasmid containing the original pre-hsa-mir-376a (p376a) or A-to-I edited pre-hsa-mir-376a, i.e., pre-hsa-mir-376a-9_9g (p376a-1_9g). The values are the Firefly/Renilla ratios. For each co-transfection pair, three biological replicates were performed. For each biological repl…
	Control	Human
Sample	pCDNA + pGLO	p376a-1_9g + pGLO-GPR85	p376a-1_9g + pGLO-GPR85m	p376a + pGLO-GPR85
biological_rep1	1.53	0.81	1.09	1.15
biological_rep2	1.43	0.61	1.05	1.1
biological_rep3	1.48	0.81	1.26	1.42
mean	1.48	0.743333	1.13333	1.22333
std	0.05	0.11547	0.111505	0.172143
Comparisons
GroupA	GroupB	P-value (two-tailed t-test)
p376a-1_9g + pGLO-GPR85	pCDNA + pGLO	0.000532504
p376a-1_9g + pGLO-GPR85	p376a-1_9g + pGLO-GPR85m	0.0136059
p376a-1_9g + pGLO-GPR85	p376a + pGLO-GPR85	0.0159854
Raw data
biological_rep1
technical_replicate	pCDNA + pGLO	p376a-1_9g + pGLO-GPR85	p376a-1_9g + pGLO-GPR85m	p376a + pGLO-GPR85
1	1.54509	0.781829	0.951391	1.08461
2	1.54891	0.829648	1.18918	1.26662
3	1.48323	0.830898	1.11725	1.10193
avg1	1.52574	0.814125	1.08594	1.15105
biological_rep2
technical_replicate	pCDNA + pGLO	p376a-1_9g + pGLO-GPR85	p376a-1_9g + pGLO-GPR85m	p376a + pGLO-GPR85
1	1.55383	0.593992	0.909148	1.06292
2	1.15978	0.631406	0.897169	1.05898
3	1.57385	0.612094	1.34058	1.18232
avg2	1.42915	0.612497	1.04897	1.10141
biological_rep3
technical_replicate	pCDNA + pGLO	p376a-1_9g + pGLO-GPR85	p376a-1_9g + pGLO-GPR85m	p376a + pGLO-GPR85
1	1.39813	0.805542	1.28169	1.32002
2	1.46753	0.793891	1.2984	1.4322
3	1.56651	0.822013	1.20218	1.52186
avg3	1.47739	0.807149	1.26076	1.42469

## Sheet: Fig. 6D
The luciferase activities when co-transfecting a pGLO plasmid containing one of the 3' UTR segments in Fig. 6b and a pCDNA plasmid containing the original pre-hsa-mir-376a (p376a) or A-to-I edited pre-hsa-mir-376a, i.e., pre-hsa-mir-376a-9_9g (p376a-1_9g). The values are the Firefly/Renilla ratios. For each co-transfection pair, three biological replicates were performed. For each biological repl…
	Control	Human
Sample	pCDNA + pGLO	p376a-1_9g + pGLO-NAPB	p376a-1_9g + pGLO-NAPBm	p376a + pGLO-NAPB
biological_rep1	2.35	1.45	2.16	2.12
biological_rep2	2.44	1.84	2.05	2.33
biological_rep3	2.31	1.76	2.3	2.28
mean	2.36667	1.68333	2.17	2.24333
std	0.0665833	0.205994	0.1253	0.109697
Comparisons
GroupA	GroupB	P-value (two-tailed t-test)
p376a-1_9g + pGLO-NAPB	pCDNA + pGLO	0.00544449
p376a-1_9g + pGLO-NAPB	p376a-1_9g + pGLO-NAPBm	0.0249851
p376a-1_9g + pGLO-NAPB	p376a + pGLO-NAPB	0.0141902
Raw data
biological_rep1
technical_replicate	pCDNA + pGLO	p376a-1_9g + pGLO-NAPB	p376a-1_9g + pGLO-NAPBm	p376a + pGLO-NAPB
1	2.26685	1.38376	1.81955	2.10089
2	2.38449	1.49315	2.00686	2.10411
3	2.40559	1.48118	2.63909	2.14329
avg1	2.35231	1.4527	2.15517	2.1161
biological_rep2
technical_replicate	pCDNA + pGLO	p376a-1_9g + pGLO-NAPB	p376a-1_9g + pGLO-NAPBm	p376a + pGLO-NAPB
1	2.59314	1.73536	2.02309	2.19143
2	2.49336	1.81031	2.09767	2.37642
3	2.23108	1.98852	2.03093	2.41718
avg2	2.4392	1.84473	2.05056	2.32834
biological_rep3
technical_replicate	pCDNA + pGLO	p376a-1_9g + pGLO-NAPB	p376a-1_9g + pGLO-NAPBm	p376a + pGLO-NAPB
1	2.55375	1.73199	2.29002	2.1878
2	1.94706	1.71091	2.36605	2.28358
3	1.93815	1.84451	2.24713	2.15349
avg3	2.31368	1.76247	2.30106	2.27689
