# Supplementary material for: Characterizing microRNA editing and mutation sites in Autism Spectrum Disorder
Source: Front Mol Neurosci. 2023 Jan 20;15:1105278. doi: 10.3389/fnmol.2022.1105278 (PMC9895120; doi:10.3389/fnmol.2022.1105278)
Supplement: Supplementary Figure S1 — The distribution of different types of editing sites in miRNAs. [file Data_Sheet_1.zip › Data Sheet 1/ASD-Supplementary-TableS12-figureS1.xlsx]

## Sheet: Supplementary Fig. S1A
The categories of signicant M/E sites in miRNAs.
Category	Editing_Sites_ID	Total
A_g	hsa-mir-497_83_A_g;hsa-mir-376a-1_9_A_g;hsa-let-7a-2_28_A_g;hsa-mir-381_52_A_g;hsa-mir-589_66_A_g;hsa-mir-625_58_A_g;hsa-mir-320b-1_59_A_g;hsa-mir-1260b_18_A_g;hsa-mir-7977_6_A_g;hsa-mir-379_10_A_g;hsa-mir-376c_48_A_g;hsa-mir-320b-2_92_A_g;hsa-mir-130b_71_A_g;hsa-mir-1251_10_A_g;hsa-mir-377_54_A_g;hsa-mir-539_18_A_g;hsa-mir-381_55_A_g;hsa-mir-301b_64_A_g;hsa-mir-376a-2_55_A_g;hsa-mir-411_20_A_g;h…	24
C_a	hsa-mir-1304_65_C_a	1
C_u	hsa-mir-3653_42_C_u;hsa-mir-27a_69_C_u;hsa-mir-125b-1_25_C_u;hsa-mir-125b-2_27_C_u;hsa-mir-219a-2_33_C_u	5
U_c	hsa-mir-181d_47_U_c	1
U_g	hsa-mir-544b_27_U_g;hsa-mir-1260a_22_U_g;hsa-mir-23c_79_U_g	3
Sum		34

## Sheet: Supplementary Fig. S1B
The distribution of the numbers of pre-miRNAs with different numbers of 5_-, 3_-editing and Central editing sites.
3'-precursor	Number of editing events			5'-precursor	Number of editing events			Central	Number of editing events
hsa-let-7a-1	3			hsa-let-7a-1	1			hsa-let-7a-2	1
hsa-let-7a-2	1			hsa-let-7a-2	1			hsa-mir-101-2	1
hsa-let-7a-3	4			hsa-let-7a-3	1			hsa-mir-1251	1
hsa-let-7b	6			hsa-let-7b	1			hsa-mir-125b-1	1
hsa-let-7c	3			hsa-let-7c	1			hsa-mir-125b-2	1
hsa-let-7d	1			hsa-let-7f-1	1			hsa-mir-1260a	1
hsa-let-7e	5			hsa-let-7f-2	1			hsa-mir-1260b	1
hsa-let-7f-1	4			hsa-mir-100	1			hsa-mir-1301	1
hsa-let-7f-2	3			hsa-mir-103a-2	1			hsa-mir-1304	1
hsa-let-7g	4			hsa-mir-125a	1			hsa-mir-130b	1
hsa-let-7i	4			hsa-mir-125b-2	1			hsa-mir-181d	1
hsa-mir-100	3			hsa-mir-181a-1	1			hsa-mir-219a-2	1
hsa-mir-101-1	5			hsa-mir-181a-2	1			hsa-mir-23c	1
hsa-mir-101-2	4			hsa-mir-181c	1			hsa-mir-26a-1	1
hsa-mir-103a-1	4			hsa-mir-191	1			hsa-mir-27a	1
hsa-mir-103a-2	3			hsa-mir-21	1			hsa-mir-28	1
hsa-mir-105-1	1			hsa-mir-22	1			hsa-mir-301b	1
hsa-mir-105-2	1			hsa-mir-26a-1	2			hsa-mir-30e	1
hsa-mir-106a	1			hsa-mir-26a-2	1			hsa-mir-3117	1
hsa-mir-106b	5			hsa-mir-26b	1			hsa-mir-320b-1	1
hsa-mir-107	3			hsa-mir-27b	1			hsa-mir-320b-2	1
hsa-mir-10a	2			hsa-mir-4454	1			hsa-mir-337	1
hsa-mir-10b	1			hsa-mir-486-1	1			hsa-mir-3622a	1
hsa-mir-1180	3			hsa-mir-98	1			hsa-mir-3653	1
hsa-mir-1224	2			hsa-mir-99b	1			hsa-mir-376a-1	2
hsa-mir-124-1	5							hsa-mir-376a-2	1
hsa-mir-124-2	4							hsa-mir-376c	1
hsa-mir-124-3	4							hsa-mir-377	1
hsa-mir-1247	2							hsa-mir-379	1
hsa-mir-125a	4							hsa-mir-381	2
hsa-mir-125b-1	7							hsa-mir-411	1
hsa-mir-125b-2	8							hsa-mir-491	1
hsa-mir-126	4							hsa-mir-497	2
hsa-mir-127	6							hsa-mir-539	1
hsa-mir-1271	2							hsa-mir-544b	1
hsa-mir-128-1	7							hsa-mir-574	1
hsa-mir-128-2	6							hsa-mir-589	1
hsa-mir-129-1	8							hsa-mir-625	1
hsa-mir-129-2	4							hsa-mir-7977	1
hsa-mir-1296	1
hsa-mir-1301	3
hsa-mir-1307	4
hsa-mir-130a	2
hsa-mir-130b	2
hsa-mir-132	2
hsa-mir-133a-1	1
hsa-mir-133a-2	1
hsa-mir-134	4
hsa-mir-135a-1	1
hsa-mir-135a-2	2
hsa-mir-136	2
hsa-mir-137	3
hsa-mir-138-1	6
hsa-mir-138-2	6
hsa-mir-139	4
hsa-mir-140	8
hsa-mir-142	2
hsa-mir-143	8
hsa-mir-145	5
hsa-mir-1468	1
hsa-mir-146a	3
hsa-mir-146b	3
hsa-mir-148a	2
hsa-mir-148b	2
hsa-mir-149	3
hsa-mir-150	3
hsa-mir-151a	7
hsa-mir-151b	1
hsa-mir-152	4
hsa-mir-153-1	2
hsa-mir-153-2	2
hsa-mir-155	2
hsa-mir-15a	3
hsa-mir-16-1	2
hsa-mir-16-2	2
hsa-mir-17	2
hsa-mir-181a-1	6
hsa-mir-181a-2	5
hsa-mir-181b-1	7
hsa-mir-181b-2	4
hsa-mir-181c	6
hsa-mir-181d	3
hsa-mir-183	1
hsa-mir-184	3
hsa-mir-185	4
hsa-mir-186	2
hsa-mir-187	2
hsa-mir-190a	4
hsa-mir-191	3
hsa-mir-192	3
hsa-mir-193a	2
hsa-mir-193b	1
hsa-mir-195	3
hsa-mir-197	2
hsa-mir-199a-1	6
hsa-mir-199a-2	6
hsa-mir-199b	4
hsa-mir-19a	1
hsa-mir-19b-1	1
hsa-mir-19b-2	1
hsa-mir-200b	1
hsa-mir-203a	1
hsa-mir-204	3
hsa-mir-20a	1
hsa-mir-20b	1
hsa-mir-21	3
hsa-mir-210	3
hsa-mir-2110	3
hsa-mir-212	4
hsa-mir-214	1
hsa-mir-218-1	4
hsa-mir-218-2	4
hsa-mir-219a-1	1
hsa-mir-219a-2	3
hsa-mir-22	3
hsa-mir-221	3
hsa-mir-222	6
hsa-mir-223	3
hsa-mir-2277	1
hsa-mir-23a	3
hsa-mir-23b	3
hsa-mir-24-1	2
hsa-mir-24-2	2
hsa-mir-25	2
hsa-mir-2681	1
hsa-mir-2682	1
hsa-mir-26a-1	2
hsa-mir-26a-2	3
hsa-mir-26b	3
hsa-mir-27a	4
hsa-mir-27b	5
hsa-mir-28	5
hsa-mir-299	1
hsa-mir-29a	5
hsa-mir-29b-1	2
hsa-mir-29b-2	2
hsa-mir-29c	7
hsa-mir-301a	2
hsa-mir-3065	2
hsa-mir-30a	4
hsa-mir-30b	2
hsa-mir-30c-1	2
hsa-mir-30c-2	2
hsa-mir-30d	2
hsa-mir-30e	3
hsa-mir-31	1
hsa-mir-3117	1
hsa-mir-3200	3
hsa-mir-320a	4
hsa-mir-323a	3
hsa-mir-323b	1
hsa-mir-324	4
hsa-mir-326	2
hsa-mir-328	3
hsa-mir-329-1	3
hsa-mir-329-2	3
hsa-mir-330	8
hsa-mir-331	5
hsa-mir-335	1
hsa-mir-338	4
hsa-mir-339	3
hsa-mir-33a	1
hsa-mir-340	3
hsa-mir-342	5
hsa-mir-345	3
hsa-mir-346	2
hsa-mir-34a	3
hsa-mir-34c	1
hsa-mir-3605	1
hsa-mir-361	3
hsa-mir-3615	4
hsa-mir-363	1
hsa-mir-370	3
hsa-mir-374a	3
hsa-mir-374b	1
hsa-mir-375	2
hsa-mir-376a-1	2
hsa-mir-377	1
hsa-mir-378a	3
hsa-mir-379	2
hsa-mir-381	1
hsa-mir-382	2
hsa-mir-383	1
hsa-mir-3943	1
hsa-mir-409	2
hsa-mir-410	2
hsa-mir-411	3
hsa-mir-421	5
hsa-mir-423	5
hsa-mir-424	2
hsa-mir-425	4
hsa-mir-431	2
hsa-mir-432	3
hsa-mir-433	3
hsa-mir-448	2
hsa-mir-455	1
hsa-mir-483	1
hsa-mir-484	3
hsa-mir-485	5
hsa-mir-486-1	4
hsa-mir-486-2	2
hsa-mir-487a	1
hsa-mir-487b	2
hsa-mir-488	2
hsa-mir-491	1
hsa-mir-495	1
hsa-mir-497	2
hsa-mir-5001	1
hsa-mir-5006	1
hsa-mir-500a	3
hsa-mir-501	2
hsa-mir-5010	1
hsa-mir-504	1
hsa-mir-532	2
hsa-mir-539	3
hsa-mir-543	1
hsa-mir-551b	1
hsa-mir-577	1
hsa-mir-582	1
hsa-mir-584	5
hsa-mir-585	1
hsa-mir-589	1
hsa-mir-598	3
hsa-mir-625	1
hsa-mir-628	6
hsa-mir-6511b-1	1
hsa-mir-652	3
hsa-mir-654	3
hsa-mir-660	2
hsa-mir-671	3
hsa-mir-708	3
hsa-mir-7-1	4
hsa-mir-7-2	2
hsa-mir-7-3	3
hsa-mir-744	5
hsa-mir-758	3
hsa-mir-760	1
hsa-mir-766	2
hsa-mir-767	2
hsa-mir-769	5
hsa-mir-770	2
hsa-mir-7706	1
hsa-mir-873	4
hsa-mir-874	5
hsa-mir-885	2
hsa-mir-887	2
hsa-mir-889	1
hsa-mir-9-1	5
hsa-mir-9-2	5
hsa-mir-92a-1	4
hsa-mir-92a-2	4
hsa-mir-92b	5
hsa-mir-93	3
hsa-mir-9-3	5
hsa-mir-935	2
hsa-mir-940	1
hsa-mir-941-1	1
hsa-mir-941-2	1
hsa-mir-941-3	1
hsa-mir-941-4	1
hsa-mir-941-5	1
hsa-mir-943	1
hsa-mir-95	2
hsa-mir-98	3
hsa-mir-99a	4
hsa-mir-99b	6

## Sheet: Supplementary Fig. S1C
The percentage of different types of editing events that have signifcant Spearman correlation ρ with the ages in the SFG and ASD-SFG samples.
editing categories	all-sfg	all-asdsfg	positive-sfg	positive-asdsfg	negative-sfg	negative-asdsfg
3'-A	50.9677	30.7692	73.8318	80	0	0
3'-Other	4.51613	0	4.6729	0	4.16667	0
3'-U	34.8387	61.5385	7.47664	0	95.8333	100
5'	0.645161	0	0.934579	0	0	0
A-to-I(G)	8.3871	7.69231	12.1495	20	0	0
C-to-U	0	0	0	0	0	0
other	0	0	0	0	0	0
pseudo	0.645161	1	0.934579	0	0	0
