# Supplementary material for: Characterizing microRNA editing and mutation sites in Autism Spectrum Disorder
Source: Front Mol Neurosci. 2023 Jan 20;15:1105278. doi: 10.3389/fnmol.2022.1105278 (PMC9895120; doi:10.3389/fnmol.2022.1105278)
Supplement: Supplementary Figure S1 — The distribution of different types of editing sites in miRNAs. [file Data_Sheet_1.zip › Data Sheet 1/ASD-Supplementary-TableS13-figureS2.xlsx]

## Sheet: Supplementary Fig. S2A
The editing levels of the 24 A-to-I editing sites in the 131 selected brain data sets.
Categories of samples	ASD-SFG	ASD-SFG	ASD-SFG	ASD-SFG	ASD-SFG	ASD-SFG	ASD-SFG	ASD-SFG	ASD-SFG	ASD-SFG	ASD-SFG	ASD-SFG	ASD-SFG	ASD-SFG	ASD-SFG	ASD-SFG	ASD-SFG	ASD-SFG	ASD-SFG	ASD-SFG	SFG	SFG	SFG	SFG	SFG	SFG	SFG	SFG	SFG	SFG	SFG	SFG	SFG	SFG	SFG	SFG	SFG	SFG	SFG	SFG	SFG	SFG	SFG	SFG	SFG	Am	Am	Am	Am
ME_ID	SRR1510077	SRR1510078	SRR1510079	SRR1510080	SRR1510081	SRR1510082	SRR1510083	SRR1510084	SRR1510085	SRR1510086	SRR1510087	SRR1510088	SRR1510089	SRR1510090	SRR1510091	SRR1510092	SRR1510093	SRR1510094	SRR1510095	SRR1510096	SRR1510097	SRR1510098	SRR1510099	SRR1510100	SRR1510101	SRR1510102	SRR1510103	SRR1510104	SRR1510105	SRR1510106	SRR1510107	SRR1510108	SRR1510109	SRR1510110	SRR1510111	SRR1510112	SRR1510113	SRR1510114	SRR1510115	SRR1510116	SRR1510117	SRR1510118	SRR1510119	SRR1510120	SRR1510121	SRR5398623	SRR5398624	SRR5398625	SRR5398626
hsa-let-7a-2_28_A_g	0.269	0.327	0.295	0.365	0.447	0.28	0.321	0.362	0.314	0.5	0.245	0.232	0.211	0.258	0.348	0.25	0.275	0.568	0.339	0.304	0.142	0.185	0.059	0.273	0.275	0.236	0.279	0.263	0.261	0.309	0.317	0.25	0.277	0.204	0.418	0.355	0.306	0.289	0.272	0.365	0.271	0.306	0.363	0.295	0.465	0.295	0.261	0.325	0.237
hsa-mir-130b_71_A_g	0.041	0.023	0.059	0.07	0.023	0.033	0.037	0.091	0.044	0.132	0.125	0.041	0.068	0.103	0.2	0.078	0.043	0.01	0.13	0.111	0.002	0.004	0	0.023	0.041	0.055	0.066	0.07	0.104	0.068	0.092	0.038	0.029	0.077	0.101	0.273	0.08	0.048	0.095	0.093	0.04	0.091	0.104	0.09	0.135	0.066	0.004	0.047	0.056
hsa-mir-301b_64_A_g	0.087	0.138	0.094	0.229	0.188	0.22	0.192	0.109	0.139	0.286	0.133	0.276	0.36	0.161	0.167	0	0.154	0.061	0.194	0.169	0.009	0.024	0.08	0.074	0.088	0.098	0.151	0.1	0.138	0.154	0.15	0	0.218	0.143	0.197	0.174	0.169	0.2	0.162	0	0	0.273	0.189	0.211	0.212	0.204	0.098	0.234	0.157
hsa-mir-320b-1_59_A_g	0.667	0.7	0.667	0.833	0.571	0.786	0.788	0.889	0.793	1	0.625	0.769	1	0.824	1	0.591	0.684	0.846	0.833	0.733	0.722	0.579	0.643	0.923	0.704	0.677	0.792	0.857	0.643	0.833	0.667	1	0.65	0.714	0.833	1	0.704	0.7	0.8	0.857	0.667	0.727	0.684	0.737	0.714	0.521	0.667	0.522	0.59
hsa-mir-320b-2_92_A_g	0.611	0.583	0.444	0.625	0.5	0.6	0.718	0.818	0.667	1	0.5	0.667	0.667	0.75	0.429	0.484	0.667	0.765	0.625	0.667	0.667	0.48	0.455	0.8	0.677	0.632	0.714	0.706	0.526	0.714	0.636	0.5	0.625	0.538	0.833	0.625	0.613	0.583	0.5	0.636	0.429	0.6	0.636	0.6	0.632	0.471	0.629	0.515	0.56
hsa-mir-337_66_A_g	0.1	0.143	0	0.167	0.5	0.2	0	0.222	0.109	0	0.2	0.231	0.1	0.118	0.25	0	0	0	0	0.172	0	0	0	0.125	0.122	0.086	0.083	0	0.022	0	0.038	0	0.227	0.333	0.1	0	0.2	0	0.167	0	0	0	0.071	0.048	0.19	0.156	0.083	0.062	0.105
hsa-mir-376a-1_9_A_g	0.321	0.433	0.458	0.5	0.5	0.471	0.429	0.522	0.356	0.4	0.333	0.333	0.235	0.259	0.4	0.5	0.278	0.688	0.282	0.327	0	0.111	0	0.222	0	0.198	0.279	0.111	0.21	0.2	0.397	0	0.23	0.167	0.314	0.524	0.324	0.364	0.519	0.333	1	0.364	0.568	0.32	0.429	0.015	0.018	0.017	0.02
hsa-mir-376a-1_49_A_g	0.789	0.83	0.8	0.9	0.667	0.9	0.85	0.75	0.791	1	0.5	0.786	0.667	0.724	0.5	0	0.765	1	0.769	0.926	0.875	0.667	0	1	0.72	0.748	0.754	0.333	0.789	1	0.711	1	0.828	0	0.732	0.778	0.776	0.842	0.727	1	1	0.667	0.885	0.767	0.765	0.772	0.805	0.754	0.722
hsa-mir-376a-2_55_A_g	0.789	0.83	0.8	0.9	0.667	0.9	0.85	0.75	0.791	1	0.5	0.84	0.667	0.724	0.5	0	0.765	1	0.769	0.926	0.875	0.667	0	1	0.72	0.748	0.746	0.333	0.789	1	0.711	1	0.828	0	0.732	0.778	0.776	0.842	0.727	1	1	0.667	0.885	0.767	0.765	0.779	0.805	0.765	0.722
hsa-mir-376c_48_A_g	0.699	0.697	0.591	0.619	0.59	0.528	0.606	0.361	0.583	0.683	0.562	0.758	0.733	0.679	0.816	0.167	0.85	0.621	0.723	0.649	0.143	0.295	0.5	0.5	0.341	0.511	0.576	0.636	0.565	0.55	0.664	0.5	0.706	0.2	0.575	0.673	0.637	0.658	0.663	0.778	0.5	0.55	0.642	0.79	0.81	0.795	0.761	0.799	0.767
hsa-mir-377_54_A_g	0.026	0.133	0.133	0.045	0	0.042	0.176	0.143	0.089	0	0.278	0.154	0	0.179	0.067	0.25	0.244	0.071	0.188	0.039	0	0	0	0	0.056	0.062	0.1	0	0.127	0.182	0.059	0	0.091	0.2	0.068	0.132	0.119	0.119	0.161	0.25	0	0.048	0.167	0.128	0.192	0.063	0.068	0.073	0.073
hsa-mir-379_10_A_g	0.02	0.069	0.013	0.057	0.09	0.006	0.037	0.054	0.044	0.051	0.079	0.059	0.04	0.055	0.046	0.032	0.034	0.105	0.048	0.045	0	0.011	0	0.031	0.02	0.036	0.051	0.042	0.062	0.04	0.056	0	0.034	0	0.07	0.034	0.051	0.061	0.051	0.026	0	0.056	0.076	0.074	0.04	0.062	0.052	0.085	0.059
hsa-mir-381_52_A_g	0.031	0.04	0.022	0.031	0.027	0.042	0.032	0.029	0.036	0.036	0.043	0.042	0.044	0.062	0.058	0.047	0.05	0.053	0.082	0.054	0.003	0.008	0	0.011	0.02	0.025	0.026	0.036	0.033	0.026	0.045	0.036	0.032	0.038	0.055	0.033	0.038	0.04	0.037	0.046	0.048	0.062	0.071	0.05	0.076	0.059	0.059	0.052	0.062
hsa-mir-381_55_A_g	0.031	0.036	0.027	0.025	0.027	0.017	0.024	0.021	0.025	0.035	0.018	0.041	0.036	0.041	0.028	0.021	0.041	0.042	0.049	0.025	0.004	0.006	0	0.003	0.012	0.021	0.032	0.008	0.03	0.017	0.038	0.014	0.039	0.027	0.037	0.026	0.031	0.036	0.038	0.02	0.039	0.019	0.045	0.042	0.04	0.043	0.044	0.045	0.042
hsa-mir-411_20_A_g	0.132	0.19	0.126	0.143	0.169	0.119	0.078	0.168	0.2	0.245	0.181	0.215	0.098	0.214	0.184	0.221	0.146	0.179	0.215	0.241	0.017	0.038	0.026	0.045	0.097	0.129	0.139	0.121	0.169	0.144	0.182	0.101	0.109	0.158	0.2	0.182	0.171	0.193	0.2	0.101	0.123	0.255	0.233	0.233	0.208	0.211	0.238	0.254	0.251
hsa-mir-497_25_A_g	0.09	0.094	0.047	0.164	0.078	0.075	0.053	0.1	0.079	0.078	0.125	0.127	0.071	0.084	0.091	0.041	0.116	0.085	0.109	0.098	0	0.014	0	0.007	0.062	0.073	0.106	0.034	0.091	0.058	0.082	0.08	0.085	0.163	0.066	0.185	0.116	0.097	0.115	0.078	0.085	0.114	0.16	0.097	0.077	0.018	0.006	0.009	0.009
hsa-mir-497_83_A_g	0	1	1	0	1	1	1	0	1	0.75	0	1	0	1	0	0	0.75	1	0	0.5	0	1	0	0	0	0.6	1	0	1	0	1	0	1	0	1	1	1	0.5	0	0	0	0	0	1	1	0.667	0.667	0.786	0.5
hsa-mir-539_18_A_g	0.077	0.073	0	0.083	0.179	0.06	0.08	0.127	0.088	0.071	0.125	0.097	0.044	0.126	0.16	0.087	0.159	0.163	0.053	0.156	0	0.083	0	0	0.041	0.035	0.059	0.03	0.1	0.076	0.095	0.056	0.062	0.107	0.084	0.1	0.049	0.084	0.059	0.231	0.096	0.092	0.138	0.079	0.174	0.067	0.068	0.074	0.061
hsa-mir-589_66_A_g	0.167	0.143	0.5	0.714	0.5	0.923	0.25	0.2	0.632	0	0.588	0.529	0.5	0.6	0	0.667	0.706	0.571	0.667	0.571	0	0	0.25	0.5	0.25	0.25	0.529	0.571	0.545	0.556	0.333	1	0.833	0.286	0.429	0.5	0.455	0.286	1	0.667	1	0.429	0.4	0.588	0.6	0.419	0.406	0.311	0.4
hsa-mir-625_58_A_g	0.143	0.091	0.25	0.188	0.4	0.231	0.111	0.143	0.133	0	0.071	0.25	0	0.118	0	0.059	0.091	0.095	0.062	0.154	0.143	0.091	0.032	0.125	0.174	0.153	0.233	0.088	0.103	0.083	0.167	0	0.077	0.167	0.2	0	0.067	0.091	0.125	0	0.143	0.2	0.059	0.171	0.176	0.207	0.051	0.145	0.127
hsa-mir-1251_10_A_g	0	0.083	0	0	0.143	0.667	0.125	0	0.269	0.333	0	0.108	0.25	0.1	0	0	0.143	0	0.125	0.062	0	0	0	0	0	0	0.026	0	0.062	0	0.182	1	0.111	0.5	0.071	0	0.067	0.286	0.083	0	0	0.25	0	0.25	0.083	0.066	0.051	0.081	0.056
hsa-mir-1260b_18_A_g	0.286	0.4	0.5	0	0.667	0.5	0.5	1	0.333	0	0.5	0.8	0.5	1	1	1	1	0	1	1	0.333	0.375	0.5	0.59	0.636	0.333	0.5	0	0	0	0.667	0	0.5	0.5	0.5	1	0.5	1	1	0.5	0.333	0.5	1	0.333	0.4	0.571	1	0.5	0.714
hsa-mir-1301_52_A_g	0.052	0.033	0.106	0	0	0.069	0.071	0.07	0.024	0.095	0.025	0.06	0.026	0.122	0.097	0.052	0.082	0.092	0.093	0.073	0	0.016	0	0.01	0.022	0.02	0.02	0.035	0.024	0.039	0.032	0.019	0.043	0.09	0.04	0	0.044	0.09	0.069	0.059	0.018	0.055	0.081	0.084	0.077	0.044	0.034	0.05	0.067
hsa-mir-7977_6_A_g	1	0.98	1	1	1	1	1	1	1	1	1	1	1	1	1	1	1	1	1	1	1	1	1	1	1	1	1	1	1	1	1	1	1	1	1	1	1	1	1	1	1	1	1	1	1	1	1	1	1
[truncated: 82 more columns]

## Sheet: Supplementary Fig. S2B
The percentages of nucleotides around the 23 A-to-I editing sites.
Editing Events	5'		3'
hsa-mir-7977_6_A_g	c		g
hsa-mir-625_58_A_g	u		g
hsa-mir-589_66_A_g	a		c
hsa-mir-539_18_A_g	u		u
hsa-mir-497_83_A_g	u		g
hsa-mir-497_25_A_g	c		g
hsa-mir-411_20_A_g	u		g
hsa-mir-381_55_A_g	a		g
hsa-mir-381_52_A_g	u		c
hsa-mir-379_10_A_g	u		g
hsa-mir-377_54_A_g	a		g
hsa-mir-376c_48_A_g	u		g
hsa-mir-376a-2_55_A_g	u		g
hsa-mir-376a-1_49_A_g	u		g
hsa-mir-376a-1_9_A_g	u		g
hsa-mir-337_66_A_g	u		u
hsa-mir-320b-2_92_A_g	c		a
hsa-mir-320b-1_59_A_g	c		a
hsa-mir-301b_64_A_g	a		a
hsa-mir-130b_71_A_g	c		u
hsa-mir-1301_52_A_g	c		g
hsa-mir-1260b_18_A_g	c		c
hsa-mir-1251_10_A_g	u		g
hsa-let-7a-2_28_A_g	u		g
sum(u)	13	0.541667	3	0.125
sum(g)	0	0	15	0.625
sum(c)	7	0.291667	3	0.125
sum(a)	4	0.166667	3	0.125

## Sheet: Supplementary Fig. S2C
The MiRME map of hsa-mir-376c in one of the normal Inferior parietal lob (IPL) samples (SRR1051346).
position on precursor		1	2	3	4	5	6	7	8	9	10	11	12	13	14	15	16	17	18	19	20	21	22	23	24	25	26	27	28	29	30	31	32	33	34	35	36	37	38	39	40	41	42	43	44	45	46	47	48
Reads (tptm)		0	0	0	0	10	199	219	220	220	220	220	220	220	220	220	220	220	220	220	220	220	220	220	220	216	203	77	4	1	0	0	0	0	0	0	0	0	0	0	0	12	237	48428	48538	48538	48538	48538	48538
position on precursor		1	2	3	4	5	6	7	8	9	10	11	12	13	14	15	16	17	18	19	20	21	22	23	24	25	26	27	28	29	30	31	32	33	34	35	36	37	38	39	40	41	42	43	44	45	46	47	48
del (M/E reads(tptm))		0	0	0	0	0	0	0	0	0	0	0	0	0	0	0	0	0	0	0	0	0	0	0	0	0	0	0	0	0	0	0	0	0	0	0	0	0	0	0	0	0	0	0	0	0	0	0	0
U (M/E reads(tptm))		0	0	0	0	0	0	0	0	0	0	0	0	0	0	0	0	0	0	0	0	0	0	0	0	0	0	0	0	0	0	0	0	0	0	0	0	0	0	0	0	0	0	0	0	0	0	0	0
C (M/E reads(tptm))		0	0	0	0	0	0	0	0	0	0	0	0	0	0	0	0	0	0	0	0	0	0	0	0	0	0	0	0	0	0	0	0	0	0	0	0	0	0	0	0	0	0	0	0	0	0	0	0
A (M/E reads(tptm))		0	0	0	0	0	0	0	0	0	0	0	0	0	0	0	0	0	0	0	0	0	0	0	0	0	1	0	0	0	0	0	0	0	0	0	0	0	0	0	0	0	0	0	0	0	0	0	0
G (M/E reads(tptm))		0	0	0	0	0	0	0	0	0	0	0	0	0	0	0	0	0	0	0	0	0	0	0	0	0	0	0	0	0	0	0	0	0	0	0	0	0	0	0	0	0	1	1	0	0	0	0	43618
insert (M/E reads(tptm))		0	0	0	0	0	0	0	0	0	0	0	0	0	0	0	0	0	0	0	0	0	0	0	0	0	0	0	0	0	0	0	0	0	0	0	0	0	0	0	0	0	0	0	0	0	0	0	0
position on precursor		5	12	15	26	28	41	42	43	44	45	47	48	49	50	51	52	54	55	56	58	59	60	61	62	63	64	65
del (P(-log10))		0	0	0	0	0	0	0	0	0	0	0	0	0	0	0	0	0	0	0	0	0	0	0	0	0	0	0
U (P(-log10))		0	0	0	0	0	0	0	0	0	0	0	0	0	0	0	0	0	0	0	0	0	0	0	0	0	0	0
C (P(-log10))		0	0	0	0	0	0	0	0	0	0	0	0	0	0	0	0	0	0	0	0	0	0	0	0	0	0	0
A (P(-log10))		0	0	0	0	0	0	0	0	0	0	0	0	0	0	0	0	0	0	0	0	0	0	0	0	0	0	6.07177
G (P(-log10))		0	0	0	0	0	0	0	0	0	0	0	300	0	0	0	0	0	0	0	0	0	0	0	0	0	0	0
insert (P(-log10))		0	0	0	0	0	0	0	0	0	0	0	0	0	0	0	0	0	0	0	0	0	0	0	0	0	0	0
[truncated: 18 more columns]

## Sheet: Supplementary Fig. S2D
The MiRME map of hsa-mir-411 in one of the normal amygdala(Am) samples (SRR5398640).
position on precursor		1	2	3	4	5	6	7	8	9	10	11	12	13	14	15	16	17	18	19	20	21	22	23	24	25	26	27	28	29	30	31	32	33	34	35	36	37	38	39	40	41	42	43	44	45	46	47	48
Reads (tptm)		0	0	0	0	0	0	0	0	0	0	0	0	2	27	27132	54082	54205	54220	54220	54220	54220	54220	54220	54220	54220	54220	54221	54221	54221	54221	54221	54221	54187	54087	53654	50946	294	139	34	2	1	1	1	1	1	1	1	1
position on precursor		1	2	3	4	5	6	7	8	9	10	11	12	13	14	15	16	17	18	19	20	21	22	23	24	25	26	27	28	29	30	31	32	33	34	35	36	37	38	39	40	41	42	43	44	45	46	47	48
del (M/E reads(tptm))		0	0	0	0	0	0	0	0	0	0	0	0	0	0	0	0	0	0	0	0	0	0	0	0	0	0	0	0	0	0	0	0	0	0	0	0	29	0	0	0	0	0	0	0	0	0	0	0
U (M/E reads(tptm))		0	0	0	0	0	0	0	0	0	0	0	0	0	0	1	0	0	15	0	6	6	0	4	23	17	0	0	0	2	5	16	12	0	2	12	78	31	0	0	0	0	0	0	0	0	0	0	0
C (M/E reads(tptm))		0	0	0	0	0	0	0	0	0	0	0	0	0	4	6	2	0	5	1	0	2	0	0	0	4	0	0	4	0	1	0	4	16	0	0	601	0	1	0	0	0	0	0	0	0	0	0	0
A (M/E reads(tptm))		0	0	0	0	0	0	0	0	0	0	0	0	0	0	0	2	0	1	1	0	0	0	8	12	16	0	0	0	0	0	8	4	1	0	49	4873	89	0	0	0	0	0	0	0	0	0	0	0
G (M/E reads(tptm))		0	0	0	0	0	0	0	0	0	0	0	0	0	0	1	1	30	0	0	12543	0	0	4	1	0	0	13	0	0	0	1	0	2	2	1	0	2	0	0	0	0	0	0	0	0	0	0	0
insert (M/E reads(tptm))		0	0	0	0	0	0	0	0	0	0	0	0	0	0	0	0	0	0	0	0	0	0	0	0	0	0	0	0	0	0	0	0	0	0	0	0	0	0	0	0	0	0	0	0	0	0	0	0
position on precursor		14	15	16	17	18	19	20	21	23	24	25	27	28	29	30	31	32	33	34	35	36	37	38	60	66	68	71	72
del (P(-log10))		0	0	0	0	0	0	0	0	0	0	0	0	0	0	0	0	0	0	0	0	0	3.19216	0	0	0	0	0	0
U (P(-log10))		0	0	0	0	0	0	0	0	0	0	0	0	0	0	0	0	0	0	0	0	0	4.58336	0	0	0	0	0	7.73312
C (P(-log10))		1.20955	0	0	0	0	0	0	0	0	0	0	0	0	0	0	0	0	0	0	0	0	0	0	0	0	0	0	0
A (P(-log10))		0	0	0	0	0	0	0	0	0	0	0	0	0	0	0	0	0	0	0	0	300	300	0	0	0	0	0	5.76474
G (P(-log10))		0	0	0	0	0	0	300	0	0	0	0	0	0	0	0	0	0	0	0	0	0	0	0	0	0	0	0	0
insert (P(-log10))		0	0	0	0	0	0	0	0	0	0	0	0	0	0	0	0	0	0	0	0	0	0	0	0	0	0	0	0
[truncated: 48 more columns]
