# Supplementary material for: Characterizing microRNA editing and mutation sites in Autism Spectrum Disorder
Source: Front Mol Neurosci. 2023 Jan 20;15:1105278. doi: 10.3389/fnmol.2022.1105278 (PMC9895120; doi:10.3389/fnmol.2022.1105278)
Supplement: Supplementary Figure S1 — The distribution of different types of editing sites in miRNAs. [file Data_Sheet_1.zip › Data Sheet 1/ASD-Supplementary-TableS14-figureS3.xlsx]

## Sheet: Supplementary Fig. S3A
The editing levels of the 5 identified C-to-U editing sites in the 131 sRNA-seq profiles.
Categories of samples	ASD-SFG	ASD-SFG	ASD-SFG	ASD-SFG	ASD-SFG	ASD-SFG	ASD-SFG	ASD-SFG	ASD-SFG	ASD-SFG	ASD-SFG	ASD-SFG	ASD-SFG	ASD-SFG	ASD-SFG	ASD-SFG	ASD-SFG	ASD-SFG	ASD-SFG	ASD-SFG	SFG	SFG	SFG	SFG	SFG	SFG	SFG	SFG	SFG	SFG	SFG	SFG	SFG	SFG	SFG	SFG	SFG	SFG	SFG	SFG	SFG	SFG	SFG	SFG	SFG	Am	Am	Am	Am
ME_ID	SRR1510077	SRR1510078	SRR1510079	SRR1510080	SRR1510081	SRR1510082	SRR1510083	SRR1510084	SRR1510085	SRR1510086	SRR1510087	SRR1510088	SRR1510089	SRR1510090	SRR1510091	SRR1510092	SRR1510093	SRR1510094	SRR1510095	SRR1510096	SRR1510097	SRR1510098	SRR1510099	SRR1510100	SRR1510101	SRR1510102	SRR1510103	SRR1510104	SRR1510105	SRR1510106	SRR1510107	SRR1510108	SRR1510109	SRR1510110	SRR1510111	SRR1510112	SRR1510113	SRR1510114	SRR1510115	SRR1510116	SRR1510117	SRR1510118	SRR1510119	SRR1510120	SRR1510121	SRR5398623	SRR5398624	SRR5398625	SRR5398626
hsa-mir-27a_69_C_u	0.136	0.303	0.128	0.481	0.136	0.168	0.143	0.387	0.196	0.304	0.361	0.302	0.148	0.206	0.425	0.707	0.27	0.738	0.422	0.287	0.174	0.11	0.189	0.155	0.214	0.233	0.193	0.242	0.305	0.545	0.221	0.13	0.121	0.229	0.262	0.211	0.388	0.187	0.306	0.24	0.172	0.424	0.46	0.406	0.191	0.336	0.763	0.336	0.55
hsa-mir-125b-1_25_C_u	0.066	0.076	0.085	0.087	0.093	0.072	0.052	0.08	0.098	0.114	0.049	0.072	0.06	0.072	0.074	0.045	0.068	0.113	0.067	0.08	0.063	0.046	0.032	0.04	0.062	0.062	0.054	0.033	0.061	0.073	0.077	0.05	0.086	0.036	0.086	0.1	0.1	0.076	0.076	0.059	0.044	0.063	0.071	0.074	0.119	0.05	0.051	0.052	0.056
hsa-mir-125b-2_27_C_u	0.066	0.075	0.084	0.086	0.091	0.07	0.051	0.078	0.097	0.114	0.049	0.071	0.059	0.07	0.074	0.045	0.068	0.111	0.066	0.079	0.062	0.045	0.031	0.04	0.061	0.061	0.053	0.033	0.06	0.072	0.076	0.05	0.085	0.036	0.085	0.099	0.099	0.075	0.075	0.059	0.044	0.063	0.071	0.074	0.118	0.05	0.051	0.052	0.056
hsa-mir-219a-2_33_C_u	0.029	0.121	0.167	0.407	0.294	0.5	0.181	0	0	0.029	0.5	0.161	0.333	0.385	0.176	0.269	0.217	0.178	0.095	0.44	0.8	0	0	0	0	0.21	0.053	0.143	0.212	0.351	0.121	0	0.162	0	0.171	0.125	0.259	0.286	0.136	0	0	0.6	0.175	0.175	0.264	0.094	0.102	0.077	0.121
hsa-mir-3653_42_C_u	0.158	0	0.667	0.167	0.2	0.189	0.121	0.091	0.19	0	0.125	0.083	0.429	0.231	0.25	0.1	0.13	0.125	0	0.188	0.167	0.222	0.167	0.333	0.158	0.129	0.105	0.087	0.167	0.143	0.087	0.167	0.226	0.154	0	0	0.296	0.182	0.19	0.286	0.179	0.148	0.143	0.417	0.182	0.152	0.24	0.1	0.229
[truncated: 82 more columns]

## Sheet: Supplementary Fig. S3B
The percentages of nucleotides beside these 24 C-to-U editing sites.
Editing Events	5'		3'
hsa-mir-3653_42_C_u	u		c
hsa-mir-27a_69_C_u	c		g
hsa-mir-219a-2_33_C_u	g		a
hsa-mir-125b-2_27_C_u	c		c
hsa-mir-125b-1_25_C_u	c		c
sum(u)	1	0.2	0	0
sum(g)	1	0.2	1	0.2
sum(c)	3	0.6	3	0.6
sum(a)	0	0	1	0.2

## Sheet: Supplementary Fig. S3C
The MiRME map of hsa-mir-125b in one of the normal Corpus Callosum (CC) samples (SRR2294748).
position on precursor		1	2	3	4	5	6	7	8	9	10	11	12	13	14	15	16	17	18	19	20	21	22	23	24	25	26	27	28	29	30	31	32	33	34	35	36	37	38	39	40	41	42	43	44	45	46	47	48
Reads (tptm)		0	0	0	0	0	0	0	0	0	0	0	0	0	4	44149	44248	44274	44281	44294	44294	44294	44294	44294	44294	44294	44294	44294	44294	44294	44294	44294	44294	44268	43210	41491	29239	5151	78	12	0	0	0	0	0	0	0	0	0
position on precursor		1	2	3	4	5	6	7	8	9	10	11	12	13	14	15	16	17	18	19	20	21	22	23	24	25	26	27	28	29	30	31	32	33	34	35	36	37	38	39	40	41	42	43	44	45	46	47	48
del (M/E reads(tptm))		0	0	0	0	0	0	0	0	0	0	0	0	0	0	0	0	0	0	0	0	0	0	0	0	0	0	0	0	0	0	0	0	0	0	0	0	0	0	0	0	0	0	0	0	0	0	0	0
U (M/E reads(tptm))		0	0	0	0	0	0	0	0	0	0	0	0	0	0	0	13	5	1	0	1	0	2	1	12	3739	51	0	0	0	9	0	0	2	0	5	616	0	5	0	0	0	0	0	0	0	0	0	0
C (M/E reads(tptm))		0	0	0	0	0	0	0	0	0	0	0	0	0	3	2	0	0	0	6	0	0	0	0	0	0	0	1	0	0	0	2	1	1	2	0	7	34	2	0	0	0	0	0	0	0	0	0	0
A (M/E reads(tptm))		0	0	0	0	0	0	0	0	0	0	0	0	0	0	1	1	8	1	0	0	0	0	0	2	2	2	0	0	0	2	0	0	15	44	74	0	4861	45	0	0	0	0	0	0	0	0	0	0
G (M/E reads(tptm))		0	0	0	0	0	0	0	0	0	0	0	0	0	0	248	0	1	1	1	0	0	0	2	1	0	0	2	5	1	0	1	0	0	9	0	2364	24	0	11	0	0	0	0	0	0	0	0	0
insert (M/E reads(tptm))		0	0	0	0	0	0	0	0	0	0	0	0	0	0	0	0	0	0	0	0	0	0	0	0	0	0	0	0	0	0	0	0	0	0	0	0	0	0	0	0	0	0	0	0	0	0	0	0
position on precursor		13	14	15	16	17	18	19	20	21	22	23	24	25	26	27	28	29	30	31	32	33	34	35	36	37	38	39	55	56	57	58	59	62	64	65	67	69	73	74	75	76	77	78
del (P(-log10))		0	0	0	0	0	0	0	0	0	0	0	0	0	0	0	0	0	0	0	0	0	0	0	0	0	0	0	0	0	0	0	0	0	0	0	0	0	0	0	0	0	0	0
U (P(-log10))		0	0	0	0	0	0	0	0	0	0	0	0	300	0	0	0	0	0	0	0	0	0	0	0	0	0	0	0	0	0	0	0	0	0	0	0	0	0	0	300	0	300	0
C (P(-log10))		0	13.222	0	0	0	0	0	0	0	0	0	0	0	0	0	0	0	0	0	0	0	0	0	0	0	0	0	0	0	0	0	0	0	0	0	0	0	0	0	0	0	0	0
A (P(-log10))		0	0	0	0	0	0	0	0	0	0	0	0	0	0	0	0	0	0	0	0	0	0	0	0	300	300	0	0	0	0	0	0	0	0	0	0	0	0	0	0	0	5.88268	0
G (P(-log10))		0.386825	0	0	0	0	0	0	0	0	0	0	0	0	0	0	0	0	0	0	0	0	0	0	300	0	0	300	0	0	0	0	0	0	0	0	0	0	0	0	0	0	0	0
insert (P(-log10))		0	0	0	0	0	0	0	0	0	0	0	0	0	0	0	0	0	0	0	0	0	0	0	0	0	0	0	0	0	0	0	0	0	0	0	0	0	0	0	0	0	0	0
[truncated: 40 more columns]

## Sheet: Supplementary Fig. S3D
The MiRME map of hsa-mir-219a in one of the normal Corpus Callosum (CC) samples (SRR2294748).
position on precursor		1	2	3	4	5	6	7	8	9	10	11	12	13	14	15	16	17	18	19	20	21	22	23	24	25	26	27	28	29	30	31	32	33	34	35	36	37	38	39	40	41	42	43	44	45	46	47	48
Reads (tptm)		1	1	1	1	1	1	1	1	1	1	1	2	2	2	2	2	2	4	9817	9828	9858	9870	9871	9871	9871	9871	9871	9871	9871	9871	9871	9871	9870	9870	9870	9870	9838	9778	8472	7219	3903	910	766	753	753	752	752	752
position on precursor		1	2	3	4	5	6	7	8	9	10	11	12	13	14	15	16	17	18	19	20	21	22	23	24	25	26	27	28	29	30	31	32	33	34	35	36	37	38	39	40	41	42	43	44	45	46	47	48
del (M/E reads(tptm))		0	0	0	0	0	0	0	0	0	0	0	0	0	0	0	0	0	0	0	0	0	0	0	0	0	0	0	0	0	0	0	0	0	0	0	0	0	0	0	0	0	0	0	0	0	0	0	0
U (M/E reads(tptm))		0	0	0	0	0	0	0	0	0	0	0	0	0	0	0	0	0	0	0	56	2	0	0	2	0	1	1	0	0	0	14	2	1043	0	0	0	0	0	0	0	40	0	1	0	0	0	0	0
C (M/E reads(tptm))		0	0	0	0	0	0	0	0	0	0	0	0	0	0	0	0	0	0	1	0	13	4	0	0	1	0	0	0	0	0	0	1	0	0	0	0	0	0	0	0	0	0	0	0	0	0	0	0
A (M/E reads(tptm))		0	0	0	0	0	0	0	0	0	0	0	0	0	0	0	0	0	0	0	0	0	0	2	0	0	0	0	0	0	0	0	0	1	0	0	0	5	8	6	6	61	11	0	0	0	0	0	0
G (M/E reads(tptm))		0	0	0	0	0	0	0	0	0	0	0	0	0	0	0	0	0	0	50	0	0	9	0	0	0	0	0	0	0	0	0	0	0	1	0	0	0	5	1	2	0	4	0	0	0	0	0	0
insert (M/E reads(tptm))		0	0	0	0	0	0	0	0	0	0	0	0	0	0	0	0	0	0	0	0	0	0	0	0	0	0	0	0	0	0	0	0	0	0	0	0	0	0	0	0	0	0	0	0	0	0	0	0
position on precursor		17	18	19	20	21	22	23	24	25	26	27	28	29	30	31	32	33	34	35	36	37	38	39	40	41	42	43	44	45	48	54	55	56	59	60	61	62	63	64	68	70	71	72	74	75	76	78	81
del (P(-log10))		0	0	0	0	0	0	0	0	0	0	0	0	0	0	0	0	0	0	0	0	0	0	0	0	0	0	0	0	0	0	0	0	0	0	0	0	0	0.124268	0	0	0	0	0	0	0	0	0	0
U (P(-log10))		0	0	0	0	0	0	0	0	0	0	0	0	0	0	0	0	300	0	0	0	0	0	0	0	0	0	0	0	0	0	0	0	0	0	0	0	300	0	0	0	0	0	300	0	0	0	0	0
C (P(-log10))		0	0	0	0	0	0	0	0	0	0	0	0	0	0	0	0	0	0	0	0	0	0	0	0	0	0	0	0	0	0	0	0	0	0	0	0	0	0	0	0	0	0	0	0	0	0	0	0
A (P(-log10))		0	0	0	0	0	0	0	0	0	0	0	0	0	0	0	0	0	0	0	0	0	0	0	0	0	0	0	0	0	0	0	0	0	0	0	0	0	0	0	0	0	0	0	0	0	0	0	0
G (P(-log10))		0	0	0	0	0	0	0	0	0	0	0	0	0	0	0	0	0	0	0	0	0	0	0	0	0	0	0	0	0	0	0	0	0	0	0	0	0	0	0	0	0	0	0	0	0	0	0	0
insert (P(-log10))		0	0	0	0	0	0	0	0	0	0	0	0	0	0	0	0	0	0	0	0	0	0	0	0	0	0	0	0	0	0	0	0	0	0	0	0	0	0	0	0	0	0	0	0	0	0	0	0
[truncated: 49 more columns]
