# Supplementary material for: Characterizing microRNA editing and mutation sites in Autism Spectrum Disorder
Source: Front Mol Neurosci. 2023 Jan 20;15:1105278. doi: 10.3389/fnmol.2022.1105278 (PMC9895120; doi:10.3389/fnmol.2022.1105278)
Supplement: Supplementary Figure S1 — The distribution of different types of editing sites in miRNAs. [file Data_Sheet_1.zip › Data Sheet 1/ASD-Supplementary-TableS16-figureS5.xlsx]

## Sheet: Supplementary Fig. S5A-F
The abundance of ADAR1, ADAR2, and ADAR3 in different GEO datasets of Normal controls (NC) and ASD patients (ASD)
Supplementary Fig. S5A
GSE64018	GSM1562877	GSM1562878	GSM1562879	GSM1562880	GSM1562881	GSM1562882	GSM1562883	GSM1562884	GSM1562885	GSM1562886	GSM1562887	GSM1562888	GSM1562865	GSM1562866	GSM1562867	GSM1562868	GSM1562869	GSM1562870	GSM1562871	GSM1562872	GSM1562873	GSM1562874	GSM1562875	GSM1562876
class	Control	Control	Control	Control	Control	Control	Control	Control	Control	Control	Control	Control	ASD	ASD	ASD	ASD	ASD	ASD	ASD	ASD	ASD	ASD	ASD	ASD
age	16	17	20	22	24	28	31	33	36	38	47	56	15	15	16	18	27	29	29	30	39	49	52	60
ADAR1	7714	5448	7837	4815	8192	7510	7501	7823	4215	5919	5696	9718	11269	6364	5782	8279	6429	5567	4298	2453	1367	12066	4183	3795
pvalue	1
ADAR2	2087	1546	2620	1581	2375	2052	2717	2402	942	1447	1448	2580	2849	2200	1686	2830	876	1610	1336	825	324	2616	970	669
pvalue	0.46
ADAR3	582	273	573	345	504	959	394	687	583	317	258	754	303	345	392	584	548	1225	253	225	491	935	260	823
pvalue	0.13
Supplementary Fig. S5B
GSE62098	GSM1519619	GSM1519618	GSM1519620	GSM1519621	GSM1519623	GSM1519624	GSM1519622	GSM1519625	GSM1519617	GSM1519626	GSM1519616	GSM1519627
class	Control	Control	Control	Control	Control	Control	ASD	ASD	ASD	ASD	ASD	ASD
ADAR1	10.7374	10.4892	10.165	10.5776	12.9501	9.36566	12.3469	10.0138	10.3525	6.26056	9.71184	10.478
pvalue	0.8
ADAR2	2.76627	1.35432	1.74828	1.14056	2.9474	1.89316	2.3437	3.0923	1.67453	1.0677	0.615898	2.36221
pvalue	0.86
ADAR3	4.00401	3.79801	3.11931	4.17011	2.894	3.668	1.56084	2.62521	2.93387	4.63441	2.95309	3.814
pvalue	0.95
Supplementary Fig. S5C
GSE28521(Cerebellum)	GSM706401	GSM706402	GSM706403	GSM706404	GSM706405	GSM706406	GSM706407	GSM706408	GSM706409	GSM706410	GSM706411	GSM706391	GSM706392	GSM706393	GSM706394	GSM706395	GSM706396	GSM706397	GSM706398	GSM706399	GSM706400
class	Control	Control	Control	Control	Control	Control	Control	Control	Control	Control	Control	ASD	ASD	ASD	ASD	ASD	ASD	ASD	ASD	ASD	ASD
ADAR1(ILMN_2320964)	10.8396	10.9866	10.9318	10.6425	11.0049	10.9681	11.0526	10.7245	11.1558	10.8355	11.045	10.9719	10.9854	10.7942	10.986	10.7725	10.7348	10.8213	10.7946	10.9485	10.7611
pvalue	0.32
ADAR1(ILMN_1776777)	12.7085	12.6901	12.72	12.6397	12.6554	12.9231	12.9123	12.6566	12.8892	12.8467	12.8682	12.9319	12.766	12.6164	13.0896	12.7345	12.6901	12.6498	12.7042	12.7529	12.531
pvalue	0.7
ADAR2(ILMN_2319326)	10.8121	10.9003	10.9566	10.7997	10.8803	10.8825	10.8956	10.8872	10.8797	9.92685	11.0234	10.7493	10.5023	10.8232	10.0404	10.9228	10.8755	10.489	10.7652	10.7607	10.6505
pvalue	0.24
ADAR2(ILMN_1679797)	13.353	13.3295	13.3807	13.4676	13.3857	13.5632	13.5524	13.3561	13.4275	13.3507	13.6307	14.0049	13.1451	13.3274	13.6492	13.5524	13.4133	13.1729	13.2989	13.2004	13.1523
pvalue	0.470417
ADAR3(ILMN_1749493)	8.94376	8.79762	8.97015	9.01822	8.96382	9.40442	8.91531	9.22003	8.99438	9.31228	8.54746	8.71982	8.85675	8.79644	9.45576	9.68239	8.93407	8.70708	8.80154	8.59938	9.27142
pvalue	0.84
Supplementary Fig. S5D
GSE28521(Frontal cortex)	GSM706428	GSM706429	GSM706430	GSM706431	GSM706432	GSM706433	GSM706434	GSM706435	GSM706436	GSM706437	GSM706438	GSM706439	GSM706440	GSM706441	GSM706442	GSM706443	GSM706412	GSM706413	GSM706414	GSM706415	GSM706416	GSM706417	GSM706418	GSM706419	GSM706420	GSM706421	GSM706422	GSM706423	GSM706424	GSM706425	GSM706426	GSM706427
class	Control	Control	Control	Control	Control	Control	Control	Control	Control	Control	Control	Control	Control	Control	Control	Control	ASD	ASD	ASD	ASD	ASD	ASD	ASD	ASD	ASD	ASD	ASD	ASD	ASD	ASD	ASD	ASD
ADAR1(ILMN_2320964)	11.3528	11.0105	11.5605	11.3402	10.8764	11.0595	11.3514	11.4127	11.4682	11.7237	11.3423	11.3629	11.2556	10.9914	11.5934	11.3429	11.4975	11.1311	10.8659	11.1779	10.7611	11.6602	11.4493	11.0986	11.2932	11.2016	11.2151	11.2912	11.4743	10.8034	11.0689	11.2556
pvalue	0.2
ADAR1(ILMN_1776777)	13.0199	12.7854	13.2638	13.168	12.886	12.8729	13.1311	13.2182	12.9229	13.3272	13.1756	13.1954	13.205	12.9982	13.1832	13.1198	13.1119	12.9852	12.8597	12.9472	12.5547	13.3207	13.2239	12.9341	12.8574	12.9826	13.0481	13.0006	13.1413	12.9143	13.0169	13.0155
pvalue	0.13
ADAR2(ILMN_2319326)	9.65534	10.2462	9.87257	9.81263	10.2237	9.97353	9.69549	9.74489	10.1893	9.88327	10.118	9.90453	9.3813	10.3918	10.0791	10.0213	10.0151	9.32906	9.28033	10.0594	9.05536	9.4549	9.40365	9.63198	10.4441	10.1747	10.3928	9.76763	10.1613	8.59454	9.54804	10.0411
pvalue	0.09
ADAR2(ILMN_1679797)	12.4316	12.655	12.3409	12.4346	12.7038	12.6176	12.3306	12.6598	12.7029	12.3323	12.7452	12.7038	12.5393	12.7433	12.886	12.6326	12.7103	12.418	12.0148	12.5954	12.3119	12.1127	12.446	12.2127	12.918	12.5687	12.8666	12.6589	12.7916	12.2846	12.2948	12.7471
pvalue	0.647124
ADAR3(ILMN_1749493)	10.2123	8.88972	9.76794	9.93017	9.81853	9.39753	9.9239	9.94762	9.32211	9.61414	9.25562	8.77173	9.3784	9.18995	8.8489	9.52833	9.16613	9.73308	10.0592	9.21771	8.82578	9.04227	9.84134	10.5781	8.58439	9.1141	8.6855	10.1707	9.01807	9.39257	8.90643	9.01239
pvalue	0.38
Supplementary Fig. S5E
GSE28521(Temporal cortex)	GSM706457	GSM706458	GSM706459	GSM706460	GSM706461	GSM706462	GSM706463	GSM706464	GSM706465	GSM706466	GSM706467	GSM706468	GSM706469	GSM706444	GSM706445	GSM706446	GSM706447	GSM706448	GSM706449	GSM706450	GSM706451	GSM706452	GSM706453	GSM706454	GSM706455	GSM706456
class	Control	Control	Control	Control	Control	Control	Control	Control	Control	Control	Control	Control	Control	ASD	ASD	ASD	ASD	ASD	ASD	ASD	ASD	ASD	ASD	ASD	ASD	ASD
ADAR1(ILMN_2320964)	11.3719	10.9148	11.5081	11.0619	11.3774	11.497	11.5792	11.2509	11.8058	10.8717	11.0567	11.0095	11.4772	11.2912	10.9512	10.9706	10.6457	10.8901	11.1052	11.1711	11.33	11.1569	11.1114	11.497	10.8203	11.261
pvalue	0.06
ADAR1(ILMN_1776777)	13.0651	12.8194	13.0946	12.7134	12.8968	13.0706	13.3272	13.0992	13.2197	13.1803	12.9166	13.0307	13.2823	13.1136	13.0817	12.932	12.5954	13.1494	12.9797	12.9681	13.0417	13.1448	13.0719	13.233	12.5992	12.874
pvalue	0.37
ADAR2(ILMN_2319326)	10.4724	10.0105	10.118	10.1901	9.97056	9.74021	10.2234	10.0821	9.92682	9.14559	10.4108	8.90023	10.0548	9.52552	9.12898	9.90081	8.62223	8.58181	9.75174	10.4065	10.3932	10.5219	9.71345	9.75889	8.29463	9.78831
pvalue	0.11
ADAR2(ILMN_1679797)	12.7157	12.5687	12.642	12.6866	12.6928	12.5183	12.8632	12.7157	12.5814	12.6479	12.9621	12.682	12.6947	12.8397	12.3632	12.697	11.7814	12.5356	12.5393	12.8716	12.8141	12.8729	12.6078	12.4776	11.7322	12.328
pvalue	0.942685
ADAR3(ILMN_1749493)	9.3043	8.73195	9.51275	9.7965	9.23983	9.69518	8.99349	9.62291	9.11115	9.21602	9.19353	9.38475	9.78607	8.82784	9.89152	9.4614	8.95361	9.55075	9.83635	8.59918	8.65707	9.17798	9.3245	9.26261	9.94581	9.26409
pvalue	0.67
Supplementary Fig. S5F
GSE102741	GSM2745899	GSM2745900	GSM2745901	GSM2745902	GSM2745903	GSM2745904	GSM2745905	GSM2745906	GSM2745907	GSM2745908	GSM2745909	GSM2745910	GSM2745911	GSM2745912	GSM2745913	GSM2745914	GSM2745915	GSM2745916	GSM2745917	GSM2745918	GSM2745919	GSM2745920	GSM2745921	GSM2745922	GSM2745923	GSM2745924	GSM2745925	GSM2745926	GSM2745927	GSM2745928	GSM2745929	GSM2745930	GSM2745931	GSM2745932	GSM2745933	GSM2745934	GSM2745935	GSM2745949	GSM2745950	GSM2745936	GSM2745937	GSM2745938	GSM2745939	GSM2745940	GSM2745941	GSM2745942	GSM2745943	GSM2745944	GSM2745945
class	Control	Control	Control	Control	Control	Control	Control	Control	Control	Control	Control	Control	Control	Control	Control	Control	Control	Control	Control	Control	Control	Control	Control	Control	Control	Control	Control	Control	Control	Control	Control	Control	Control	Control	Control	Control	Control	Control	Control	ASD	ASD	ASD	ASD	ASD	ASD	ASD	ASD	ASD	ASD
age	36.48	68.54	3.978	28.35	38.39	64.52	30.02	46.57	20.85	46.08	4.649	14.54	13.33	15.22	8.249	65.58	23.22	22.5769	27.4806	16.715	2.71328	5.34169	4.70649	26.7276	3.04457	13.6896	15.483	15.3214	14.6233	2.02333	6.33556	22.158	14.0921	16.6849	22.7111	13.1612	45.9479	16.6384	18.7192	34.6211	26.6537	10.4342	4.06034	8.89552	7.51287	20.7891	22.5632	15.9128	14.3467
ADAR1	3.4325	3.08002	3.76099	3.52082	3.10458	2.18143	2.35093	2.16504	3.33419	3.44228	2.1898	3.15071	3.33462	3.37298	3.47861	3.43746	3.40908	3.14025	3.42468	3.12628	2.98867	3.20257	2.80146	3.43105	2.77576	2.84438	2.03101	2.95637	1.87824	3.32961	2.98452	3.23827	3.10696	3.03898	3.12519	3.06643	3.31052	3.016	3.16758	3.27208	3.27572	3.17191	3.09462	3.40987	3.20065	3.19618	3.05524	3.31611	3.05593
pvalue	0.19
ADAR2	0.92089	0.799082	1.54336	1.25108	0.966644	0.690498	0.569527	0.550266	1.30584	1.06561	0.581887	1.04828	1.37351	1.00389	1.10658	1.31629	1.25482	1.02246	1.23668	1.21578	1.37044	1.14868	1.13857	1.13089	1.28734	0.699112	0.615298	0.812084	0.569488	1.14228	0.775282	1.12227	1.25433	0.756876	1.00133	1.06765	1.14263	1.05982	0.850404	1.11382	0.94906	1.01742	1.01101	1.33694	0.803005	1.05651	1.38963	0.910006	0.799453
pvalue	0.56
ADAR3	0.539489	1.0898	0.560828	0.906182	1.23025	0.313731	0.506438	0.444073	0.473354	0.81002	0.41151	0.988173	0.575926	0.564877	0.81048	0.647763	0.883718	0.579135	0.400374	0.595247	0.576582	0.802982	0.55945	0.804208	0.433889	0.852993	0.385098	0.402182	0.299204	0.348602	1.27037	0.532222	0.485763	0.374319	0.726817	0.608876	0.549571	1.0303	0.513577	0.681537	0.676043	0.325123	0.360382	0.802226	0.42972	0.47361	0.636363	0.310134	0.601855
pvalue	0.05
[truncated: 3 more columns]
