# Supplementary material for: Characterizing microRNA editing and mutation sites in Autism Spectrum Disorder
Source: Front Mol Neurosci. 2023 Jan 20;15:1105278. doi: 10.3389/fnmol.2022.1105278 (PMC9895120; doi:10.3389/fnmol.2022.1105278)
Supplement: Supplementary Figure S1 — The distribution of different types of editing sites in miRNAs. [file Data_Sheet_1.zip › Data Sheet 1/ASD-Supplementary-TableS17-figureS6.xlsx]

## Sheet: Supplementary Fig. S6A
The abundance of ADAR1, ADAR2, and ADAR3 in GSE102741 of Normal controls (NC) and ASD patients (ASD) under the age of ten.
Supplementary Fig. S6A
GSE102741	GSM2745928	GSM2745919	GSM2745923	GSM2745901	GSM2745909	GSM2745921	GSM2745920	GSM2745929	GSM2745913	GSM2745939	GSM2745948	GSM2745941	GSM2745940
class	Control	Control	Control	Control	Control	Control	Control	Control	Control	ASD	ASD	ASD	ASD
age	2.02333	2.71328	3.04457	3.978	4.649	4.70649	5.34169	6.33556	8.249	4.06034	7.22812	7.51287	8.89552
ADAR1	3.32961	2.98867	2.77576	3.76099	2.1898	2.80146	3.20257	2.98452	3.47861	3.20065	3.16758	3.05524	3.19618
t-test	0.0704
ADAR2	1.14228	1.37044	1.28734	1.54336	0.581887	1.13857	1.14868	0.775282	1.10658	0.803005	0.850404	1.38963	1.05651
t-test	0.5837
ADAR3	0.348602	0.576582	0.433889	0.560828	0.41151	0.55945	0.802982	1.27037	0.81048	0.42972	0.513577	0.636363	0.47361
t-test	0.4064
