# Supplementary material for: Characterizing microRNA editing and mutation sites in Autism Spectrum Disorder
Source: Front Mol Neurosci. 2023 Jan 20;15:1105278. doi: 10.3389/fnmol.2022.1105278 (PMC9895120; doi:10.3389/fnmol.2022.1105278)
Supplement: Supplementary Figure S1 — The distribution of different types of editing sites in miRNAs. [file Data_Sheet_1.zip › Data Sheet 1/ASD-Supplementary-TableS18-figureS7.xlsx]

## Sheet: Supplementary Fig. S7A-D
The abundance of GPR85 in different GEO datasets of Normal controls (NC) and ASD patients (ASD).
Supplementary Fig. S7A
GSE62098	GSM1519619	GSM1519618	GSM1519620	GSM1519621	GSM1519623	GSM1519624	GSM1519622	GSM1519625	GSM1519617	GSM1519626	GSM1519616	GSM1519627
class	Control	Control	Control	Control	Control	Control	ASD	ASD	ASD	ASD	ASD	ASD
GPR85	1.93361	3.61493	1.48241	2.80904	3.04481	0.843551	1.97589	4.22377	1.13507	0.433892	1.20151	1.18677
pvalue	0.68
Supplementary Fig. S7B
GSE38322(Occipital cortex(BA19))	GSM938994	GSM938995	GSM938996	GSM938997	GSM938998	GSM938990	GSM938999	GSM938991	GSM938992	GSM938993
class	Control	Control	Control	Control	Control	Control	ASD	ASD	ASD	ASD
age	22	4	1	11	28	60	8	39	2	5
ILMN_1748338	6.02109	5.98247	5.97871	5.91021	6.00503	6.05091	6.03374	6.01301	5.91131	5.95577
pvalue	0.76
Supplementary Fig. S7C
GSE28475	GSM703758	GSM703759	GSM703760	GSM703761	GSM703762	GSM703763	GSM703764	GSM703765	GSM703766	GSM703767	GSM703648	GSM703651	GSM703652	GSM703653	GSM703654	GSM703655	GSM703656	GSM703658	GSM703662	GSM703663	GSM703664	GSM703665	GSM703667	GSM703671	GSM703672	GSM703673	GSM703674	GSM703678	GSM703679	GSM703685	GSM703686	GSM703691	GSM703692	GSM703693	GSM703694	GSM703697	GSM703698	GSM703705	GSM703706	GSM703707	GSM703708	GSM703711	GSM703712	GSM703715	GSM703716	GSM703718	GSM703719	GSM703720	GSM703721
class	Control	Control	Control	Control	Control	Control	Control	Control	Control	Control	Control	Control	Control	Control	Control	Control	Control	Control	Control	Control	Control	Control	Control	Control	Control	Control	Control	Control	Control	Control	Control	Control	Control	Control	Control	Control	Control	Control	Control	Control	Control	Control	Control	Control	Control	Control	Control	Control	Control
ILMN_1748338	82.0955	46.9515	45.9843	39.4027	55.4009	46.1259	43.7004	48.8587	56.5333	87.5808	822.447	1450.02	2815.61	1684.73	973.405	797.569	1265.31	988.803	770.571	1400.38	1944.54	1073.65	2046.76	431.745	1821.03	1712.03	1857.82	4863.78	923.384	33.0621	1092.18	867.952	1504.24	484.789	821.008	1299.42	1026.8	31.4022	26.1468	25.0492	25.3606	26.3975	33.0401	24.9319	29.6199	1672.83	23.6596	23.3903	25.4462
pvalue	0.18
Supplementary Fig. S7D
GSE102741	GSM2745899	GSM2745900	GSM2745901	GSM2745902	GSM2745903	GSM2745904	GSM2745905	GSM2745906	GSM2745907	GSM2745908	GSM2745909	GSM2745910	GSM2745911	GSM2745912	GSM2745913	GSM2745914	GSM2745915	GSM2745916	GSM2745917	GSM2745918	GSM2745919	GSM2745920	GSM2745921	GSM2745922	GSM2745923	GSM2745924	GSM2745925	GSM2745926	GSM2745927	GSM2745928	GSM2745929	GSM2745930	GSM2745931	GSM2745932	GSM2745933	GSM2745934	GSM2745935	GSM2745949	GSM2745950	GSM2745936	GSM2745937	GSM2745938	GSM2745939	GSM2745940	GSM2745941	GSM2745942	GSM2745943	GSM2745944	GSM2745945
class	Control	Control	Control	Control	Control	Control	Control	Control	Control	Control	Control	Control	Control	Control	Control	Control	Control	Control	Control	Control	Control	Control	Control	Control	Control	Control	Control	Control	Control	Control	Control	Control	Control	Control	Control	Control	Control	Control	Control	ASD	ASD	ASD	ASD	ASD	ASD	ASD	ASD	ASD	ASD
age	36.48	68.54	3.978	28.35	38.39	64.52	30.02	46.57	20.85	46.08	4.649	14.54	13.33	15.22	8.249	65.58	23.22	22.5769	27.4806	16.715	2.71328	5.34169	4.70649	26.7276	3.04457	13.6896	15.483	15.3214	14.6233	2.02333	6.33556	22.158	14.0921	16.6849	22.7111	13.1612	45.9479	16.6384	18.7192	34.6211	26.6537	10.4342	4.06034	8.89552	7.51287	20.7891	22.5632	15.9128	14.3467
GPR85	1.31265	1.03654	0.890291	1.53349	0.826414	0.632525	0.83446	0.624774	1.19198	1.50591	0.68537	1.17478	1.11853	1.60895	1.01901	1.16523	1.21986	1.23199	1.38569	1.14089	1.08913	1.20291	0.910239	1.42048	0.647059	0.898792	0.568491	1.53409	0.54389	1.33617	1.41932	1.32664	1.03932	1.38627	1.1153	1.09441	1.48778	1.17483	1.2751	1.0962	1.19834	1.64214	1.36861	0.877891	1.37494	1.36832	0.910918	1.37208	1.25614
pvalue	0.56
[truncated: 74 more columns]

## Sheet: Supplementary Fig. S7E-G
The Spearman correlation coefficient between the ages of normal control samples and the abundances of GPR85 in different GEO datasets.
Supplementary Fig. S7E
GSE64018	GSM1562877	GSM1562878	GSM1562879	GSM1562880	GSM1562881	GSM1562882	GSM1562883	GSM1562884	GSM1562885	GSM1562886	GSM1562887	GSM1562888
class	Control	Control	Control	Control	Control	Control	Control	Control	Control	Control	Control	Control
age	16	17	20	22	24	28	31	33	36	38	47	56
GPR85	1037	879	847	327	1128	447	1150	664	287	923	735	950
ρ	-0.11
pvalue	0.73
Supplementary Fig. S7F
GSE38322(Cerebellum)	GSM938972	GSM938973	GSM938974	GSM938975	GSM938976	GSM938977	GSM938978	GSM938979	GSM938980	GSM938983	GSM938985	GSM938987
class	Control	Control	Control	Control	Control	Control	Control	Control	Control	Control	Control	Control
age	30	60	39	22	4	1	11	28	28	1	60	30
ILMN_1748338	6.05978	6.17294	6.12226	6.18385	6.33623	6.19291	6.07145	6.00589	6.26854	6.00204	6.09534	6.18089
ρ	-0.12
pvalue	0.7
Supplementary Fig. S7G
GSE102741	GSM2745899	GSM2745900	GSM2745901	GSM2745902	GSM2745903	GSM2745904	GSM2745905	GSM2745906	GSM2745907	GSM2745908	GSM2745909	GSM2745910	GSM2745911	GSM2745912	GSM2745913	GSM2745914	GSM2745915	GSM2745916	GSM2745917	GSM2745918	GSM2745919	GSM2745920	GSM2745921	GSM2745922	GSM2745923	GSM2745924	GSM2745925	GSM2745926	GSM2745927	GSM2745928	GSM2745929	GSM2745930	GSM2745931	GSM2745932	GSM2745933	GSM2745934	GSM2745935	GSM2745949	GSM2745950
class	Control	Control	Control	Control	Control	Control	Control	Control	Control	Control	Control	Control	Control	Control	Control	Control	Control	Control	Control	Control	Control	Control	Control	Control	Control	Control	Control	Control	Control	Control	Control	Control	Control	Control	Control	Control	Control	Control	Control
age	36.48	68.54	3.978	28.35	38.39	64.52	30.02	46.57	20.85	46.08	4.649	14.54	13.33	15.22	8.249	65.58	23.22	22.5769	27.4806	16.715	2.71328	5.34169	4.70649	26.7276	3.04457	13.6896	15.483	15.3214	14.6233	2.02333	6.33556	22.158	14.0921	16.6849	22.7111	13.1612	45.9479	16.6384	18.7192
GPR85	1.31265	1.03654	0.890291	1.53349	0.826414	0.632525	0.83446	0.624774	1.19198	1.50591	0.68537	1.17478	1.11853	1.60895	1.01901	1.16523	1.21986	1.23199	1.38569	1.14089	1.08913	1.20291	0.910239	1.42048	0.647059	0.898792	0.568491	1.53409	0.54389	1.33617	1.41932	1.32664	1.03932	1.38627	1.1153	1.09441	1.48778	1.17483	1.2751
ρ	-0.16
pvalue	0.34

## Sheet: Supplementary Fig. S7H-I
The Spearman correlation coefficient between the ages of ASD samples and the abundances of GPR85 in different GEO datasets.
Supplementary Fig. S7H
GSE64018	GSM1562865	GSM1562866	GSM1562867	GSM1562868	GSM1562869	GSM1562870	GSM1562871	GSM1562872	GSM1562873	GSM1562874	GSM1562875	GSM1562876
class	ASD	ASD	ASD	ASD	ASD	ASD	ASD	ASD	ASD	ASD	ASD	ASD
age	15	15	16	18	27	29	29	30	39	49	52	60
GPR85	467	390	670	637	164	261	559	189	40	755	482	303
ρ	-0.13
pvalue	0.68
Supplementary Fig. S7I
GSE102741	GSM2745936	GSM2745937	GSM2745938	GSM2745939	GSM2745940	GSM2745941	GSM2745942	GSM2745943	GSM2745944	GSM2745945	GSM2745946	GSM2745947	GSM2745948
class	ASD	ASD	ASD	ASD	ASD	ASD	ASD	ASD	ASD	ASD	ASD	ASD	ASD
age	34.6211	26.6537	10.4342	4.06034	8.89552	7.51287	20.7891	22.5632	15.9128	14.3467	67.3283	45.8192	7.22812
GPR85	1.0962	1.19834	1.64214	1.36861	0.877891	1.37494	1.36832	0.910918	1.37208	1.25614	0.974325	1.35558	0.396613
ρ	-0.19
pvalue	0.53
