# Supplementary material for: Characterizing microRNA editing and mutation sites in Autism Spectrum Disorder
Source: Front Mol Neurosci. 2023 Jan 20;15:1105278. doi: 10.3389/fnmol.2022.1105278 (PMC9895120; doi:10.3389/fnmol.2022.1105278)
Supplement: Supplementary Figure S1 — The distribution of different types of editing sites in miRNAs. [file Data_Sheet_1.zip › Data Sheet 1/ASD-Supplementary-TableS19-figureS8.xlsx]

## Sheet: Supplementary Fig. S8A-F
The abundance of NAPB in different GEO datasets of Normal controls (NC) and ASD patients (ASD).
Supplementary Fig. S8A
GSE62098	GSM1519619	GSM1519618	GSM1519620	GSM1519621	GSM1519623	GSM1519624	GSM1519622	GSM1519625	GSM1519617	GSM1519626	GSM1519616	GSM1519627
class	Control	Control	Control	Control	Control	Control	ASD	ASD	ASD	ASD	ASD	ASD
NAPB	19.8618	13.3304	28.075	8.74716	48.7883	6.10654	24.8394	53.5014	15.8408	3.75232	6.60653	7.6256
pvalue	0.68
Supplementary Fig. S8B
GSE38322(Cerebellum)	GSM938972	GSM938973	GSM938974	GSM938975	GSM938976	GSM938977	GSM938978	GSM938979	GSM938980	GSM938983	GSM938985	GSM938987	GSM938964	GSM938965	GSM938966	GSM938967	GSM938968	GSM938969	GSM938970	GSM938971	GSM938981	GSM938982	GSM938984	GSM938986	GSM938988	GSM938989
class	Control	Control	Control	Control	Control	Control	Control	Control	Control	Control	Control	Control	ASD	ASD	ASD	ASD	ASD	ASD	ASD	ASD	ASD	ASD	ASD	ASD	ASD	ASD
ILMN_2181125	12.5273	12.4993	12.3215	12.5304	12.5036	11.3285	11.2067	11.7121	11.8406	11.3138	12.5213	12.555	12.3115	12.3895	11.6922	11.2051	12.2897	12.2622	12.4105	12.3305	11.1823	11.7621	12.4267	12.3488	11.6079	12.2528
pvalue	0.84
Supplementary Fig. S8C
GSE38322(Occipital cortex(BA19))	GSM938994	GSM938995	GSM938996	GSM938997	GSM938998	GSM938990	GSM938999	GSM938991	GSM938992	GSM938993
class	Control	Control	Control	Control	Control	Control	ASD	ASD	ASD	ASD
ILMN_2181125	13.0129	11.8051	12.2294	11.532	12.6818	13.4972	12.2686	13.3336	12.0398	12.944
pvalue	0.65
Supplementary Fig. S8D
GSE28521(Cerebellum)	GSM706401	GSM706402	GSM706403	GSM706404	GSM706405	GSM706406	GSM706407	GSM706408	GSM706409	GSM706410	GSM706411	GSM706391	GSM706392	GSM706393	GSM706394	GSM706395	GSM706396	GSM706397	GSM706398	GSM706399	GSM706400
class	Control	Control	Control	Control	Control	Control	Control	Control	Control	Control	Control	ASD	ASD	ASD	ASD	ASD	ASD	ASD	ASD	ASD	ASD
ILMN_2181125	14.2273	14.5159	14.5025	14.1814	14.5256	14.3279	14.8165	14.1913	14.3834	13.7227	14.4257	14.423	14.4424	14.3203	14.0939	14.3752	14.5633	14.4461	14.2056	14.4424	14.478
pvalue	0.75
Supplementary Fig. S8E
GSE102741	GSM2745899	GSM2745900	GSM2745901	GSM2745902	GSM2745903	GSM2745904	GSM2745905	GSM2745906	GSM2745907	GSM2745908	GSM2745909	GSM2745910	GSM2745911	GSM2745912	GSM2745913	GSM2745914	GSM2745915	GSM2745916	GSM2745917	GSM2745918	GSM2745919	GSM2745920	GSM2745921	GSM2745922	GSM2745923	GSM2745924	GSM2745925	GSM2745926	GSM2745927	GSM2745928	GSM2745929	GSM2745930	GSM2745931	GSM2745932	GSM2745933	GSM2745934	GSM2745935	GSM2745949	GSM2745950	GSM2745936	GSM2745937	GSM2745938	GSM2745939	GSM2745940	GSM2745941	GSM2745942	GSM2745943	GSM2745944	GSM2745945
class	Control	Control	Control	Control	Control	Control	Control	Control	Control	Control	Control	Control	Control	Control	Control	Control	Control	Control	Control	Control	Control	Control	Control	Control	Control	Control	Control	Control	Control	Control	Control	Control	Control	Control	Control	Control	Control	Control	Control	ASD	ASD	ASD	ASD	ASD	ASD	ASD	ASD	ASD	ASD
NAPB	5.37491	4.43373	4.41577	5.77689	4.71859	3.80783	4.04362	3.8854	5.41494	5.46094	3.70368	4.98432	5.08093	5.46184	4.84684	5.34296	5.02814	5.33371	5.22375	5.01313	4.67256	5.05845	4.21347	5.27121	4.18564	4.34741	3.60411	5.38248	3.35652	4.97664	3.07234	5.25633	4.96361	5.00786	4.84331	4.84942	5.35019	4.66655	4.77152	5.02873	5.0894	5.10395	5.00995	4.95556	5.21543	4.92093	4.55602	5.25866	5.02429
pvalue	0.81
Supplementary Fig. S8F
GSE28475	GSM703758	GSM703759	GSM703760	GSM703761	GSM703762	GSM703763	GSM703764	GSM703765	GSM703766	GSM703767	GSM703648	GSM703651	GSM703652	GSM703653	GSM703654	GSM703655	GSM703656	GSM703658	GSM703662	GSM703663	GSM703664	GSM703665	GSM703667	GSM703671	GSM703672	GSM703673	GSM703674	GSM703678	GSM703679	GSM703685	GSM703686	GSM703691	GSM703692	GSM703693	GSM703694	GSM703697	GSM703698	GSM703705	GSM703706	GSM703707	GSM703708	GSM703711	GSM703712	GSM703715	GSM703716	GSM703718	GSM703719	GSM703720	GSM703721
class	Control	Control	Control	Control	Control	Control	Control	Control	Control	Control	Control	Control	Control	Control	Control	Control	Control	Control	Control	Control	Control	Control	Control	Control	Control	Control	Control	Control	Control	Control	Control	Control	Control	Control	Control	Control	Control	Control	Control	Control	Control	Control	Control	Control	Control	Control	Control	Control	Control
NAPB	15514	11028.4	1205.1	48.4492	541.003	179.36	39.9794	47.6226	3771.06	10952.6	16106.4	12821.6	9625.22	15092.8	16798.9	15241	17112.7	13091	13554	8518.27	12045.2	4764.19	16084.7	13486.7	16779.5	20141.2	19345.3	4644.48	8902.32	6298.64	7834.07	4021.34	13858.1	10892.6	11777.6	9991.02	4351.69	7095.29	4363.56	1168.63	868.347	4190.99	5314.21	2284.36	2441.62	5410.85	227.803	34.8151	28.3523
pvalue	0.02
[truncated: 74 more columns]

## Sheet: Supplementary Fig. S8G-I
The Spearman correlation coefficient between the ages of normal control samples and the abundances of NAPB in different GEO datasets.
Supplementary Fig. S8G
GSE64018	GSM1562877	GSM1562878	GSM1562879	GSM1562880	GSM1562881	GSM1562882	GSM1562883	GSM1562884	GSM1562885	GSM1562886	GSM1562887	GSM1562888
class	Control	Control	Control	Control	Control	Control	Control	Control	Control	Control	Control	Control
age	16	17	20	22	24	28	31	33	36	38	47	56
NAPB	18674	17942	17587	9214	26274	12438	19322	14711	6242	20777	14619	19197
ρ	0
pvalue	1
Supplementary Fig. S8H
GSE38322(Cerebellum)	GSM938972	GSM938973	GSM938974	GSM938975	GSM938976	GSM938977	GSM938978	GSM938979	GSM938980	GSM938983	GSM938985	GSM938987
class	Control	Control	Control	Control	Control	Control	Control	Control	Control	Control	Control	Control
age	30	60	39	22	4	1	11	28	28	1	60	30
ILMN_2181125	12.5273	12.4993	12.3215	12.5304	12.5036	11.3285	11.2067	11.7121	11.8406	11.3138	12.5213	12.555
ρ	0.51
pvalue	0.09
Supplementary Fig. S8I
GSE102741	GSM2745899	GSM2745900	GSM2745901	GSM2745902	GSM2745903	GSM2745904	GSM2745905	GSM2745906	GSM2745907	GSM2745908	GSM2745909	GSM2745910	GSM2745911	GSM2745912	GSM2745913	GSM2745914	GSM2745915	GSM2745916	GSM2745917	GSM2745918	GSM2745919	GSM2745920	GSM2745921	GSM2745922	GSM2745923	GSM2745924	GSM2745925	GSM2745926	GSM2745927	GSM2745928	GSM2745929	GSM2745930	GSM2745931	GSM2745932	GSM2745933	GSM2745934	GSM2745935	GSM2745949	GSM2745950
class	Control	Control	Control	Control	Control	Control	Control	Control	Control	Control	Control	Control	Control	Control	Control	Control	Control	Control	Control	Control	Control	Control	Control	Control	Control	Control	Control	Control	Control	Control	Control	Control	Control	Control	Control	Control	Control	Control	Control
age	36.48	68.54	3.978	28.35	38.39	64.52	30.02	46.57	20.85	46.08	4.649	14.54	13.33	15.22	8.249	65.58	23.22	22.5769	27.4806	16.715	2.71328	5.34169	4.70649	26.7276	3.04457	13.6896	15.483	15.3214	14.6233	2.02333	6.33556	22.158	14.0921	16.6849	22.7111	13.1612	45.9479	16.6384	18.7192
NAPB	5.37491	4.43373	4.41577	5.77689	4.71859	3.80783	4.04362	3.8854	5.41494	5.46094	3.70368	4.98432	5.08093	5.46184	4.84684	5.34296	5.02814	5.33371	5.22375	5.01313	4.67256	5.05845	4.21347	5.27121	4.18564	4.34741	3.60411	5.38248	3.35652	4.97664	3.07234	5.25633	4.96361	5.00786	4.84331	4.84942	5.35019	4.66655	4.77152
ρ	0.31
pvalue	0.06

## Sheet: Supplementary Fig. S8J-L
The Spearman correlation coefficient between the ages of ASD samples and the abundances of NAPB in different GEO datasets.
Supplementary Fig. S8J
GSE64018	GSM1562865	GSM1562866	GSM1562867	GSM1562868	GSM1562869	GSM1562870	GSM1562871	GSM1562872	GSM1562873	GSM1562874	GSM1562875	GSM1562876
class	ASD	ASD	ASD	ASD	ASD	ASD	ASD	ASD	ASD	ASD	ASD	ASD
age	15	15	16	18	27	29	29	30	39	49	52	60
NAPB	16560	9816	10475	15321	3358	4778	11769	3235	671	22111	10318	910
ρ	-0.37
pvalue	0.24
Supplementary Fig. S8K
GSE38322	GSM938964	GSM938965	GSM938966	GSM938967	GSM938968	GSM938969	GSM938970	GSM938971	GSM938981	GSM938982	GSM938984	GSM938986	GSM938988	GSM938989
class	ASD	ASD	ASD	ASD	ASD	ASD	ASD	ASD	ASD	ASD	ASD	ASD	ASD	ASD
age	2	11	30	22	28	8	39	5	22	30	11	2	22	30
ILMN_2181125	12.3115	12.3895	11.6922	11.2051	12.2897	12.2622	12.4105	12.3305	11.1823	11.7621	12.4267	12.3488	11.6079	12.2528
ρ	-0.3
pvalue	0.3
Supplementary Fig. S8L
GSE102741	GSM2745936	GSM2745937	GSM2745938	GSM2745939	GSM2745940	GSM2745941	GSM2745942	GSM2745943	GSM2745944	GSM2745945	GSM2745946	GSM2745947	GSM2745948
class	ASD	ASD	ASD	ASD	ASD	ASD	ASD	ASD	ASD	ASD	ASD	ASD	ASD
age	34.6211	26.6537	10.4342	4.06034	8.89552	7.51287	20.7891	22.5632	15.9128	14.3467	67.3283	45.8192	7.22812
NAPB	5.02873	5.0894	5.10395	5.00995	4.95556	5.21543	4.92093	4.55602	5.25866	5.02429	4.62683	5.05303	3.03276
ρ	0
pvalue	1
