# Supplementary material for: Characterizing microRNA editing and mutation sites in Autism Spectrum Disorder
Source: Front Mol Neurosci. 2023 Jan 20;15:1105278. doi: 10.3389/fnmol.2022.1105278 (PMC9895120; doi:10.3389/fnmol.2022.1105278)
Supplement: Supplementary Figure S1 — The distribution of different types of editing sites in miRNAs. [file Data_Sheet_1.zip › Data Sheet 1/ASD-Supplementary-TableS1-data-sets.xlsx]

## Sheet: TableS1.1
Table S1.1 The 131 sRNA-seq profiles of ASD patients and normal controls analyzed in this study.
SRA Accession No.	Tissue	Sequencing Platform	No.of Raw Reads	No. of Qualified Reads	No. of Qualified Unique Sequences	Reference	reads_length	adapter	Comments	group	group_name	Dementia	Age_Motor_Onset (y)	Duration (y)	Age at Death (y)	PMI (post-mortem interval)	RIN	Sex	Batch
SRR1510077	superior frontal gyrus of the brain	Illumina HiSeq 2000	7386350	4260182	262797	Regulation of gene expression change in autism by microRNA [miRNA-seq]	50	TGGAATTCTCGGGTGCCAAGGAACTCCA	ASD	1	ASD-SFG				730 days			male
SRR1510078	superior frontal gyrus of the brain	Illumina HiSeq 2000	11695308	6643334	711963	Regulation of gene expression change in autism by microRNA [miRNA-seq]	50	TGGAATTCTCGGGTGCCAAGGAACTCCA	ASD	1	ASD-SFG				1625 days			female
SRR1510079	superior frontal gyrus of the brain	Illumina HiSeq 2000	9656014	5851769	214596	Regulation of gene expression change in autism by microRNA [miRNA-seq]	50	TGGAATTCTCGGGTGCCAAGGAACTCCA	ASD	1	ASD-SFG				1825 days			male
SRR1510080	superior frontal gyrus of the brain	Illumina HiSeq 2000	8606358	4222357	713079	Regulation of gene expression change in autism by microRNA [miRNA-seq]	50	TGGAATTCTCGGGTGCCAAGGAACTCCA	ASD	1	ASD-SFG				1825 days			female
SRR1510081	superior frontal gyrus of the brain	Illumina HiSeq 2000	8465000	4382082	672878	Regulation of gene expression change in autism by microRNA [miRNA-seq]	50	TGGAATTCTCGGGTGCCAAGGAACTCCA	ASD	1	ASD-SFG				2045 days			male
SRR1510082	superior frontal gyrus of the brain	Illumina HiSeq 2000	11231237	5868786	292748	Regulation of gene expression change in autism by microRNA [miRNA-seq]	50	TGGAATTCTCGGGTGCCAAGGAACTCCA	ASD	1	ASD-SFG				2610 days			male
SRR1510083	superior frontal gyrus of the brain	Illumina HiSeq 2000	11449297	5672142	261351	Regulation of gene expression change in autism by microRNA [miRNA-seq]	50	TGGAATTCTCGGGTGCCAAGGAACTCCA	ASD	1	ASD-SFG				2920 days			male
SRR1510084	superior frontal gyrus of the brain	Illumina HiSeq 2000	8340472	4618495	404302	Regulation of gene expression change in autism by microRNA [miRNA-seq]	50	TGGAATTCTCGGGTGCCAAGGAACTCCA	ASD	1	ASD-SFG				3224 days			male
SRR1510085	superior frontal gyrus of the brain	Illumina HiSeq 2000	14006149	8322422	195697	Regulation of gene expression change in autism by microRNA [miRNA-seq]	50	TGGAATTCTCGGGTGCCAAGGAACTCCA	ASD	1	ASD-SFG				3650 days			male
SRR1510086	superior frontal gyrus of the brain	Illumina HiSeq 2000	7813434	4113598	305876	Regulation of gene expression change in autism by microRNA [miRNA-seq]	50	TGGAATTCTCGGGTGCCAAGGAACTCCA	ASD	1	ASD-SFG				4015 days			female
SRR1510087	superior frontal gyrus of the brain	Illumina HiSeq 2000	7074045	3599851	276103	Regulation of gene expression change in autism by microRNA [miRNA-seq]	50	TGGAATTCTCGGGTGCCAAGGAACTCCA	ASD	1	ASD-SFG				5236 days			male
SRR1510088	superior frontal gyrus of the brain	Illumina HiSeq 2000	14316788	8328803	1128251	Regulation of gene expression change in autism by microRNA [miRNA-seq]	50	TGGAATTCTCGGGTGCCAAGGAACTCCA	ASD	1	ASD-SFG				6570 days			female
SRR1510089	superior frontal gyrus of the brain	Illumina HiSeq 2000	7277990	4390877	221226	Regulation of gene expression change in autism by microRNA [miRNA-seq]	50	TGGAATTCTCGGGTGCCAAGGAACTCCA	ASD	1	ASD-SFG				7300 days			male
SRR1510090	superior frontal gyrus of the brain	Illumina HiSeq 2000	10665417	6588526	196421	Regulation of gene expression change in autism by microRNA [miRNA-seq]	50	TGGAATTCTCGGGTGCCAAGGAACTCCA	ASD	1	ASD-SFG				8030 days			male
SRR1510091	superior frontal gyrus of the brain	Illumina HiSeq 2000	7538124	3564215	681959	Regulation of gene expression change in autism by microRNA [miRNA-seq]	50	TGGAATTCTCGGGTGCCAAGGAACTCCA	ASD	1	ASD-SFG				10585 days			male
SRR1510092	superior frontal gyrus of the brain	Illumina HiSeq 2000	8530392	4107887	136728	Regulation of gene expression change in autism by microRNA [miRNA-seq]	50	TGGAATTCTCGGGTGCCAAGGAACTCCA	ASD	1	ASD-SFG				10585 days			female
SRR1510093	superior frontal gyrus of the brain	Illumina HiSeq 2000	9278950	4629280	174146	Regulation of gene expression change in autism by microRNA [miRNA-seq]	50	TGGAATTCTCGGGTGCCAAGGAACTCCA	ASD	1	ASD-SFG				10950 days			male
SRR1510094	superior frontal gyrus of the brain	Illumina HiSeq 2000	7215237	4124682	240369	Regulation of gene expression change in autism by microRNA [miRNA-seq]	50	TGGAATTCTCGGGTGCCAAGGAACTCCA	ASD	1	ASD-SFG				14235 days			male
SRR1510095	superior frontal gyrus of the brain	Illumina HiSeq 2000	7366894	4386885	311254	Regulation of gene expression change in autism by microRNA [miRNA-seq]	50	TGGAATTCTCGGGTGCCAAGGAACTCCA	ASD	1	ASD-SFG				18980 days			female
SRR1510096	superior frontal gyrus of the brain	Illumina HiSeq 2000	7191584	3748747	149762	Regulation of gene expression change in autism by microRNA [miRNA-seq]	50	TGGAATTCTCGGGTGCCAAGGAACTCCA	ASD	1	ASD-SFG				21900 days			male
SRR1510097	superior frontal gyrus of the brain	Illumina HiSeq 2000	11726182	7113913	1407477	Regulation of gene expression change in autism by microRNA [miRNA-seq]	50	TGGAATTCTCGGGTGCCAAGGAACTCCA	control	2	SFG				2 days			male
SRR1510098	superior frontal gyrus of the brain	Illumina HiSeq 2000	4645369	2615704	162236	Regulation of gene expression change in autism by microRNA [miRNA-seq]	50	TGGAATTCTCGGGTGCCAAGGAACTCCA	control	2	SFG				5 days			male
SRR1510099	superior frontal gyrus of the brain	Illumina HiSeq 2000	7187169	2725730	250252	Regulation of gene expression change in autism by microRNA [miRNA-seq]	50	TGGAATTCTCGGGTGCCAAGGAACTCCA	control	2	SFG				16 days			female
SRR1510100	superior frontal gyrus of the brain	Illumina HiSeq 2000	4969536	2092684	163442	Regulation of gene expression change in autism by microRNA [miRNA-seq]	50	TGGAATTCTCGGGTGCCAAGGAACTCCA	control	2	SFG				35 days			male
SRR1510101	superior frontal gyrus of the brain	Illumina HiSeq 2000	7453491	4504734	142533	Regulation of gene expression change in autism by microRNA [miRNA-seq]	50	TGGAATTCTCGGGTGCCAAGGAACTCCA	control	2	SFG				96 days			male
SRR1510102	superior frontal gyrus of the brain	Illumina HiSeq 2000	15236363	8477320	334686	Regulation of gene expression change in autism by microRNA [miRNA-seq]	50	TGGAATTCTCGGGTGCCAAGGAACTCCA	control	2	SFG				212 days			male
SRR1510103	superior frontal gyrus of the brain	Illumina HiSeq 2000	16278875	9706874	761268	Regulation of gene expression change in autism by microRNA [miRNA-seq]	50	TGGAATTCTCGGGTGCCAAGGAACTCCA	control	2	SFG				443 days			male
SRR1510104	superior frontal gyrus of the brain	Illumina HiSeq 2000	12147617	7074446	1069003	Regulation of gene expression change in autism by microRNA [miRNA-seq]	50	TGGAATTCTCGGGTGCCAAGGAACTCCA	control	2	SFG				488 days			male
SRR1510105	superior frontal gyrus of the brain	Illumina HiSeq 2000	6089530	3462954	124242	Regulation of gene expression change in autism by microRNA [miRNA-seq]	50	TGGAATTCTCGGGTGCCAAGGAACTCCA	control	2	SFG				787 days			female
SRR1510106	superior frontal gyrus of the brain	Illumina HiSeq 2000	8286531	4466492	621866	Regulation of gene expression change in autism by microRNA [miRNA-seq]	50	TGGAATTCTCGGGTGCCAAGGAACTCCA	control	2	SFG				1016 days			female
SRR1510107	superior frontal gyrus of the brain	Illumina HiSeq 2000	13313371	7445363	182280	Regulation of gene expression change in autism by microRNA [miRNA-seq]	50	TGGAATTCTCGGGTGCCAAGGAACTCCA	control	2	SFG				1460 days			female
SRR1510108	superior frontal gyrus of the brain	Illumina HiSeq 2000	4541774	2051580	262757	Regulation of gene expression change in autism by microRNA [miRNA-seq]	50	TGGAATTCTCGGGTGCCAAGGAACTCCA	control	2	SFG				1734 days			female
SRR1510109	superior frontal gyrus of the brain	Illumina HiSeq 2000	17053319	10448081	629578	Regulation of gene expression change in autism by microRNA [miRNA-seq]	50	TGGAATTCTCGGGTGCCAAGGAACTCCA	control	2	SFG				2827 days			male
SRR1510110	superior frontal gyrus of the brain	Illumina HiSeq 2000	4700504	2554299	641689	Regulation of gene expression change in autism by microRNA [miRNA-seq]	50	TGGAATTCTCGGGTGCCAAGGAACTCCA	control	2	SFG				2922 days			male
SRR1510111	superior frontal gyrus of the brain	Illumina HiSeq 2000	8610023	4819222	315328	Regulation of gene expression change in autism by microRNA [miRNA-seq]	50	TGGAATTCTCGGGTGCCAAGGAACTCCA	control	2	SFG				3134 days			female
SRR1510112	superior frontal gyrus of the brain	Illumina HiSeq 2000	9223037	5059047	678721	Regulation of gene expression change in autism by microRNA [miRNA-seq]	50	TGGAATTCTCGGGTGCCAAGGAACTCCA	control	2	SFG				3912 days			female
SRR1510113	superior frontal gyrus of the brain	Illumina HiSeq 2000	12214683	7145843	274400	Regulation of gene expression change in autism by microRNA [miRNA-seq]	50	TGGAATTCTCGGGTGCCAAGGAACTCCA	control	2	SFG				4309 days			male
SRR1510114	superior frontal gyrus of the brain	Illumina HiSeq 2000	9854849	5053165	672182	Regulation of gene expression change in autism by microRNA [miRNA-seq]	50	TGGAATTCTCGGGTGCCAAGGAACTCCA	control	2	SFG				5105 days			male
SRR1510115	superior frontal gyrus of the brain	Illumina HiSeq 2000	11101188	5377109	1158676	Regulation of gene expression change in autism by microRNA [miRNA-seq]	50	TGGAATTCTCGGGTGCCAAGGAACTCCA	control	2	SFG				6205 days			male
SRR1510116	superior frontal gyrus of the brain	Illumina HiSeq 2000	6347532	2853080	251253	Regulation of gene expression change in autism by microRNA [miRNA-seq]	50	TGGAATTCTCGGGTGCCAAGGAACTCCA	control	2	SFG				8352 days			male
SRR1510117	superior frontal gyrus of the brain	Illumina HiSeq 2000	7616208	3445295	396700	Regulation of gene expression change in autism by microRNA [miRNA-seq]	50	TGGAATTCTCGGGTGCCAAGGAACTCCA	control	2	SFG				9897 days			male
SRR1510118	superior frontal gyrus of the brain	Illumina HiSeq 2000	6843346	3841227	524422	Regulation of gene expression change in autism by microRNA [miRNA-seq]	50	TGGAATTCTCGGGTGCCAAGGAACTCCA	control	2	SFG				10220 days			female
SRR1510119	superior frontal gyrus of the brain	Illumina HiSeq 2000	9915933	5362167	451487	Regulation of gene expression change in autism by microRNA [miRNA-seq]	50	TGGAATTCTCGGGTGCCAAGGAACTCCA	control	2	SFG				14235 days			male
SRR1510120	superior frontal gyrus of the brain	Illumina HiSeq 2000	11710281	6758600	832430	Regulation of gene expression change in autism by microRNA [miRNA-seq]	50	TGGAATTCTCGGGTGCCAAGGAACTCCA	control	2	SFG				18250 days			male
SRR1510121	superior frontal gyrus of the brain	Illumina HiSeq 2000	8171618	4360059	331606	Regulation of gene expression change in autism by microRNA [miRNA-seq]	50	TGGAATTCTCGGGTGCCAAGGAACTCCA	control	2	SFG				22452 days			male
SRR5398623	amygdala	Illumina HiSeq 2000	16555528	11817170	347160	Specific small-RNA signatures in the amygdala at premotor and motor stages of Parkinson's disease revealed by deep sequencing analysis	76	TGGAATTCTCGGGTGCCAAGGAACTCCAGTCACCAGATCATCTCGTATGCCGTC	control	3	Am
SRR5398624	amygdala	Illumina HiSeq 2000	15094775	10800654	341219	Specific small-RNA signatures in the amygdala at premotor and motor stages of Parkinson's disease revealed by deep sequencing analysis	76	TGGAATTCTCGGGTGCCAAGGAACTCCAGTCACCAGATCATCTCGTATGCCGTC	control	3	Am
SRR5398625	amygdala	Illumina HiSeq 2000	15666388	12411745	282737	Specific small-RNA signatures in the amygdala at premotor and motor stages of Parkinson's disease revealed by deep sequencing analysis	76	TGGAATTCTCGGGTGCCAAGGAACTCCAGTCACCAGATCATCTCGTATGCCGTC	control	3	Am
SRR5398626	amygdala	Illumina HiSeq 2000	15968063	12359289	318458	Specific small-RNA signatures in the amygdala at premotor and motor stages of Parkinson's disease revealed by deep sequencing analysis	76	TGGAATTCTCGGGTGCCAAGGAACTCCAGTCACCAGATCATCTCGTATGCCGTC	control	3	Am
SRR5398627	amygdala	Illumina HiSeq 2000	15410203	12248754	319054	Specific small-RNA signatures in the amygdala at premotor and motor stages of Parkinson's disease revealed by deep sequencing analysis	76	TGGAATTCTCGGGTGCCAAGGAACTCCAGTCACCAGATCATCTCGTATGCCGTC	control	3	Am
SRR5398628	amygdala	Illumina HiSeq 2000	16723706	12606314	274363	Specific small-RNA signatures in the amygdala at premotor and motor stages of Parkinson's disease revealed by deep sequencing analysis	76	TGGAATTCTCGGGTGCCAAGGAACTCCAGTCACCAGATCATCTCGTATGCCGTC	control	3	Am
SRR5398635	amygdala	Illumina HiSeq 2000	15765349	12266321	344026	Specific small-RNA signatures in the amygdala at premotor and motor stages of Parkinson's disease revealed by deep sequencing analysis	76	TGGAATTCTCGGGTGCCAAGGAACTCCAGTCACCAGATCATCTCGTATGCCGTC	control	3	Am
SRR5398637	amygdala	Illumina HiSeq 2000	13128924	7285935	177454	Specific small-RNA signatures in the amygdala at premotor and motor stages of Parkinson's disease revealed by deep sequencing analysis	36	TGGAATTCTCGGGT	control	3	Am
SRR5398638	amygdala	Illumina HiSeq 2000	14279345	7220322	193830	Specific small-RNA signatures in the amygdala at premotor and motor stages of Parkinson's disease revealed by deep sequencing analysis	36	TGGAATTCTCGGGT	control	3	Am
SRR5398639	amygdala	Illumina HiSeq 2000	12343641	6079818	159721	Specific small-RNA signatures in the amygdala at premotor and motor stages of Parkinson's disease revealed by deep sequencing analysis	36	TGGAATTCTCGGGT	control	3	Am
SRR5398640	amygdala	Illumina HiSeq 2000	15051754	7226798	199135	Specific small-RNA signatures in the amygdala at premotor and motor stages of Parkinson's disease revealed by deep sequencing analysis	36	TGGAATTCTCGGGT	control	3	Am
SRR5398641	amygdala	Illumina HiSeq 2000	13097279	6629812	183452	Specific small-RNA signatures in the amygdala at premotor and motor stages of Parkinson's disease revealed by deep sequencing analysis	36	TGGAATTCTCGGGT	control	3	Am
SRR5398642	amygdala	Illumina HiSeq 2000	15845110	6675013	169025	Specific small-RNA signatures in the amygdala at premotor and motor stages of Parkinson's disease revealed by deep sequencing analysis	36	TGGAATTCTCGGGT	control	3	Am
SRR5398649	amygdala	Illumina HiSeq 2000	19697540	7564863	227590	Specific small-RNA signatures in the amygdala at premotor and motor stages of Parkinson's disease revealed by deep sequencing analysis	36	TGGAATTCTCGGGT	control	3	Am
SRR2287868	Frontal Cortex_144_srna	Illumina HiSeq 2000	66861051	44785481	1008856	Integrated multi-omics analysis of oligodendroglial tumours identifies three subgroups of 1p/19q co-deleted gliomas	51	TGGAATTCTCGGGTGCCAAGGC	control	4	FC
SRR2289624	Frontal Cortex_151_srna	Illumina HiSeq 2000	57716480	39592984	1548117	Integrated multi-omics analysis of oligodendroglial tumours identifies three subgroups of 1p/20q co-deleted gliomas	51	TGGAATTCTCGGGTGCCAAGGC	control	4	FC
SRR2289625	Frontal Cortex_152_srna	Illumina HiSeq 2000	26431750	14956201	385286	Integrated multi-omics analysis of oligodendroglial tumours identifies three subgroups of 1p/21q co-deleted gliomas	51	TGGAATTCTCGGGTGCCAAGGC	control	4	FC
SRR2289626	Frontal Cortex_156_srna	Illumina HiSeq 2000	69014919	45302702	315553	Integrated multi-omics analysis of oligodendroglial tumours identifies three subgroups of 1p/22q co-deleted gliomas	51	TGGAATTCTCGGGTGCCAAGGC	control	4	FC
SRR2294377	Frontal Cortex_171_srna	Illumina HiSeq 2000	84882503	48441335	562433	Integrated multi-omics analysis of oligodendroglial tumours identifies three subgroups of 1p/23q co-deleted gliomas	51	TGGAATTCTCGGGTGCCAAGGC	control	4	FC
SRR2294380	Frontal Cortex_202_srna	Illumina HiSeq 2000	35400830	25753048	320662	Integrated multi-omics analysis of oligodendroglial tumours identifies three subgroups of 1p/24q co-deleted gliomas	51	TGGAATTCTCGGGTGCCAAGGC	control	4	FC
SRR2294739	Corpus Callosum_144_srna	Illumina HiSeq 2000	67646855	50487312	651182	Integrated multi-omics analysis of oligodendroglial tumours identifies three subgroups of 1p/25q co-deleted gliomas	51	TGGAATTCTCGGGTGCCAAGGC	control	5	CC
SRR2294742	Corpus Callosum_151_srna	Illumina HiSeq 2000	72750191	57714556	526884	Integrated multi-omics analysis of oligodendroglial tumours identifies three subgroups of 1p/26q co-deleted gliomas	51	TGGAATTCTCGGGTGCCAAGGC	control	5	CC
SRR2294746	Corpus Callosum_152_srna	Illumina HiSeq 2000	23684869	17135064	255781	Integrated multi-omics analysis of oligodendroglial tumours identifies three subgroups of 1p/27q co-deleted gliomas	51	TGGAATTCTCGGGTGCCAAGGC	control	5	CC
SRR2294747	Corpus Callosum_156_srna	Illumina HiSeq 2000	89729146	62512954	285790	Integrated multi-omics analysis of oligodendroglial tumours identifies three subgroups of 1p/28q co-deleted gliomas	51	TGGAATTCTCGGGTGCCAAGGC	control	5	CC
SRR2294748	Corpus Callosum_171_srna	Illumina HiSeq 2000	108109624	61622499	511244	Integrated multi-omics analysis of oligodendroglial tumours identifies three subgroups of 1p/29q co-deleted gliomas	51	TGGAATTCTCGGGTGCCAAGGC	control	5	CC
SRR2294820	Corpus Callosum_202_srna	Illumina HiSeq 2000	37916939	28243701	293924	Integrated multi-omics analysis of oligodendroglial tumours identifies three subgroups of 1p/30q co-deleted gliomas	51	TGGAATTCTCGGGTGCCAAGGC	control	5	CC
SRR2915344	Normal human astrocytes replicate 3	Illumina HiSeq 2500	16984721	5724378	215953	not found	29	None	control	6	As
SRR2915343	Normal human astrocytes replicate 2	Illumina HiSeq 2500	18018744	6539721	276010	not found	25	None	control	6	As
SRR2915342	Normal human astrocytes replicate 1	Illumina HiSeq 2500	20004277	7291281	262382	not found	23	None	control	6	As
SRR1051346	Inferior parietal lob	AB 5500xl Genetic Analyzer	102051666	27479332	339706	not found	50	CGCCTTGGCCGTACAGCAGCCTCTTACA	control	7	IPL
SRR1051345	Inferior parietal lob	AB 5500xl Genetic Analyzer	135169605	19290654	173712	not found	50	CGCCTTGGCCGTACAGCAGCCTCTTACA	control	7	IPL
SRR828708	temporal neocortex gray matter	Illumina Genome Analyzer Iix	2345024	866456	102063	A Study of Small RNAs from Cerebral Neocortex of Pathology-Verified Alzheimer’s Disease, Dementia with Lewy Bodies, Hippocampal Sclerosis, Frontotemporal Lobar Dementia, and Non-Demented Human Controls	40	TGGAATTCTCGGGTGCCA	control	8	NG
SRR828709	temporal neocortex gray matter	Illumina Genome Analyzer Iix	12510211	5070477	341219	A Study of Small RNAs from Cerebral Neocortex of Pathology-Verified Alzheimer’s Disease, Dementia with Lewy Bodies, Hippocampal Sclerosis, Frontotemporal Lobar Dementia, and Non-Demented Human Controls	40	TGGAATTCTCGGGTGCCA	control	8	NG
SRR1658360	unknown region	Illumina HiSeq 2500	10105251	5619846	166609	Dysregulation of microRNA-219 promotes neurodegeneration through post-transcriptional regulation of tau.	51	TCTCCTCGTATGCCGTCTTCTGCTTGAAA	control	9	Unknown
SRR1658359	unknown region	Illumina HiSeq 2500	8126929	4395251	188276	Dysregulation of microRNA-219 promotes neurodegeneration through post-transcriptional regulation of tau.	51	TCGCGTCGTATGCCGTCTTCTGCTTGAAA	control	9	Unknown
SRR1658357	unknown region	Illumina HiSeq 2500	11044943	6501273	206125	Dysregulation of microRNA-219 promotes neurodegeneration through post-transcriptional regulation of tau.	51	TCCTATCGTATGCCGTCTTCTGCTTGAAA	control	9	Unknown
SRR1658356	unknown region	Illumina HiSeq 2500	9392211	5378345	194663	Dysregulation of microRNA-219 promotes neurodegeneration through post-transcriptional regulation of tau.	51	TCCGTTCGTATGCCGTCTTCTGCTTGAAA	control	9	Unknown
SRR1658355	unknown region	Illumina HiSeq 2500	11897850	6778774	270146	Dysregulation of microRNA-219 promotes neurodegeneration through post-transcriptional regulation of tau.	51	TCCACTCGTATGCCGTCTTCTGCTTGAAA	control	9	Unknown
SRR1658346	unknown region	Illumina HiSeq 2500	5581107	2641060	171999	Dysregulation of microRNA-219 promotes neurodegeneration through post-transcriptional regulation of tau.	51	TAACGTCGTATGCCGTCTTCTGCTTGAAA	control	9	Unknown
SRR1658345	unknown region	Illumina HiSeq 2500	47794600	23248344	852606	Dysregulation of microRNA-219 promotes neurodegeneration through post-transcriptional regulation of tau.	51	TTAAGTCGTATGCCGTCTTCTGCTTGAAA	control	9	Unknown
SRR3994188	unknown region	ILLUMINA NextSeq 500	31652259	20712221	525890	Small RNA sequencing revealed dysregulated piRNAs in Alzheimer's disease and their probable role in pathogenesis.	76	TGGAATTCTCGGGTGCCAAGGAACTCCAGTCACCTTGTAATCTCGTATGCCGTC	control	9	Unknown
ERR1039288	unknown region	Illumina HiSeq 2000	12374139	9083157	228708	Integrated multi-omics analysis of oligodendroglial tumours identifies three subgroups of 1p/19q co-deleted gliomas	35	ACGGGCTAATATTTATCGGTGGAGCATC	control	9	Unknown
ERR1039290	unknown region	Illumina HiSeq 2000	12091490	8883156	180610	Integrated multi-omics analysis of oligodendroglial tumours identifies three subgroups of 1p/19q co-deleted gliomas	35	ACGGGCTAATATTTATCGGTGGAGCATC	control	9	Unknown
ERR1039291	unknown region	Illumina HiSeq 2000	8038491	5608014	178205	Integrated multi-omics analysis of oligodendroglial tumours identifies three subgroups of 1p/19q co-deleted gliomas	35	ACGGGCTAATATTTATCGGTGGAGCATC	control	9	Unknown
ERR1039451	unknown region	Illumina HiSeq 2000	12978520	7263852	184379	Integrated multi-omics analysis of oligodendroglial tumours identifies three subgroups of 1p/19q co-deleted gliomas	35	ACGGGCTAATATTTATCGGTGGAGCATC	control	9	Unknown
ERR1039452	unknown region	Illumina HiSeq 2000	16910763	9664801	197823	Integrated multi-omics analysis of oligodendroglial tumours identifies three subgroups of 1p/19q co-deleted gliomas	35	ACGGGCTAATATTTATCGGTGGAGCATC	control	9	Unknown
ERR1039453	unknown region	Illumina HiSeq 2000	12567167	7113612	186925	Integrated multi-omics analysis of oligodendroglial tumours identifies three subgroups of 1p/19q co-deleted gliomas	35	ACGGGCTAATATTTATCGGTGGAGCATC	control	9	Unknown
ERR1039454	unknown region	Illumina HiSeq 2000	17341473	9909532	241841	Integrated multi-omics analysis of oligodendroglial tumours identifies three subgroups of 1p/19q co-deleted gliomas	35	ACGGGCTAATATTTATCGGTGGAGCATC	control	9	Unknown
ERR1039455	unknown region	Illumina HiSeq 2000	16715813	9563853	232073	Integrated multi-omics analysis of oligodendroglial tumours identifies three subgroups of 1p/19q co-deleted gliomas	35	ACGGGCTAATATTTATCGGTGGAGCATC	control	9	Unknown
ERR1039456	unknown region	Illumina HiSeq 2000	14978304	8404082	270635	Integrated multi-omics analysis of oligodendroglial tumours identifies three subgroups of 1p/19q co-deleted gliomas	35	ACGGGCTAATATTTATCGGTGGAGCATC	control	9	Unknown
SRR1759212	brain prefrontal cortex (Brodmann Area 9)	Illumina HiSeq 2000 (Homo sapiens)	10697688	7732754	566030	miR-10b-5p expression in Huntington's disease brain relates to age of onset and the extent of striatal involvement.	50	TGGAATTCTCGGGTGCCAAGG	control	10	PC	NA	NA	NA	73	2	6.3	male	3
SRR1759213	brain prefrontal cortex (Brodmann Area 9)	Illumina HiSeq 2000 (Homo sapiens)	11642297	8168940	675272	miR-10b-5p expression in Huntington's disease brain relates to age of onset and the extent of striatal involvement.	50	TGGAATTCTCGGGTGCCAAGG	control	10	PC	NA	NA	NA	91	2	7	male	3
SRR1759214	brain prefrontal cortex (Brodmann Area 9)	Illumina HiSeq 2000 (Homo sapiens)	9795927	6861654	530978	miR-10b-5p expression in Huntington's disease brain relates to age of onset and the extent of striatal involvement.	50	TGGAATTCTCGGGTGCCAAGG	control	10	PC	NA	NA	NA	82	2	8	male	3
SRR1759215	brain prefrontal cortex (Brodmann Area 9)	Illumina HiSeq 2000 (Homo sapiens)	10286531	6571855	769408	miR-10b-5p expression in Huntington's disease brain relates to age of onset and the extent of striatal involvement.	50	TGGAATTCTCGGGTGCCAAGG	control	10	PC	NA	NA	NA	97	2	8	male	3
SRR1759216	brain prefrontal cortex (Brodmann Area 9)	Illumina HiSeq 2000 (Homo sapiens)	10535124	7372565	524108	miR-10b-5p expression in Huntington's disease brain relates to age of onset and the extent of striatal involvement.	50	TGGAATTCTCGGGTGCCAAGG	control	10	PC	NA	NA	NA	86	5	8.5	male	3
SRR1759217	brain prefrontal cortex (Brodmann Area 9)	Illumina HiSeq 2000 (Homo sapiens)	10286531	6424460	669628	miR-10b-5p expression in Huntington's disease brain relates to age of onset and the extent of striatal involvement.	50	TGGAATTCTCGGGTGCCAAGG	control	10	PC	NA	NA	NA	91	2	6.7	male	3
SRR1759218	brain prefrontal cortex (Brodmann Area 9)	Illumina HiSeq 2000 (Homo sapiens)	12206660	7592821	690064	miR-10b-5p expression in Huntington's disease brain relates to age of onset and the extent of striatal involvement.	50	TGGAATTCTCGGGTGCCAAGG	control	10	PC	NA	NA	NA	81	3	7.9	male	3
SRR1759219	brain prefrontal cortex (Brodmann Area 9)	Illumina HiSeq 2000 (Homo sapiens)	14763881	9871913	882168	miR-10b-5p expression in Huntington's disease brain relates to age of onset and the extent of striatal involvement.	50	TGGAATTCTCGGGTGCCAAGG	control	10	PC	NA	NA	NA	79	2	6.5	male	3
SRR1759220	brain prefrontal cortex (Brodmann Area 9)	Illumina HiSeq 2000 (Homo sapiens)	10224351	6636345	523614	miR-10b-5p expression in Huntington's disease brain relates to age of onset and the extent of striatal involvement.	50	TGGAATTCTCGGGTGCCAAGG	control	10	PC	NA	NA	NA	63	2	7.7	male	3
SRR1759221	brain prefrontal cortex (Brodmann Area 9)	Illumina HiSeq 2000 (Homo sapiens)	16255734	12068160	1875178	miR-10b-5p expression in Huntington's disease brain relates to age of onset and the extent of striatal involvement.	51	TGGAATTCTCGGGTGCCAAGG	control	10	PC	NA	NA	NA	66	19	7.1	male	2
SRR1759222	brain prefrontal cortex (Brodmann Area 9)	Illumina HiSeq 2000 (Homo sapiens)	15366175	9821323	572574	miR-10b-5p expression in Huntington's disease brain relates to age of onset and the extent of striatal involvement.	51	TGGAATTCTCGGGTGCCAAGG	control	10	PC	NA	NA	NA	69	15	7.8	male	2
SRR1759223	brain prefrontal cortex (Brodmann Area 9)	Illumina HiSeq 2000 (Homo sapiens)	17874597	14447228	1926760	miR-10b-5p expression in Huntington's disease brain relates to age of onset and the extent of striatal involvement.	51	TGGAATTCTCGGGTGCCAAGG	control	10	PC	NA	NA	NA	79	21	8	male	1
SRR1759224	brain prefrontal cortex (Brodmann Area 9)	Illumina HiSeq 2000 (Homo sapiens)	20684626	15060895	960716	miR-10b-5p expression in Huntington's disease brain relates to age of onset and the extent of striatal involvement.	51	TGGAATTCTCGGGTGCCAAGG	control	10	PC	NA	NA	NA	61	10	8.2	male	2
SRR1759225	brain prefrontal cortex (Brodmann Area 9)	Illumina HiSeq 2000 (Homo sapiens)	15723230	9771338	1646952	miR-10b-5p expression in Huntington's disease brain relates to age of onset and the extent of striatal involvement.	51	TGGAATTCTCGGGTGCCAAGG	control	10	PC	NA	NA	NA	58	20	8.4	male	2
SRR1759226	brain prefrontal cortex (Brodmann Area 9)	Illumina HiSeq 2000 (Homo sapiens)	17614619	12264491	1434886	miR-10b-5p expression in Huntington's disease brain relates to age of onset and the extent of striatal involvement.	51	TGGAATTCTCGGGTGCCAAGG	control	10	PC	NA	NA	NA	70	21	8.2	male	2
SRR1759227	brain prefrontal cortex (Brodmann Area 9)	Illumina HiSeq 2000 (Homo sapiens)	24573660	17304484	2027920	miR-10b-5p expression in Huntington's disease brain relates to age of onset and the extent of striatal involvement.	51	TGGAATTCTCGGGTGCCAAGG	control	10	PC	NA	NA	NA	66	17	8.5	male	2
SRR1759228	brain prefrontal cortex (Brodmann Area 9)	Illumina HiSeq 2000 (Homo sapiens)	14350750	9542269	1816176	miR-10b-5p expression in Huntington's disease brain relates to age of onset and the extent of striatal involvement.	51	TGGAATTCTCGGGTGCCAAGG	control	10	PC	NA	NA	NA	60	24	7.9	male	2
SRR1759229	brain prefrontal cortex (Brodmann Area 9)	Illumina HiSeq 2000 (Homo sapiens)	17001863	13242806	3107282	miR-10b-5p expression in Huntington's disease brain relates to age of onset and the extent of striatal involvement.	51	TGGAATTCTCGGGTGCCAAGG	control	10	PC	NA	NA	NA	76	26	7.3	male	1
SRR1759230	brain prefrontal cortex (Brodmann Area 9)	Illumina HiSeq 2000 (Homo sapiens)	16998739	10812952	3872602	miR-10b-5p expression in Huntington's disease brain relates to age of onset and the extent of striatal involvement.	51	TGGAATTCTCGGGTGCCAAGG	control	10	PC	NA	NA	NA	61	17	7.8	male	2
SRR1759231	brain prefrontal cortex (Brodmann Area 9)	Illumina HiSeq 2000 (Homo sapiens)	17725494	12435244	540602	miR-10b-5p expression in Huntington's disease brain relates to age of onset and the extent of striatal involvement.	51	TGGAATTCTCGGGTGCCAAGG	control	10	PC	NA	NA	NA	62	18	6.6	male	2
SRR1759232	brain prefrontal cortex (Brodmann Area 9)	Illumina HiSeq 2000 (Homo sapiens)	16063938	9797172	1229044	miR-10b-5p expression in Huntington's disease brain relates to age of onset and the extent of striatal involvement.	51	TGGAATTCTCGGGTGCCAAGG	control	10	PC	NA	NA	NA	69	26	8.7	male	2
SRR1759233	brain prefrontal cortex (Brodmann Area 9)	Illumina HiSeq 2000 (Homo sapiens)	19174763	12672177	2048598	miR-10b-5p expression in Huntington's disease brain relates to age of onset and the extent of striatal involvement.	51	TGGAATTCTCGGGTGCCAAGG	control	10	PC	NA	NA	NA	61	25	8.1	male	2
SRR1759234	brain prefrontal cortex (Brodmann Area 9)	Illumina HiSeq 2000 (Homo sapiens)	16888582	12586198	1458046	miR-10b-5p expression in Huntington's disease brain relates to age of onset and the extent of striatal involvement.	51	TGGAATTCTCGGGTGCCAAGG	control	10	PC	NA	NA	NA	93	13	6.4	male	1
SRR1759235	brain prefrontal cortex (Brodmann Area 9)	Illumina HiSeq 2000 (Homo sapiens)	11315988	7293661	1258292	miR-10b-5p expression in Huntington's disease brain relates to age of onset and the extent of striatal involvement.	50	TGGAATTCTCGGGTGCCAAGG	control	10	PC	NA	NA	NA	53	24	7.3	male	1
SRR1759236	brain prefrontal cortex (Brodmann Area 9)	Illumina HiSeq 2000 (Homo sapiens)	17980268	13870033	1212326	miR-10b-5p expression in Huntington's disease brain relates to age of onset and the extent of striatal involvement.	51	TGGAATTCTCGGGTGCCAAGG	control	10	PC	NA	NA	NA	57	24	8.3	male	1
SRR1759237	brain prefrontal cortex (Brodmann Area 9)	Illumina HiSeq 2000 (Homo sapiens)	23457233	17003506	2270828	miR-10b-5p expression in Huntington's disease brain relates to age of onset and the extent of striatal involvement.	51	TGGAATTCTCGGGTGCCAAGG	control	10	PC	NA	NA	NA	43	15	7.5	male	1
SRR1759238	brain prefrontal cortex (Brodmann Area 9)	Illumina HiSeq 2000 (Homo sapiens)	11758112	9713338	683716	miR-10b-5p expression in Huntington's disease brain relates to age of onset and the extent of striatal involvement.	51	TGGAATTCTCGGGTGCCAAGG	control	10	PC	NA	NA	NA	71	14		female
SRR1759239	brain prefrontal cortex (Brodmann Area 9)	Illumina HiSeq 2000 (Homo sapiens)	85321866	31528172	6640252	miR-10b-5p expression in Huntington's disease brain relates to age of onset and the extent of striatal involvement.	51	TGGAATTCTCGGGTGCCAAGG	control	10	PC	NA	NA	NA	46	21	7.6	male	3
SRR1759240	brain prefrontal cortex (Brodmann Area 9)	Illumina HiSeq 2000 (Homo sapiens)	21339492	15941836	1528642	miR-10b-5p expression in Huntington's disease brain relates to age of onset and the extent of striatal involvement.	51	TGGAATTCTCGGGTGCCAAGG	control	10	PC	NA	NA	NA	40	17	7.5	male	1
SRR1759241	brain prefrontal cortex (Brodmann Area 9)	Illumina HiSeq 2000 (Homo sapiens)	119039780	94126382	13268154	miR-10b-5p expression in Huntington's disease brain relates to age of onset and the extent of striatal involvement.	51	TGGAATTCTCGGGTGCCAAGG	control	10	PC	NA	NA	NA	44	28	8.3	male	1
SRR1759242	brain prefrontal cortex (Brodmann Area 9)	Illumina HiSeq 2000 (Homo sapiens)	35988842	30312446	1506262	miR-10b-5p expression in Huntington's disease brain relates to age of onset and the extent of striatal involvement.	51	TGGAATTCTCGGGTGCCAAGG	control	10	PC	NA	NA	NA	57	20	7.7	male	1
SRR1759243	brain prefrontal cortex (Brodmann Area 9)	Illumina HiSeq 2000 (Homo sapiens)	17706807	13659271	844778	miR-10b-5p expression in Huntington's disease brain relates to age of onset and the extent of striatal involvement.	51	TGGAATTCTCGGGTGCCAAGG	control	10	PC	NA	NA	NA	80	15	7.3	male	1
SRR1759244	brain prefrontal cortex (Brodmann Area 9)	Illumina HiSeq 2000 (Homo sapiens)	10764971	6339682	558176	miR-10b-5p expression in Huntington's disease brain relates to age of onset and the extent of striatal involvement.	50	TGGAATTCTCGGGTGCCAAGG	control	10	PC	NA	NA	NA	75	3		female
SRR1759245	brain prefrontal cortex (Brodmann Area 9)	Illumina HiSeq 2000 (Homo sapiens)	13371997	9436602	809968	miR-10b-5p expression in Huntington's disease brain relates to age of onset and the extent of striatal involvement.	50	TGGAATTCTCGGGTGCCAAGG	control	10	PC	NA	NA	NA	76	4		female
SRR1759246	brain prefrontal cortex (Brodmann Area 9)	Illumina HiSeq 2000 (Homo sapiens)	22774664	16238945	708898	miR-10b-5p expression in Huntington's disease brain relates to age of onset and the extent of striatal involvement.	51	TGGAATTCTCGGGTGCCAAGG	control	10	PC	NA	NA	NA	68	19	6.3	male	2
SRR1759247	brain prefrontal cortex (Brodmann Area 9)	Illumina HiSeq 2000 (Homo sapiens)	14283612	9588738	1583596	miR-10b-5p expression in Huntington's disease brain relates to age of onset and the extent of striatal involvement.	51	TGGAATTCTCGGGTGCCAAGG	control	10	PC	NA	NA	NA	64	19	8.7	male	2

## Sheet: TableS1.2
Table S1.2 The PAR-CLIP sequencing profiles used to predict targets for original and edited miRNAs.
SRA Accession No.	GEO Accession	Tissue or cell line	No. of valid reads	Platform	Pubmed ID of Original Publication
SRR048973	GSM545212	HEK 293	1408525	Illumina Genome Analyzer	20371350
SRR048974	GSM545213	HEK 293	293417	Illumina Genome Analyzer	20371350
SRR048975	GSM545213	HEK 293	136692	Illumina Genome Analyzer	20371350
SRR048976	GSM545214	HEK 293	794068	Illumina Genome Analyzer	20371350
SRR048977	GSM545214	HEK 293	19715	Illumina Genome Analyzer	20371350
SRR048978	GSM545215	HEK 293	112450	Illumina Genome Analyzer	20371350
SRR048979	GSM545215	HEK 293	910521	Illumina Genome Analyzer	20371350
SRR650318	GSM1065667	HEK 293	8669789	Illumina Genome Analyzer IIx	23446348
SRR650319	GSM1065668	HEK 293	9044228	Illumina Genome Analyzer IIx	23446348
SRR650320	GSM1065669	HEK 293	3034331	Illumina Genome Analyzer IIx	23446348
SRR650321	GSM1065670	HEK 293	15699447	Illumina Genome Analyzer IIx	23446348

## Sheet: TableS1.3
Table S1.3 The gene expression profiles of different regions of brains in ASD patients and normal controls.
Accession	Brain Region	No. of ASD samples	No. of control samples	Platform	No. of downregulated genes (FDR < 0.05)	No. of downregulated genes(pvalue)	Pubmed ID of Original Publication
GSE102741	39 dorsolateral prefrontal cortex (DLPFC) of normal controls and 13 dorsolateral prefrontal cortex (DLPFC) of ASD patient	13	39	Illumina HiSeq 2000	0	530	28485729
GSE64018	12 cortex (superior temporal gyrus, STG) of normal controls and 12 cortex (superior temporal gyrus, STG) of ASD patient	12	12	Illumina HiSeq 2000	0	1499	25525873
syn4587609 (https://www.synapse.org/#!Synapse:3)	45 frontal (FC1) of normal controls and 43 frontal (FC1) of ASD patient; 37 temporal (TC1) cortex of normal controls and 42 temporal (TC1) cortex of ASD patient	85	82	Illumina HiSeq 2000 or 2500	558	0	27919067
www.brainspan.org	12 prefrontal cortex (PFC1) of normal controls and 6 prefrontal cortex (PFC1) of ASD patient	6	12	Illumina HiSeq 2000	0	400	26637798
GSE28475	71 postmortem brain tissue (BT) of normal controls and 52 postmortem brain tissue (BT) of ASD patient	52	71	Illumina HumanRef-8 v3.0 expression beadchip; Illumina Human 12k DASL assay	0	1018 with p<0.01; 7097 with p<0.05	22375143
GSE28521	11 cerebellum (CE1) of normal controls and 10 cerebellum (CE1) of ASD patient; 16 frontal cortex (FC2) of normal controls and 16 frontal cortex (FC2) of ASD patient; 13 temporal cortex (TC2) of normal controls and 13 temporal cortex (TC2) of ASD patient	39	40	Illumina HumanRef-8 v3.0 expression beadchip	304	498 with p<0.01; 1039 with p<0.05	21614001
GSE38322	12 cerebellum (CE2) of normal controls and 14 cerebellum (CE2) of ASD patient; 6 occipital cortex (OC, BA 19) of normal controls and 4 occipital cortex (OC, BA 19) of ASD patient	18	18	Illumina HumanHT-12 V4.0 expression beadchip	723	1367 with p<0.01; 3006 with p<0.05	22984548， 23665920
GSE62098	6 frozen postmortem brain (corpus callosum, CC) of normal controls and 6 frozen postmortem brain (corpus callosum, CC) of ASD patient	6	6	Illumina HiSeq 2000	15	40 with p<0.01; 76 with p<0.05	25549968
