# Supplementary material for: Characterizing microRNA editing and mutation sites in Autism Spectrum Disorder
Source: Front Mol Neurosci. 2023 Jan 20;15:1105278. doi: 10.3389/fnmol.2022.1105278 (PMC9895120; doi:10.3389/fnmol.2022.1105278)
Supplement: Supplementary Figure S1 — The distribution of different types of editing sites in miRNAs. [file Data_Sheet_1.zip › Data Sheet 1/ASD-Supplementary-TableS20-figureS9.xlsx]

## Sheet: Supplementary Fig. S9C
The luciferase activities when co-transfecting a pGLO plasmid containing one of the 3' UTR segments in Supplementary Fig. S9a and a pCDNA plasmid containing the original pre-hsa-mir-376a (p376a) or A-to-I edited pre-hsa-mir-376a, i.e., pre-hsa-mir-376a-1_9g (p376a-1_9g). The values are the Firefly/Renilla ratios. For each co-transfection pair, three biological replicates were performed. For each …
	Control	Human
Sample	pCDNA + pGLO	p376a-1_9g + pGLO-mfa-GPR85	p376a-1_9g + pGLO-mfa-GPR85m	p376a + pGLO-mfa-GPR85
biological_rep1	2.02	0.76	1.17	2.06
biological_rep2	2.14	0.82	1.2	2.09
biological_rep3	2.23	0.99	1.16	2.15
mean	2.13	0.856667	1.17667	2.1
std	0.105357	0.119304	0.0208167	0.0458258
Comparisons
GroupA	GroupB	P-value (two-tailed t-test)
p376a-1_9g + pGLO-mfa-GPR85	pCDNA + pGLO	0.000157251
p376a-1_9g + pGLO-mfa-GPR85	p376a-1_9g + pGLO-mfa-GPR85m	0.0102095
p376a-1_9g + pGLO-mfa-GPR85	p376a + pGLO-mfa-GPR85	7.27075e-05
Raw data
biological_rep1
technical_replicate	pCDNA + pGLO	p376a-1_9g + pGLO-mfa-GPR85	p376a-1_9g + pGLO-mfa-GPR85m	p376a + pGLO-mfa-GPR85
1	2.01904	0.755183	1.06388	2.11812
2	2.0565	0.764395	0.985177	2.22435
3	1.97417	0.775127	1.47493	1.84135
avg1	2.01657	0.764901	1.17466	2.06128
biological_rep2
technical_replicate	pCDNA + pGLO	p376a-1_9g + pGLO-mfa-GPR85	p376a-1_9g + pGLO-mfa-GPR85m	p376a + pGLO-mfa-GPR85
1	2.016	0.848179	0.970771	1.96298
2	2.30518	0.798587	1.61909	2.31851
3	2.09626	0.808282	1.0195	1.9988
avg2	2.13914	0.81835	1.20312	2.09343
biological_rep3
technical_replicate	pCDNA + pGLO	p376a-1_9g + pGLO-mfa-GPR85	p376a-1_9g + pGLO-mfa-GPR85m	p376a + pGLO-mfa-GPR85
1	2.59625	0.922702	1.11996	2.0429
2	2.11729	1.02758	1.00392	2.25927
3	1.97373	1.02795	1.35267	2.15432
avg3	2.22909	0.992745	1.15885	2.15216

## Sheet: Supplementary Fig. S9D
The luciferase activities when co-transfecting a pGLO plasmid containing one of the 3' UTR segments in Supplementary Fig. S9b and a pCDNA plasmid containing the original pre-hsa-mir-376a (p376a) or A-to-I edited pre-hsa-mir-376a, i.e., pre-hsa-mir-376a-1_9g (p376a-1_9g). The values are the Firefly/Renilla ratios. For each co-transfection pair, three biological replicates were performed. For each …
	Control	Human
Sample	pCDNA + pGLO	p376a-1_9g + pGLO-mfa-NAPB	p376a-1_9g + pGLO-mfa-NAPBm	p376a + pGLO-mfa-NAPB
biological_rep1	1.27	0.63	0.94	1.11
biological_rep2	1.43	0.7	0.92	1.13
biological_rep3	1.44	0.57	0.97	1.02
mean	1.38	0.633333	0.943333	1.08667
std	0.0953939	0.0650641	0.0251661	0.0585947
Comparisons
GroupA	GroupB	P-value (two-tailed t-test)
p376a-1_9g + pGLO-mfa-NAPB	pCDNA + pGLO	0.000361862
p376a-1_9g + pGLO-mfa-NAPB	p376a-1_9g + pGLO-mfa-NAPBm	0.00153308
p376a-1_9g + pGLO-mfa-NAPB	p376a + pGLO-mfa-NAPB	0.000855616
Raw data
biological_rep1
technical_replicate	pCDNA + pGLO	p376a-1_9g + pGLO-mfa-GPR85	p376a-1_9g + pGLO-mfa-GPR85m	p376a + pGLO-mfa-GPR85
1	1.29203	0.582403	0.874512	1.10272
2	1.34438	0.675449	0.97748	1.20549
3	1.15906	0.629076	0.964544	1.0228
avg1	1.26516	0.628976	0.938846	1.11034
biological_rep2
technical_replicate	pCDNA + pGLO	p376a-1_9g + pGLO-mfa-GPR85	p376a-1_9g + pGLO-mfa-GPR85m	p376a + pGLO-mfa-GPR85
1	1.43722	0.672709	0.890218	1.34146
2	1.4122	0.70499	0.953806	1.09315
3	1.44434	0.735777	0.909849	0.940489
avg2	1.43125	0.704492	0.917958	1.12503
biological_rep3
technical_replicate	pCDNA + pGLO	p376a-1_9g + pGLO-mfa-GPR85	p376a-1_9g + pGLO-mfa-GPR85m	p376a + pGLO-mfa-GPR85
1	1.32575	0.441618	0.939688	1.05826
2	1.41591	0.655652	1.11518	1.05069
3	1.56548	0.625171	0.865714	0.939056
avg3	1.43571	0.574147	0.973529	1.016

## Sheet: Supplementary Fig. S9E
The luciferase activities when co-transfecting a pGLO plasmid containing one of the 3' UTR segments in Supplementary Fig. S9a and a pCDNA plasmid containing the original pre-hsa-mir-376a (p376a) or A-to-I edited pre-hsa-mir-376a, i.e., pre-hsa-mir-376a-1_9g (p376a-1_9g). The values are the Firefly/Renilla ratios. For each co-transfection pair, three biological replicates were performed. For each …
	Control	Human	Mouse
Sample	pCDNA + pGLO	p376a-1_9g + pGLO-GPR85	p376a-1_9g + pGLO-musGpr85	p376a + pGLO-musGpr85
biological_rep1	1.53	0.81	0.95	0.94
biological_rep2	1.43	0.61	0.97	1.07
biological_rep3	1.48	0.81	0.98	0.92
mean	1.48	0.743333	0.966667	0.976667
std	0.05	0.11547	0.0152753	0.0814453
Comparisons
GroupA	GroupB	P-value (two-tailed t-test)
p376a-1_9g + pGLO-GPR85	pCDNA + pGLO	0.000532504
p376a-1_9g + pGLO-GPR85	p376a-1_9g + pGLO-musGpr85	0.0293493
p376a-1_9g + pGLO-musGpr85	p376a + pGLO-musGpr85	0.844646
Raw data
biological_rep1
technical_replicate	pCDNA + pGLO	p376a-1_9g + pGLO-GPR85	p376a-1_9g + pGLO-musGpr85	p376a + pGLO-musGpr85
1	1.54509	0.781829	1.16782	0.944068
2	1.54891	0.829648	0.817985	0.942714
3	1.48323	0.830898	0.860173	0.930082
avg1	1.52574	0.814125	0.948659	0.938954
biological_rep2
technical_replicate	pCDNA + pGLO	p376a-1_9g + pGLO-GPR85	p376a-1_9g + pGLO-musGpr85	p376a + pGLO-musGpr85
1	1.55383	0.593992	0.859594	1.07157
2	1.15978	0.631406	0.875386	1.0716
3	1.57385	0.612094	1.17823	1.05881
avg2	1.42915	0.612497	0.97107	1.06733
biological_rep3
technical_replicate	pCDNA + pGLO	p376a-1_9g + pGLO-GPR85	p376a-1_9g + pGLO-musGpr85	p376a + pGLO-musGpr85
1	1.39813	0.805542	0.897869	0.891576
2	1.46753	0.793891	1.1016	0.917231
3	1.56651	0.822013	0.93054	0.936963
avg3	1.47739	0.807149	0.976669	0.915257

## Sheet: Supplementary Fig. S9F
The luciferase activities when co-transfecting a pGLO plasmid containing one of the 3' UTR segments in Supplementary Fig. S9b and a pCDNA plasmid containing the original pre-hsa-mir-376a (p376a) or A-to-I edited pre-hsa-mir-376a, i.e., pre-hsa-mir-376a-1_9g (p376a-1_9g). The values are the Firefly/Renilla ratios. For each co-transfection pair, three biological replicates were performed. For each …
	Control	Human
Sample	pCDNA + pGLO	p376a-1_9g + pGLO-musNapb	p376a-1_9g + pGLO-musNapbm	p376a + pGLO-musNapb
biological_rep1	1.39	0.76	1.37	1.36
biological_rep2	1.37	0.85	1.31	1.29
biological_rep3	1.48	0.8	1.42	1.41
mean	1.41333	0.803333	1.36667	1.35333
std	0.0585947	0.0450925	0.0550757	0.0602771
Comparisons
GroupA	GroupB	P-value (two-tailed t-test)
p376a-1_9g + pGLO-musNapb	pCDNA + pGLO	0.000139312
p376a-1_9g + pGLO-musNapb	p376a-1_9g + pGLO-musNapbm	0.000164073
p376a-1_9g + pGLO-musNapb	p376a + pGLO-musNapb	0.000224516
Raw data
biological_rep1
technical_replicate	pCDNA + pGLO	p376a-1_9g + pGLO-musNapb	p376a-1_9g + pGLO-musNapbm	p376a + pGLO-musNapb
1	1.23834	0.711328	1.25404	1.37802
2	1.41612	0.732878	1.41752	1.43145
3	1.52732	0.846676	1.45198	1.27362
avg1	1.39392	0.763627	1.37451	1.36103
biological_rep2
technical_replicate	pCDNA + pGLO	p376a-1_9g + pGLO-musNapb	p376a-1_9g + pGLO-musNapbm	p376a + pGLO-musNapb
1	1.28928	0.862453	1.27208	1.52888
2	1.43576	0.863543	1.33081	1.12911
3	1.38224	0.83742	1.33102	1.22266
avg2	1.36909	0.854472	1.3113	1.29355
biological_rep3
technical_replicate	pCDNA + pGLO	p376a-1_9g + pGLO-musNapb	p376a-1_9g + pGLO-musNapbm	p376a + pGLO-musNapb
1	1.74578	0.824277	1.38902	1.32636
2	1.31053	0.745981	1.33758	1.46192
3	1.39033	0.834336	1.54056	1.44244
avg3	1.48221	0.801531	1.42239	1.41024
