# Supplementary material for: Characterizing microRNA editing and mutation sites in Autism Spectrum Disorder
Source: Front Mol Neurosci. 2023 Jan 20;15:1105278. doi: 10.3389/fnmol.2022.1105278 (PMC9895120; doi:10.3389/fnmol.2022.1105278)
Supplement: Supplementary Figure S1 — The distribution of different types of editing sites in miRNAs. [file Data_Sheet_1.zip › Data Sheet 1/ASD-Supplementary-TableS21-figureS10.xlsx]

## Sheet: Supplementary Fig. S10A-I
The abundance of PRPS1 in different GEO datasets of Normal controls (NC) and ASD patients (ASD)
Supplementary Fig. S10A
GSE64018	GSM1562877	GSM1562878	GSM1562879	GSM1562880	GSM1562881	GSM1562882	GSM1562883	GSM1562884	GSM1562885	GSM1562886	GSM1562887	GSM1562888	GSM1562865	GSM1562866	GSM1562867	GSM1562868	GSM1562869	GSM1562870	GSM1562871	GSM1562872	GSM1562873	GSM1562874	GSM1562875	GSM1562876
class	Control	Control	Control	Control	Control	Control	Control	Control	Control	Control	Control	Control	ASD	ASD	ASD	ASD	ASD	ASD	ASD	ASD	ASD	ASD	ASD	ASD
age	16	17	20	22	24	28	31	33	36	38	47	56	15	15	16	18	27	29	29	30	39	49	52	60
PRPS1	706	634	748	439	996	620	868	624	313	690	595	829	797	548	492	852	370	314	432	154	32	823	390	181
pvalue	0.04
Supplementary Fig. S10B
GSE28521(Frontal cortex)	GSM706428	GSM706429	GSM706430	GSM706431	GSM706432	GSM706433	GSM706434	GSM706435	GSM706436	GSM706437	GSM706438	GSM706439	GSM706440	GSM706441	GSM706442	GSM706443	GSM706412	GSM706413	GSM706414	GSM706415	GSM706416	GSM706417	GSM706418	GSM706419	GSM706420	GSM706421	GSM706422	GSM706423	GSM706424	GSM706425	GSM706426	GSM706427
class	Control	Control	Control	Control	Control	Control	Control	Control	Control	Control	Control	Control	Control	Control	Control	Control	ASD	ASD	ASD	ASD	ASD	ASD	ASD	ASD	ASD	ASD	ASD	ASD	ASD	ASD	ASD	ASD
ILMN_1667050	11.5617	11.6734	11.8044	11.6223	11.734	11.6726	11.3629	11.7291	11.9381	11.6586	11.7714	11.0095	10.6932	11.8545	11.2135	11.7395	11.179	10.6573	11.2125	11.6685	10.6232	10.9127	10.4363	11.5391	11.7442	11.6853	11.8176	11.0846	11.7442	10.0395	11.041	11.6284
pvalue	0.02
Supplementary Fig. S10C
GSE38322(Cerebellum)	GSM938972	GSM938973	GSM938974	GSM938975	GSM938976	GSM938977	GSM938978	GSM938979	GSM938980	GSM938983	GSM938985	GSM938987	GSM938964	GSM938965	GSM938966	GSM938967	GSM938968	GSM938969	GSM938970	GSM938971	GSM938981	GSM938982	GSM938984	GSM938986	GSM938988	GSM938989
class	Control	Control	Control	Control	Control	Control	Control	Control	Control	Control	Control	Control	ASD	ASD	ASD	ASD	ASD	ASD	ASD	ASD	ASD	ASD	ASD	ASD	ASD	ASD
age	30	60	39	22	4	1	11	28	28	1	60	30	2	11	30	22	28	8	39	5	22	30	11	2	22	30
ILMN_1667050	9.12349	9.29207	9.1737	9.27914	9.26195	9.40289	9.06057	9.31181	9.45576	9.46268	9.21005	9.05463	9.09645	9.22024	8.44623	7.60064	9.19354	8.87788	8.94633	9.08118	7.68066	8.33337	9.24568	9.15	8.07507	8.62605
pvalue	0.0015
Supplementary Fig. S10D
GSE28521(Temporal cortex)	GSM706457	GSM706458	GSM706459	GSM706460	GSM706461	GSM706462	GSM706463	GSM706464	GSM706465	GSM706466	GSM706467	GSM706468	GSM706469	GSM706444	GSM706445	GSM706446	GSM706447	GSM706448	GSM706449	GSM706450	GSM706451	GSM706452	GSM706453	GSM706454	GSM706455	GSM706456
class	Control	Control	Control	Control	Control	Control	Control	Control	Control	Control	Control	Control	Control	ASD	ASD	ASD	ASD	ASD	ASD	ASD	ASD	ASD	ASD	ASD	ASD	ASD
ILMN_1667050	11.7511	11.7113	11.6803	11.6903	11.5809	11.1297	11.4914	11.768	11.5599	10.4927	11.7852	10.2052	11.7014	11.0053	10.7665	11.734	10.7245	10.1502	11.2186	11.7487	11.8189	11.6668	10.8369	11.5107	10.2065	11.6853
pvalue	0.2
Supplementary Fig. S10E
GSE38322(Occipital cortex(BA19))	GSM938994	GSM938995	GSM938996	GSM938997	GSM938998	GSM938990	GSM938999	GSM938991	GSM938992	GSM938993
class	Control	Control	Control	Control	Control	Control	ASD	ASD	ASD	ASD
age	22	4	1	11	28	60	8	39	2	5
ILMN_1667050	9.20934	8.83915	8.89549	8.07042	9.0913	9.04131	8.3718	9.07831	8.00799	9.3676
pvalue	0.62
Supplementary Fig. S10F
GSE62098	GSM1519619	GSM1519618	GSM1519620	GSM1519621	GSM1519623	GSM1519624	GSM1519622	GSM1519625	GSM1519617	GSM1519626	GSM1519616	GSM1519627
class	Control	Control	Control	Control	Control	Control	ASD	ASD	ASD	ASD	ASD	ASD
PRPS1	6.05928	4.51131	3.5583	3.99722	5.97066	5.50695	7.13397	5.1324	4.22829	1.61481	4.06805	6.07972
pvalue	0.74
Supplementary Fig. S10G
GSE28521(Cerebellum)	GSM706401	GSM706402	GSM706403	GSM706404	GSM706405	GSM706406	GSM706407	GSM706408	GSM706409	GSM706410	GSM706411	GSM706391	GSM706392	GSM706393	GSM706394	GSM706395	GSM706396	GSM706397	GSM706398	GSM706399	GSM706400
class	Control	Control	Control	Control	Control	Control	Control	Control	Control	Control	Control	ASD	ASD	ASD	ASD	ASD	ASD	ASD	ASD	ASD	ASD
ILMN_1667050	11.7936	11.7057	11.8129	11.806	11.3601	11.1324	11.5169	11.7252	11.1718	10.2005	11.2547	10.634	11.2108	11.8668	10.0174	11.2932	11.7438	11.5871	11.7662	11.8382	11.6825
pvalue	0.85
Supplementary Fig. S10H
GSE102741	GSM2745899	GSM2745900	GSM2745901	GSM2745902	GSM2745903	GSM2745904	GSM2745905	GSM2745906	GSM2745907	GSM2745908	GSM2745909	GSM2745910	GSM2745911	GSM2745912	GSM2745913	GSM2745914	GSM2745915	GSM2745916	GSM2745917	GSM2745918	GSM2745919	GSM2745920	GSM2745921	GSM2745922	GSM2745923	GSM2745924	GSM2745925	GSM2745926	GSM2745927	GSM2745928	GSM2745929	GSM2745930	GSM2745931	GSM2745932	GSM2745933	GSM2745934	GSM2745935	GSM2745949	GSM2745950	GSM2745936	GSM2745937	GSM2745938	GSM2745939	GSM2745940	GSM2745941	GSM2745942	GSM2745943	GSM2745944	GSM2745945
class	Control	Control	Control	Control	Control	Control	Control	Control	Control	Control	Control	Control	Control	Control	Control	Control	Control	Control	Control	Control	Control	Control	Control	Control	Control	Control	Control	Control	Control	Control	Control	Control	Control	Control	Control	Control	Control	Control	Control	ASD	ASD	ASD	ASD	ASD	ASD	ASD	ASD	ASD	ASD
age	36.48	68.54	3.978	28.35	38.39	64.52	30.02	46.57	20.85	46.08	4.649	14.54	13.33	15.22	8.249	65.58	23.22	22.5769	27.4806	16.715	2.71328	5.34169	4.70649	26.7276	3.04457	13.6896	15.483	15.3214	14.6233	2.02333	6.33556	22.158	14.0921	16.6849	22.7111	13.1612	45.9479	16.6384	18.7192	34.6211	26.6537	10.4342	4.06034	8.89552	7.51287	20.7891	22.5632	15.9128	14.3467
PRPS1	2.59716	2.05886	2.03829	2.96819	2.24115	1.2676	1.69225	1.44887	2.62557	2.6791	1.67916	2.40182	2.59896	2.90968	2.41072	2.47605	2.43482	2.45435	2.5276	2.42441	2.29869	2.55526	2.02123	2.65171	1.62715	2.07253	1.51912	2.57244	1.0574	2.7918	2.12392	2.50425	2.44469	2.54092	2.2117	2.25485	2.51806	2.37338	2.50114	2.42564	2.38159	2.62393	2.4955	2.15873	2.73511	2.36712	2.11573	2.7196	2.50701
pvalue	0.24
Supplementary Fig. S10I
GSE28475	GSM703758	GSM703759	GSM703760	GSM703761	GSM703762	GSM703763	GSM703764	GSM703765	GSM703766	GSM703767	GSM703648	GSM703651	GSM703652	GSM703653	GSM703654	GSM703655	GSM703656	GSM703658	GSM703662	GSM703663	GSM703664	GSM703665	GSM703667	GSM703671	GSM703672	GSM703673	GSM703674	GSM703678	GSM703679	GSM703685	GSM703686	GSM703691	GSM703692	GSM703693	GSM703694	GSM703697	GSM703698	GSM703705	GSM703706	GSM703707	GSM703708	GSM703711	GSM703712	GSM703715	GSM703716	GSM703718	GSM703719	GSM703720	GSM703721
class	Control	Control	Control	Control	Control	Control	Control	Control	Control	Control	Control	Control	Control	Control	Control	Control	Control	Control	Control	Control	Control	Control	Control	Control	Control	Control	Control	Control	Control	Control	Control	Control	Control	Control	Control	Control	Control	Control	Control	Control	Control	Control	Control	Control	Control	Control	Control	Control	Control
ILMN_1667050	1577.69	793.067	64.6672	44.2419	3098.35	235.563	43.8967	49.9233	1700.76	1761.34	5782.67	4686.72	4311.73	8710.98	8228.35	6333.84	8734.01	5085.39	5757.96	2424.03	4177.08	2054.45	7287.59	4072.88	7152.92	9474	8835.21	5238.34	5744.06	37.4665	3655.43	5726.87	6806.06	3442.48	5527.71	5744.29	6996.25	3029.95	1608.79	1241.26	1101.52	1912.1	3231.11	1009.52	1107.74	248.955	62.4795	46.2738	48.3306
pvalue	0.92
[truncated: 74 more columns]
