# Supplementary material for: Characterizing microRNA editing and mutation sites in Autism Spectrum Disorder
Source: Front Mol Neurosci. 2023 Jan 20;15:1105278. doi: 10.3389/fnmol.2022.1105278 (PMC9895120; doi:10.3389/fnmol.2022.1105278)
Supplement: Supplementary Figure S1 — The distribution of different types of editing sites in miRNAs. [file Data_Sheet_1.zip › Data Sheet 1/ASD-Supplementary-TableS3-sig-editing-site.xlsx]

## Sheet: Table S3
Table S3 The 70 editing sites whose editing levels in SFG and ASD-SFG samples are significantly different.
SRR1510077_ME_ID	miRNA	ME_Position_in_PremiR	WT_Nucl	ME_Nucl	ME_Reads_Num	Norm_ME_Num(TPTM)	Total_Reads_Num	Norm_Total_Num(TPTM)	ME_Percent	P_value	Corrected_P_value	miR_Chr	miR_Strand	PremiR_Start	PremiR_End	ME_Genome_Position	5'_Mature_Start	5'_Mature_End	3'_Mature_Start	3'_Mature_End	ME_Category	SRR1510078_ME_ID	miRNA	ME_Position_in_PremiR	WT_Nucl	ME_Nucl	ME_Reads_Num	Norm_ME_Num(TPTM)	Total_Reads_Num	Norm_Total_Num(TPTM)	ME_Percent	P_value	Corrected_P_value	miR_Chr	miR_Strand	PremiR_Start	PremiR_End	ME_Genome_Position	5'_Mature_Start	5'_Mature_End	3'_Mature_Start	3'_Mature_End	ME_Category	SRR1510079_ME_ID	miRNA	ME_Position_in_PremiR	WT_Nucl	ME_Nucl	ME_Reads_Num
hsa-mir-124-1_75_G_a	hsa-mir-124-1 MI0000443 [85 bases, 1B7FC207] [85 bases, 1B7FC207] [85 bases, 1B7FC207] [85 bases, 1B7FC207] [85 bases, 1B7FC207] [85 bases, 1B7FC207]	75	G	a	31	72	126	295	0.246	0	0	chr8	-	9903388	9903472	9903398	9903438	9903459	9903401	9903420	other	hsa-mir-124-1_75_G_a	hsa-mir-124-1 MI0000443 [85 bases, 1B7FC207] [85 bases, 1B7FC207] [85 bases, 1B7FC207] [85 bases, 1B7FC207] [85 bases, 1B7FC207] [85 bases, 1B7FC207]	75	G	a	43	64	198	298	0.217	0	0	chr8	-	9903388	9903472	9903398	9903438	9903459	9903401	9903420	other	hsa-mir-124-1_75_G_a	hsa-mir-124-1 MI0000443 [85 bases, 1B7FC207] [85 bases, 1B7FC207] [85 bases, 1B7FC207] [85 bases, 1B7FC207] [85 bases, 1B7FC207] [85 bases, 1B7FC207]	75	G	a	13
hsa-mir-152_75_G_a	hsa-mir-152 MI0000462 [87 bases, 5CE21EB4] [87 bases, 5CE21EB4] [87 bases, 5CE21EB4] [87 bases, 5CE21EB4] [87 bases, 5CE21EB4] [ [87 bases, 5CE21EB4]	75	G	a	8	18	140	328	0.057	0.276	1	chr17	-	48037161	48037247	48037173	48037210	48037232	48037174	48037194	3'-A	hsa-mir-152_75_G_a	hsa-mir-152 MI0000462 [87 bases, 5CE21EB4] [87 bases, 5CE21EB4] [87 bases, 5CE21EB4] [87 bases, 5CE21EB4] [87 bases, 5CE21EB4] [ [87 bases, 5CE21EB4]	75	G	a	9	13	149	224	0.06	0.237	1	chr17	-	48037161	48037247	48037173	48037210	48037232	48037174	48037194	3'-A	hsa-mir-152_75_G_a	hsa-mir-152 MI0000462 [87 bases, 5CE21EB4] [87 bases, 5CE21EB4] [87 bases, 5CE21EB4] [87 bases, 5CE21EB4] [87 bases, 5CE21EB4] [ [87 bases, 5CE21EB4]	75	G	a	5
hsa-mir-124-2_84_G_a	hsa-mir-124-2 MI0000444 [109 bases, 17847444] [109 bases, 17847444] [109 bases, 17847444] [109 bases, 17847444] [109 bases, 1784 [109 bases, 17847444]	84	G	a	41	96	133	312	0.308	0	0	chr8	+	64379149	64379257	64379232	64379173	64379194	64379210	64379229	other	hsa-mir-124-2_84_G_a	hsa-mir-124-2 MI0000444 [109 bases, 17847444] [109 bases, 17847444] [109 bases, 17847444] [109 bases, 17847444] [109 bases, 1784 [109 bases, 17847444]	84	G	a	62	93	194	292	0.32	0	0	chr8	+	64379149	64379257	64379232	64379173	64379194	64379210	64379229	other	hsa-mir-124-2_84_G_a	hsa-mir-124-2 MI0000444 [109 bases, 17847444] [109 bases, 17847444] [109 bases, 17847444] [109 bases, 17847444] [109 bases, 1784 [109 bases, 17847444]	84	G	a	18
hsa-mir-654_71_U_a	hsa-mir-654 MI0003676 [81 bases, 35CCD794] [81 bases, 35CCD794] [81 bases, 35CCD794] [81 bases, 35CCD794] [81 bases, 35CCD794] [ [81 bases, 35CCD794]	71	U	a	30	70	444	1042	0.068	0.00463	0.0286	chr14	+	101040219	101040299	101040289	101040234	101040255	101040269	101040290	3'-A	hsa-mir-654_71_U_a	hsa-mir-654 MI0003676 [81 bases, 35CCD794] [81 bases, 35CCD794] [81 bases, 35CCD794] [81 bases, 35CCD794] [81 bases, 35CCD794] [ [81 bases, 35CCD794]	71	U	a	61	91	785	1181	0.078	6.21e-06	5.24e-05	chr14	+	101040219	101040299	101040289	101040234	101040255	101040269	101040290	3'-A	hsa-mir-654_71_U_a	hsa-mir-654 MI0003676 [81 bases, 35CCD794] [81 bases, 35CCD794] [81 bases, 35CCD794] [81 bases, 35CCD794] [81 bases, 35CCD794] [ [81 bases, 35CCD794]	71	U	a	18
hsa-mir-124-3_75_G_a	hsa-mir-124-3 MI0000445 [87 bases, 16BA2140] [87 bases, 16BA2140] [87 bases, 16BA2140] [87 bases, 16BA2140] [87 bases, 16BA2140] [87 bases, 16BA2140]	75	G	a	41	96	132	309	0.311	0	0	chr20	+	63178500	63178586	63178574	63178514	63178535	63178552	63178571	other	hsa-mir-124-3_75_G_a	hsa-mir-124-3 MI0000445 [87 bases, 16BA2140] [87 bases, 16BA2140] [87 bases, 16BA2140] [87 bases, 16BA2140] [87 bases, 16BA2140] [87 bases, 16BA2140]	75	G	a	62	93	194	292	0.32	0	0	chr20	+	63178500	63178586	63178574	63178514	63178535	63178552	63178571	other	hsa-mir-124-3_75_G_a	hsa-mir-124-3 MI0000445 [87 bases, 16BA2140] [87 bases, 16BA2140] [87 bases, 16BA2140] [87 bases, 16BA2140] [87 bases, 16BA2140] [87 bases, 16BA2140]	75	G	a	18
hsa-mir-331_82_C_a	hsa-mir-331 MI0000812 [94 bases, 191E03FE] [94 bases, 191E03FE] [94 bases, 191E03FE] [94 bases, 191E03FE] [94 bases, 191E03FE] [ [94 bases, 191E03FE]	82	C	a	41	96	89	208	0.461	0	0	chr12	+	95308420	95308513	95308501	95308445	95308466	95308480	95308500	3'-A	hsa-mir-331_82_C_a	hsa-mir-331 MI0000812 [94 bases, 191E03FE] [94 bases, 191E03FE] [94 bases, 191E03FE] [94 bases, 191E03FE] [94 bases, 191E03FE] [ [94 bases, 191E03FE]	82	C	a	63	94	137	206	0.46	0	0	chr12	+	95308420	95308513	95308501	95308445	95308466	95308480	95308500	3'-A	hsa-mir-331_82_C_a	hsa-mir-331 MI0000812 [94 bases, 191E03FE] [94 bases, 191E03FE] [94 bases, 191E03FE] [94 bases, 191E03FE] [94 bases, 191E03FE] [ [94 bases, 191E03FE]	82	C	a	31
hsa-mir-92a-1_70_U_a	hsa-mir-92a-1 MI0000093 [78 bases, F8DFA0DF] [78 bases, F8DFA0DF] [78 bases, F8DFA0DF] [78 bases, F8DFA0DF] [78 bases, F8DFA0DF] [78 bases, F8DFA0DF]	70	U	a	702	1647	1508	3539	0.466	0	0	chr13	+	91351314	91351391	91351383	91351324	91351346	91351361	91351382	3'-A	hsa-mir-92a-1_70_U_a	hsa-mir-92a-1 MI0000093 [78 bases, F8DFA0DF] [78 bases, F8DFA0DF] [78 bases, F8DFA0DF] [78 bases, F8DFA0DF] [78 bases, F8DFA0DF] [78 bases, F8DFA0DF]	70	U	a	586	882	1300	1956	0.451	0	0	chr13	+	91351314	91351391	91351383	91351324	91351346	91351361	91351382	3'-A	hsa-mir-92a-1_70_U_a	hsa-mir-92a-1 MI0000093 [78 bases, F8DFA0DF] [78 bases, F8DFA0DF] [78 bases, F8DFA0DF] [78 bases, F8DFA0DF] [78 bases, F8DFA0DF] [78 bases, F8DFA0DF]	70	U	a	216
hsa-mir-128-2_74_C_a	hsa-mir-128-2 MI0000727 [84 bases, F1B68382] [84 bases, F1B68382] [84 bases, F1B68382] [84 bases, F1B68382] [84 bases, F1B68382] [84 bases, F1B68382]	74	C	a	463	1086	1060	2488	0.437	0	0	chr3	+	35744476	35744559	35744549	35744490	35744512	35744527	35744547	3'-A	hsa-mir-128-2_74_C_a	hsa-mir-128-2 MI0000727 [84 bases, F1B68382] [84 bases, F1B68382] [84 bases, F1B68382] [84 bases, F1B68382] [84 bases, F1B68382] [84 bases, F1B68382]	74	C	a	584	879	1297	1952	0.45	0	0	chr3	+	35744476	35744559	35744549	35744490	35744512	35744527	35744547	3'-A	hsa-mir-128-2_74_C_a	hsa-mir-128-2 MI0000727 [84 bases, F1B68382] [84 bases, F1B68382] [84 bases, F1B68382] [84 bases, F1B68382] [84 bases, F1B68382] [84 bases, F1B68382]	74	C	a	132
hsa-mir-129-1_71_C_a	hsa-mir-129-1 MI0000252 [72 bases, 5923787A] [72 bases, 5923787A] [72 bases, 5923787A] [72 bases, 5923787A] [72 bases, 5923787A] [72 bases, 5923787A]	71	C	a	4	9	11	25	0.364	1.31e-13	1.53e-12	chr7	+	128207872	128207943	128207942	128207876	128207896	128207920	128207941	3'-A	hsa-mir-129-1_71_C_a	hsa-mir-129-1 MI0000252 [72 bases, 5923787A] [72 bases, 5923787A] [72 bases, 5923787A] [72 bases, 5923787A] [72 bases, 5923787A] [72 bases, 5923787A]	71	C	a	3	4	17	25	0.176	0.00167	0.0122	chr7	+	128207872	128207943	128207942	128207876	128207896	128207920	128207941	3'-A	hsa-mir-129-1_71_C_a	hsa-mir-129-1 MI0000252 [72 bases, 5923787A] [72 bases, 5923787A] [72 bases, 5923787A] [72 bases, 5923787A] [72 bases, 5923787A] [72 bases, 5923787A]	71	C	a	1
hsa-mir-92a-1_69_U_a	hsa-mir-92a-1 MI0000093 [78 bases, F8DFA0DF] [78 bases, F8DFA0DF] [78 bases, F8DFA0DF] [78 bases, F8DFA0DF] [78 bases, F8DFA0DF] [78 bases, F8DFA0DF]	69	U	a	245	575	3389	7955	0.072	0	0	chr13	+	91351314	91351391	91351382	91351324	91351346	91351361	91351382	3'-A	hsa-mir-92a-1_69_U_a	hsa-mir-92a-1 MI0000093 [78 bases, F8DFA0DF] [78 bases, F8DFA0DF] [78 bases, F8DFA0DF] [78 bases, F8DFA0DF] [78 bases, F8DFA0DF] [78 bases, F8DFA0DF]	69	U	a	219	329	3069	4619	0.071	1.36e-11	1.82e-10	chr13	+	91351314	91351391	91351382	91351324	91351346	91351361	91351382	3'-A	hsa-mir-92a-1_69_U_a	hsa-mir-92a-1 MI0000093 [78 bases, F8DFA0DF] [78 bases, F8DFA0DF] [78 bases, F8DFA0DF] [78 bases, F8DFA0DF] [78 bases, F8DFA0DF] [78 bases, F8DFA0DF]	69	U	a	51
hsa-mir-187_94_G_a	hsa-mir-187 MI0000274 [109 bases, 70425B75] [109 bases, 70425B75] [109 bases, 70425B75] [109 bases, 70425B75] [109 bases, 70425B [109 bases, 70425B75]	94	G	a	6	14	6	14	1	0	0	chr18	-	35904818	35904926	35904833	35904871	35904892	35904835	35904856	3'-A	hsa-mir-187_94_G_a	hsa-mir-187 MI0000274 [109 bases, 70425B75] [109 bases, 70425B75] [109 bases, 70425B75] [109 bases, 70425B75] [109 bases, 70425B [109 bases, 70425B75]	94	G	a	4	6	4	6	1	0	0	chr18	-	35904818	35904926	35904833	35904871	35904892	35904835	35904856	3'-A	hsa-mir-187_94_G_a	hsa-mir-187 MI0000274 [109 bases, 70425B75] [109 bases, 70425B75] [109 bases, 70425B75] [109 bases, 70425B75] [109 bases, 70425B [109 bases, 70425B75]	94	G	a	0
hsa-mir-766_87_C_a	hsa-mir-766 MI0003836 [111 bases, EC96A90C] [111 bases, EC96A90C] [111 bases, EC96A90C] [111 bases, EC96A90C] [111 bases, EC96A9 [111 bases, EC96A90C]	87	C	a	2	4	6	14	0.333	5.34e-07	4.25e-06	chrX	-	119646738	119646848	119646762	119646799	119646820	119646763	119646784	3'-A	hsa-mir-766_87_C_a	hsa-mir-766 MI0003836 [111 bases, EC96A90C] [111 bases, EC96A90C] [111 bases, EC96A90C] [111 bases, EC96A90C] [111 bases, EC96A9 [111 bases, EC96A90C]	87	C	a	2	3	7	10	0.286	0.000223	0.00168	chrX	-	119646738	119646848	119646762	119646799	119646820	119646763	119646784	3'-A	hsa-mir-766_87_C_a	hsa-mir-766 MI0003836 [111 bases, EC96A90C] [111 bases, EC96A90C] [111 bases, EC96A90C] [111 bases, EC96A90C] [111 bases, EC96A9 [111 bases, EC96A90C]	87	C	a	1
hsa-mir-128-2_73_C_a	hsa-mir-128-2 MI0000727 [84 bases, F1B68382] [84 bases, F1B68382] [84 bases, F1B68382] [84 bases, F1B68382] [84 bases, F1B68382] [84 bases, F1B68382]	73	C	a	689	1617	8171	19179	0.084	0	0	chr3	+	35744476	35744559	35744548	35744490	35744512	35744527	35744547	3'-A	hsa-mir-128-2_73_C_a	hsa-mir-128-2 MI0000727 [84 bases, F1B68382] [84 bases, F1B68382] [84 bases, F1B68382] [84 bases, F1B68382] [84 bases, F1B68382] [84 bases, F1B68382]	73	C	a	1158	1743	11090	16693	0.104	0	0	chr3	+	35744476	35744559	35744548	35744490	35744512	35744527	35744547	3'-A	hsa-mir-128-2_73_C_a	hsa-mir-128-2 MI0000727 [84 bases, F1B68382] [84 bases, F1B68382] [84 bases, F1B68382] [84 bases, F1B68382] [84 bases, F1B68382] [84 bases, F1B68382]	73	C	a	192
hsa-mir-99b_68_G_a	hsa-mir-99b MI0000746 [70 bases, F9F11514] [70 bases, F9F11514] [70 bases, F9F11514] [70 bases, F9F11514] [70 bases, F9F11514] [ [70 bases, F9F11514]	68	G	a	1	2	17	39	0.059	0.399	1	chr19	+	51692612	51692681	51692679	51692618	51692639	51692656	51692677	3'-A	hsa-mir-99b_68_G_a	hsa-mir-99b MI0000746 [70 bases, F9F11514] [70 bases, F9F11514] [70 bases, F9F11514] [70 bases, F9F11514] [70 bases, F9F11514] [ [70 bases, F9F11514]	68	G	a	3	4	20	30	0.15	0.00591	0.0406	chr19	+	51692612	51692681	51692679	51692618	51692639	51692656	51692677	3'-A	hsa-mir-99b_68_G_a	hsa-mir-99b MI0000746 [70 bases, F9F11514] [70 bases, F9F11514] [70 bases, F9F11514] [70 bases, F9F11514] [70 bases, F9F11514] [ [70 bases, F9F11514]	68	G	a	7
hsa-mir-873_69_C_a	hsa-mir-873 MI0005564 [77 bases, B87473D2] [77 bases, B87473D2] [77 bases, B87473D2] [77 bases, B87473D2] [77 bases, B87473D2] [ [77 bases, B87473D2]	69	C	a	53	124	142	333	0.373	0	0	chr9	-	28888879	28888955	28888887	28888925	28888945	28888889	28888910	3'-A	hsa-mir-873_69_C_a	hsa-mir-873 MI0005564 [77 bases, B87473D2] [77 bases, B87473D2] [77 bases, B87473D2] [77 bases, B87473D2] [77 bases, B87473D2] [ [77 bases, B87473D2]	69	C	a	57	85	133	200	0.429	0	0	chr9	-	28888879	28888955	28888887	28888925	28888945	28888889	28888910	3'-A	hsa-mir-873_69_C_a	hsa-mir-873 MI0005564 [77 bases, B87473D2] [77 bases, B87473D2] [77 bases, B87473D2] [77 bases, B87473D2] [77 bases, B87473D2] [ [77 bases, B87473D2]	69	C	a	12
hsa-mir-181a-1_84_C_a	hsa-mir-181a-1 MI0000289 [110 bases, 7F8938A1] [110 bases, 7F8938A1] [110 bases, 7F8938A1] [110 bases, 7F8938A1] [110 bases, 7F8 [110 bases, 7F8938A1]	84	C	a	29	68	1682	3948	0.017	1	1	chr1	-	198859044	198859153	198859070	198859108	198859130	198859069	198859090	3'-A	hsa-mir-181a-1_84_C_a	hsa-mir-181a-1 MI0000289 [110 bases, 7F8938A1] [110 bases, 7F8938A1] [110 bases, 7F8938A1] [110 bases, 7F8938A1] [110 bases, 7F8 [110 bases, 7F8938A1]	84	C	a	54	81	2246	3380	0.024	1	1	chr1	-	198859044	198859153	198859070	198859108	198859130	198859069	198859090	3'-A	hsa-mir-181a-1_84_C_a	hsa-mir-181a-1 MI0000289 [110 bases, 7F8938A1] [110 bases, 7F8938A1] [110 bases, 7F8938A1] [110 bases, 7F8938A1] [110 bases, 7F8 [110 bases, 7F8938A1]	84	C	a	16
hsa-mir-128-1_36_G_a	hsa-mir-128-1 MI0000447 [82 bases, D466E7D5] [82 bases, D466E7D5] [82 bases, D466E7D5] [82 bases, D466E7D5] [82 bases, D466E7D5] [82 bases, D466E7D5]	36	G	a	6	14	153	359	0.039	1	1	chr2	+	135665397	135665478	135665432	135665411	135665433	135665446	135665466	3'-A before central loop	hsa-mir-128-1_36_G_a	hsa-mir-128-1 MI0000447 [82 bases, D466E7D5] [82 bases, D466E7D5] [82 bases, D466E7D5] [82 bases, D466E7D5] [82 bases, D466E7D5] [82 bases, D466E7D5]	36	G	a	7	10	124	186	0.056	0.343	1	chr2	+	135665397	135665478	135665432	135665411	135665433	135665446	135665466	3'-A before central loop	hsa-mir-128-1_36_G_a	hsa-mir-128-1 MI0000447 [82 bases, D466E7D5] [82 bases, D466E7D5] [82 bases, D466E7D5] [82 bases, D466E7D5] [82 bases, D466E7D5] [82 bases, D466E7D5]	36	G	a	4
hsa-mir-20a_31_U_a	hsa-mir-20a MI0000076 [71 bases, CEF6DA1E] [71 bases, CEF6DA1E] [71 bases, CEF6DA1E] [71 bases, CEF6DA1E] [71 bases, CEF6DA1E] [ [71 bases, CEF6DA1E]	31	U	a	26	61	47	110	0.553	0	0	chr13	+	91351065	91351135	91351095	91351072	91351094	91351108	91351129	3'-A before central loop	hsa-mir-20a_31_U_a	hsa-mir-20a MI0000076 [71 bases, CEF6DA1E] [71 bases, CEF6DA1E] [71 bases, CEF6DA1E] [71 bases, CEF6DA1E] [71 bases, CEF6DA1E] [ [71 bases, CEF6DA1E]	31	U	a	31	46	55	82	0.564	0	0	chr13	+	91351065	91351135	91351095	91351072	91351094	91351108	91351129	3'-A before central loop	hsa-mir-20a_31_U_a	hsa-mir-20a MI0000076 [71 bases, CEF6DA1E] [71 bases, CEF6DA1E] [71 bases, CEF6DA1E] [71 bases, CEF6DA1E] [71 bases, CEF6DA1E] [ [71 bases, CEF6DA1E]	31	U	a	5
hsa-mir-2682_46_C_a	hsa-mir-2682 MI0012063 [110 bases, 2A0B9F8F] [110 bases, 2A0B9F8F] [110 bases, 2A0B9F8F] [110 bases, 2A0B9F8F] [110 bases, 2A0B9 [110 bases, 2A0B9F8F]	46	C	a	3	7	43	100	0.07	0.181	0.947	chr1	-	98045242	98045351	98045306	98045307	98045329	98045271	98045292	3'-A before central loop	hsa-mir-2682_46_C_a	hsa-mir-2682 MI0012063 [110 bases, 2A0B9F8F] [110 bases, 2A0B9F8F] [110 bases, 2A0B9F8F] [110 bases, 2A0B9F8F] [110 bases, 2A0B9 [110 bases, 2A0B9F8F]	46	C	a	1	1	56	84	0.018	1	1	chr1	-	98045242	98045351	98045306	98045307	98045329	98045271	98045292	3'-A before central loop	hsa-mir-2682_46_C_a	hsa-mir-2682 MI0012063 [110 bases, 2A0B9F8F] [110 bases, 2A0B9F8F] [110 bases, 2A0B9F8F] [110 bases, 2A0B9F8F] [110 bases, 2A0B9 [110 bases, 2A0B9F8F]	46	C	a	1
hsa-mir-9-2_40_U_a	hsa-mir-9-2 MI0000467 [87 bases, 47265755] [87 bases, 47265755] [87 bases, 47265755] [87 bases, 47265755] [87 bases, 47265755] [ [87 bases, 47265755]	40	U	a	27	63	59	138	0.458	0	0	chr5	-	88666853	88666939	88666900	88666902	88666924	88666866	88666887	3'-A before central loop	hsa-mir-9-2_40_U_a	hsa-mir-9-2 MI0000467 [87 bases, 47265755] [87 bases, 47265755] [87 bases, 47265755] [87 bases, 47265755] [87 bases, 47265755] [ [87 bases, 47265755]	40	U	a	41	61	81	121	0.506	0	0	chr5	-	88666853	88666939	88666900	88666902	88666924	88666866	88666887	3'-A before central loop	hsa-mir-9-2_40_U_a	hsa-mir-9-2 MI0000467 [87 bases, 47265755] [87 bases, 47265755] [87 bases, 47265755] [87 bases, 47265755] [87 bases, 47265755] [ [87 bases, 47265755]	40	U	a	7
hsa-mir-93_34_U_a	hsa-mir-93 MI0000095 [80 bases, 6C5CCE52] [80 bases, 6C5CCE52] [80 bases, 6C5CCE52] [80 bases, 6C5CCE52] [80 bases, 6C5CCE52] [8 [80 bases, 6C5CCE52]	34	U	a	68	159	179	420	0.38	0	0	chr7	-	100093768	100093847	100093814	100093815	100093837	100093777	100093798	3'-A before central loop	hsa-mir-93_34_U_a	hsa-mir-93 MI0000095 [80 bases, 6C5CCE52] [80 bases, 6C5CCE52] [80 bases, 6C5CCE52] [80 bases, 6C5CCE52] [80 bases, 6C5CCE52] [8 [80 bases, 6C5CCE52]	34	U	a	63	94	194	292	0.325	0	0	chr7	-	100093768	100093847	100093814	100093815	100093837	100093777	100093798	3'-A before central loop	hsa-mir-93_34_U_a	hsa-mir-93 MI0000095 [80 bases, 6C5CCE52] [80 bases, 6C5CCE52] [80 bases, 6C5CCE52] [80 bases, 6C5CCE52] [80 bases, 6C5CCE52] [8 [80 bases, 6C5CCE52]	34	U	a	30
hsa-mir-149_38_G_a	hsa-mir-149 MI0000478 [89 bases, B919F463] [89 bases, B919F463] [89 bases, B919F463] [89 bases, B919F463] [89 bases, B919F463] [ [89 bases, B919F463]	38	G	a	40	93	228	535	0.175	0	0	chr2	+	240456001	240456089	240456038	240456015	240456037	240456056	240456076	3'-A before central loop	hsa-mir-149_38_G_a	hsa-mir-149 MI0000478 [89 bases, B919F463] [89 bases, B919F463] [89 bases, B919F463] [89 bases, B919F463] [89 bases, B919F463] [ [89 bases, B919F463]	38	G	a	61	91	337	507	0.181	0	0	chr2	+	240456001	240456089	240456038	240456015	240456037	240456056	240456076	3'-A before central loop	hsa-mir-149_38_G_a	hsa-mir-149 MI0000478 [89 bases, B919F463] [89 bases, B919F463] [89 bases, B919F463] [89 bases, B919F463] [89 bases, B919F463] [ [89 bases, B919F463]	38	G	a	26
hsa-mir-143_48_U_a	hsa-mir-143 MI0000459 [106 bases, 3EB26EBE] [106 bases, 3EB26EBE] [106 bases, 3EB26EBE] [106 bases, 3EB26EBE] [106 bases, 3EB26E [106 bases, 3EB26EBE]	48	U	a	7	16	18	42	0.389	0	0	chr5	+	149428918	149429023	149428965	149428944	149428965	149428978	149428998	3'-A before central loop	hsa-mir-143_48_U_a	hsa-mir-143 MI0000459 [106 bases, 3EB26EBE] [106 bases, 3EB26EBE] [106 bases, 3EB26EBE] [106 bases, 3EB26EBE] [106 bases, 3EB26E [106 bases, 3EB26EBE]	48	U	a	4	6	11	16	0.364	2.37e-09	2.89e-08	chr5	+	149428918	149429023	149428965	149428944	149428965	149428978	149428998	3'-A before central loop	hsa-mir-143_48_U_a	hsa-mir-143 MI0000459 [106 bases, 3EB26EBE] [106 bases, 3EB26EBE] [106 bases, 3EB26EBE] [106 bases, 3EB26EBE] [106 bases, 3EB26E [106 bases, 3EB26EBE]	48	U	a	1
hsa-mir-140_45_G_a	hsa-mir-140 MI0000456 [100 bases, B7AF2C5A] [100 bases, B7AF2C5A] [100 bases, B7AF2C5A] [100 bases, B7AF2C5A] [100 bases, B7AF2C [100 bases, B7AF2C5A]	45	G	a	5	11	14	32	0.357	3.33e-16	4.24e-15	chr16	+	69933081	69933180	69933125	69933103	69933124	69933142	69933162	3'-A before central loop	hsa-mir-140_45_G_a	hsa-mir-140 MI0000456 [100 bases, B7AF2C5A] [100 bases, B7AF2C5A] [100 bases, B7AF2C5A] [100 bases, B7AF2C5A] [100 bases, B7AF2C [100 bases, B7AF2C5A]	45	G	a	2	3	23	34	0.087	0.159	0.899	chr16	+	69933081	69933180	69933125	69933103	69933124	69933142	69933162	3'-A before central loop	hsa-mir-140_45_G_a	hsa-mir-140 MI0000456 [100 bases, B7AF2C5A] [100 bases, B7AF2C5A] [100 bases, B7AF2C5A] [100 bases, B7AF2C5A] [100 bases, B7AF2C [100 bases, B7AF2C5A]	45	G	a	1
hsa-mir-140_44_G_a	hsa-mir-140 MI0000456 [100 bases, B7AF2C5A] [100 bases, B7AF2C5A] [100 bases, B7AF2C5A] [100 bases, B7AF2C5A] [100 bases, B7AF2C [100 bases, B7AF2C5A]	44	G	a	4	9	82	192	0.049	1	1	chr16	+	69933081	69933180	69933124	69933103	69933124	69933142	69933162	3'-A before central loop	hsa-mir-140_44_G_a	hsa-mir-140 MI0000456 [100 bases, B7AF2C5A] [100 bases, B7AF2C5A] [100 bases, B7AF2C5A] [100 bases, B7AF2C5A] [100 bases, B7AF2C [100 bases, B7AF2C5A]	44	G	a	4	6	132	198	0.03	1	1	chr16	+	69933081	69933180	69933124	69933103	69933124	69933142	69933162	3'-A before central loop	hsa-mir-140_44_G_a	hsa-mir-140 MI0000456 [100 bases, B7AF2C5A] [100 bases, B7AF2C5A] [100 bases, B7AF2C5A] [100 bases, B7AF2C5A] [100 bases, B7AF2C [100 bases, B7AF2C5A]	44	G	a	1
hsa-mir-183_50_U_a	hsa-mir-183 MI0000273 [110 bases, 343CFEF8] [110 bases, 343CFEF8] [110 bases, 343CFEF8] [110 bases, 343CFEF8] [110 bases, 343CFE [110 bases, 343CFEF8]	50	U	a	9	21	13	30	0.692	0	0	chr7	-	129774905	129775014	129774965	129774967	129774988	129774928	129774949	3'-A before central loop	hsa-mir-183_50_U_a	hsa-mir-183 MI0000273 [110 bases, 343CFEF8] [110 bases, 343CFEF8] [110 bases, 343CFEF8] [110 bases, 343CFEF8] [110 bases, 343CFE [110 bases, 343CFEF8]	50	U	a	3	4	3	4	1	0	0	chr7	-	129774905	129775014	129774965	129774967	129774988	129774928	129774949	3'-A before central loop	hsa-mir-183_50_U_a	hsa-mir-183 MI0000273 [110 bases, 343CFEF8] [110 bases, 343CFEF8] [110 bases, 343CFEF8] [110 bases, 343CFEF8] [110 bases, 343CFE [110 bases, 343CFEF8]	50	U	a	0
hsa-mir-101-2_69_A_c	hsa-mir-101-2 MI0000739 [79 bases, A803F882] [79 bases, A803F882] [79 bases, A803F882] [79 bases, A803F882] [79 bases, A803F882] [79 bases, A803F882]	69	A	c	213	499	2468	5793	0.086	0	0	chr9	+	4850297	4850375	4850365			4850345	4850365	other	hsa-mir-101-2_69_A_c	hsa-mir-101-2 MI0000739 [79 bases, A803F882] [79 bases, A803F882] [79 bases, A803F882] [79 bases, A803F882] [79 bases, A803F882] [79 bases, A803F882]	69	A	c	321	483	3524	5304	0.091	0	0	chr9	+	4850297	4850375	4850365			4850345	4850365	other	hsa-mir-101-2_69_A_c	hsa-mir-101-2 MI0000739 [79 bases, A803F882] [79 bases, A803F882] [79 bases, A803F882] [79 bases, A803F882] [79 bases, A803F882] [79 bases, A803F882]	69	A	c	45
hsa-mir-323b_71_U_c	hsa-mir-323b MI0014206 [82 bases, 5200EE9] [82 bases, 5200EE9] [82 bases, 5200EE9] [82 bases, 5200EE9] [82 bases, 5200EE9] [82 b [82 bases, 5200EE9]	71	U	c	7	16	434	1018	0.016	1	1	chr14	+	101056219	101056300	101056289	101056233	101056255	101056269	101056290	other	hsa-mir-323b_71_U_c	hsa-mir-323b MI0014206 [82 bases, 5200EE9] [82 bases, 5200EE9] [82 bases, 5200EE9] [82 bases, 5200EE9] [82 bases, 5200EE9] [82 b [82 bases, 5200EE9]	71	U	c	14	21	645	970	0.022	1	1	chr14	+	101056219	101056300	101056289	101056233	101056255	101056269	101056290	other	hsa-mir-323b_71_U_c	hsa-mir-323b MI0014206 [82 bases, 5200EE9] [82 bases, 5200EE9] [82 bases, 5200EE9] [82 bases, 5200EE9] [82 bases, 5200EE9] [82 b [82 bases, 5200EE9]	71	U	c	7
hsa-mir-484_29_U_-	hsa-mir-484 MI0002468 [79 bases, A7C55330] [79 bases, A7C55330] [79 bases, A7C55330] [79 bases, A7C55330] [79 bases, A7C55330] [ [79 bases, A7C55330]	29	U	-	25	58	296	694	0.084	1.54e-05	0.000109	chr16	+	15643294	15643372	15643322	15643301	15643322			other	hsa-mir-484_29_U_-	hsa-mir-484 MI0002468 [79 bases, A7C55330] [79 bases, A7C55330] [79 bases, A7C55330] [79 bases, A7C55330] [79 bases, A7C55330] [ [79 bases, A7C55330]	29	U	-	29	43	410	617	0.071	0.00906	0.0614	chr16	+	15643294	15643372	15643322	15643301	15643322			other	hsa-mir-484_29_U_-	hsa-mir-484 MI0002468 [79 bases, A7C55330] [79 bases, A7C55330] [79 bases, A7C55330] [79 bases, A7C55330] [79 bases, A7C55330] [ [79 bases, A7C55330]	29	U	-	21
hsa-mir-29a_64_U_g	hsa-mir-29a MI0000087 [64 bases, 44CE8BB9] [64 bases, 44CE8BB9] [64 bases, 44CE8BB9] [64 bases, 44CE8BB9] [64 bases, 44CE8BB9] [ [64 bases, 44CE8BB9]	64	U	g	39	91	256	600	0.152	0	0	chr7	-	130876747	130876810	130876747	130876786	130876807	130876748	130876769	3'-Other	hsa-mir-29a_64_U_g	hsa-mir-29a MI0000087 [64 bases, 44CE8BB9] [64 bases, 44CE8BB9] [64 bases, 44CE8BB9] [64 bases, 44CE8BB9] [64 bases, 44CE8BB9] [ [64 bases, 44CE8BB9]	64	U	g	71	106	390	587	0.182	0	0	chr7	-	130876747	130876810	130876747	130876786	130876807	130876748	130876769	3'-Other	hsa-mir-29a_64_U_g	hsa-mir-29a MI0000087 [64 bases, 44CE8BB9] [64 bases, 44CE8BB9] [64 bases, 44CE8BB9] [64 bases, 44CE8BB9] [64 bases, 44CE8BB9] [ [64 bases, 44CE8BB9]	64	U	g	21
hsa-mir-128-1_71_U_c	hsa-mir-128-1 MI0000447 [82 bases, D466E7D5] [82 bases, D466E7D5] [82 bases, D466E7D5] [82 bases, D466E7D5] [82 bases, D466E7D5] [82 bases, D466E7D5]	71	U	c	541	1269	10035	23555	0.054	0.00294	0.0183	chr2	+	135665397	135665478	135665467	135665411	135665433	135665446	135665466	3'-Other	hsa-mir-128-1_71_U_c	hsa-mir-128-1 MI0000447 [82 bases, D466E7D5] [82 bases, D466E7D5] [82 bases, D466E7D5] [82 bases, D466E7D5] [82 bases, D466E7D5] [82 bases, D466E7D5]	71	U	c	738	1110	15067	22679	0.049	1	1	chr2	+	135665397	135665478	135665467	135665411	135665433	135665446	135665466	3'-Other	hsa-mir-128-1_71_U_c	hsa-mir-128-1 MI0000447 [82 bases, D466E7D5] [82 bases, D466E7D5] [82 bases, D466E7D5] [82 bases, D466E7D5] [82 bases, D466E7D5] [82 bases, D466E7D5]	71	U	c	162
hsa-mir-101-1_67_A_c	hsa-mir-101-1 MI0000103 [75 bases, AD228186] [75 bases, AD228186] [75 bases, AD228186] [75 bases, AD228186] [75 bases, AD228186] [75 bases, AD228186]	67	A	c	210	492	2317	5438	0.091	0	0	chr1	-	65058434	65058508	65058442	65058477	65058498	65058442	65058462	other	hsa-mir-101-1_67_A_c	hsa-mir-101-1 MI0000103 [75 bases, AD228186] [75 bases, AD228186] [75 bases, AD228186] [75 bases, AD228186] [75 bases, AD228186] [75 bases, AD228186]	67	A	c	319	480	3295	4959	0.097	0	0	chr1	-	65058434	65058508	65058442	65058477	65058498	65058442	65058462	other	hsa-mir-101-1_67_A_c	hsa-mir-101-1 MI0000103 [75 bases, AD228186] [75 bases, AD228186] [75 bases, AD228186] [75 bases, AD228186] [75 bases, AD228186] [75 bases, AD228186]	67	A	c	43
hsa-mir-7-1_48_U_g	hsa-mir-7-1 MI0000263 [110 bases, CA177655] [110 bases, CA177655] [110 bases, CA177655] [110 bases, CA177655] [110 bases, CA1776 [110 bases, CA177655]	48	U	g	4	9	64	150	0.062	0.241	1	chr9	-	83969748	83969857	83969810	83969812	83969834	83969771	83969792	3'-Other before central loop	hsa-mir-7-1_48_U_g	hsa-mir-7-1 MI0000263 [110 bases, CA177655] [110 bases, CA177655] [110 bases, CA177655] [110 bases, CA177655] [110 bases, CA1776 [110 bases, CA177655]	48	U	g	9	13	136	204	0.066	0.144	0.827	chr9	-	83969748	83969857	83969810	83969812	83969834	83969771	83969792	3'-Other before central loop	hsa-mir-7-1_48_U_g	hsa-mir-7-1 MI0000263 [110 bases, CA177655] [110 bases, CA177655] [110 bases, CA177655] [110 bases, CA177655] [110 bases, CA1776 [110 bases, CA177655]	48	U	g	1
hsa-mir-26a-2_36_G_-	hsa-mir-26a-2 MI0000750 [84 bases, DBAB95F1] [84 bases, DBAB95F1] [84 bases, DBAB95F1] [84 bases, DBAB95F1] [84 bases, DBAB95F1] [84 bases, DBAB95F1]	36	G	-	204	478	3842	9018	0.053	0.0886	0.487	chr12	-	57824609	57824692	57824657	57824658	57824679	57824620	57824641	3'-Other before central loop	hsa-mir-26a-2_36_G_-	hsa-mir-26a-2 MI0000750 [84 bases, DBAB95F1] [84 bases, DBAB95F1] [84 bases, DBAB95F1] [84 bases, DBAB95F1] [84 bases, DBAB95F1] [84 bases, DBAB95F1]	36	G	-	201	302	3788	5701	0.053	0.144	0.827	chr12	-	57824609	57824692	57824657	57824658	57824679	57824620	57824641	3'-Other before central loop	hsa-mir-26a-2_36_G_-	hsa-mir-26a-2 MI0000750 [84 bases, DBAB95F1] [84 bases, DBAB95F1] [84 bases, DBAB95F1] [84 bases, DBAB95F1] [84 bases, DBAB95F1] [84 bases, DBAB95F1]	36	G	-	90
hsa-mir-124-1_75_G_u	hsa-mir-124-1 MI0000443 [85 bases, 1B7FC207] [85 bases, 1B7FC207] [85 bases, 1B7FC207] [85 bases, 1B7FC207] [85 bases, 1B7FC207] [85 bases, 1B7FC207]	75	G	u	56	131	126	295	0.444	0	0	chr8	-	9903388	9903472	9903398	9903438	9903459	9903401	9903420	other	hsa-mir-124-1_75_G_u	hsa-mir-124-1 MI0000443 [85 bases, 1B7FC207] [85 bases, 1B7FC207] [85 bases, 1B7FC207] [85 bases, 1B7FC207] [85 bases, 1B7FC207] [85 bases, 1B7FC207]	75	G	u	107	161	198	298	0.54	0	0	chr8	-	9903388	9903472	9903398	9903438	9903459	9903401	9903420	other	hsa-mir-124-1_75_G_u	hsa-mir-124-1 MI0000443 [85 bases, 1B7FC207] [85 bases, 1B7FC207] [85 bases, 1B7FC207] [85 bases, 1B7FC207] [85 bases, 1B7FC207] [85 bases, 1B7FC207]	75	G	u	17
hsa-mir-140_85_A_u	hsa-mir-140 MI0000456 [100 bases, B7AF2C5A] [100 bases, B7AF2C5A] [100 bases, B7AF2C5A] [100 bases, B7AF2C5A] [100 bases, B7AF2C [100 bases, B7AF2C5A]	85	A	u	368	863	762	1788	0.483	0	0	chr16	+	69933081	69933180	69933165	69933103	69933124	69933142	69933162	other	hsa-mir-140_85_A_u	hsa-mir-140 MI0000456 [100 bases, B7AF2C5A] [100 bases, B7AF2C5A] [100 bases, B7AF2C5A] [100 bases, B7AF2C5A] [100 bases, B7AF2C [100 bases, B7AF2C5A]	85	A	u	313	471	647	973	0.484	0	0	chr16	+	69933081	69933180	69933165	69933103	69933124	69933142	69933162	other	hsa-mir-140_85_A_u	hsa-mir-140 MI0000456 [100 bases, B7AF2C5A] [100 bases, B7AF2C5A] [100 bases, B7AF2C5A] [100 bases, B7AF2C5A] [100 bases, B7AF2C [100 bases, B7AF2C5A]	85	A	u	203
hsa-let-7b_80_C_u	hsa-let-7b MI0000063 [83 bases, F6AC6B40] [83 bases, F6AC6B40] [83 bases, F6AC6B40] [83 bases, F6AC6B40] [83 bases, F6AC6B40] [8 [83 bases, F6AC6B40]	80	C	u	5	11	269	631	0.019	1	1	chr22	+	46113686	46113768	46113765	46113691	46113712	46113745	46113766	3'-U	hsa-let-7b_80_C_u	hsa-let-7b MI0000063 [83 bases, F6AC6B40] [83 bases, F6AC6B40] [83 bases, F6AC6B40] [83 bases, F6AC6B40] [83 bases, F6AC6B40] [8 [83 bases, F6AC6B40]	80	C	u	6	9	223	335	0.027	1	1	chr22	+	46113686	46113768	46113765	46113691	46113712	46113745	46113766	3'-U	hsa-let-7b_80_C_u	hsa-let-7b MI0000063 [83 bases, F6AC6B40] [83 bases, F6AC6B40] [83 bases, F6AC6B40] [83 bases, F6AC6B40] [83 bases, F6AC6B40] [8 [83 bases, F6AC6B40]	80	C	u	5
hsa-mir-124-2_84_G_u	hsa-mir-124-2 MI0000444 [109 bases, 17847444] [109 bases, 17847444] [109 bases, 17847444] [109 bases, 17847444] [109 bases, 1784 [109 bases, 17847444]	84	G	u	56	131	133	312	0.421	0	0	chr8	+	64379149	64379257	64379232	64379173	64379194	64379210	64379229	other	hsa-mir-124-2_84_G_u	hsa-mir-124-2 MI0000444 [109 bases, 17847444] [109 bases, 17847444] [109 bases, 17847444] [109 bases, 17847444] [109 bases, 1784 [109 bases, 17847444]	84	G	u	107	161	194	292	0.552	0	0	chr8	+	64379149	64379257	64379232	64379173	64379194	64379210	64379229	other	hsa-mir-124-2_84_G_u	hsa-mir-124-2 MI0000444 [109 bases, 17847444] [109 bases, 17847444] [109 bases, 17847444] [109 bases, 17847444] [109 bases, 1784 [109 bases, 17847444]	84	G	u	17
hsa-mir-874_71_G_u	hsa-mir-874 MI0005532 [78 bases, 181DA217] [78 bases, 181DA217] [78 bases, 181DA217] [78 bases, 181DA217] [78 bases, 181DA217] [ [78 bases, 181DA217]	71	G	u	11	25	14	32	0.786	0	0	chr5	-	137647572	137647649	137647579	137647618	137647640	137647582	137647603	other	hsa-mir-874_71_G_u	hsa-mir-874 MI0005532 [78 bases, 181DA217] [78 bases, 181DA217] [78 bases, 181DA217] [78 bases, 181DA217] [78 bases, 181DA217] [ [78 bases, 181DA217]	71	G	u	2	3	9	13	0.222	0.00182	0.0132	chr5	-	137647572	137647649	137647579	137647618	137647640	137647582	137647603	other	hsa-mir-874_71_G_u	hsa-mir-874 MI0005532 [78 bases, 181DA217] [78 bases, 181DA217] [78 bases, 181DA217] [78 bases, 181DA217] [78 bases, 181DA217] [ [78 bases, 181DA217]	71	G	u	4
hsa-mir-125b-1_77_G_u	hsa-mir-125b-1 MI0000446 [88 bases, CA568472] [88 bases, CA568472] [88 bases, CA568472] [88 bases, CA568472] [88 bases, CA568472 [88 bases, CA568472]	77	G	u	36	84	46	107	0.783	0	0	chr11	-	122099757	122099844	122099768	122099809	122099830	122099769	122099790	3'-U	hsa-mir-125b-1_77_G_u	hsa-mir-125b-1 MI0000446 [88 bases, CA568472] [88 bases, CA568472] [88 bases, CA568472] [88 bases, CA568472] [88 bases, CA568472 [88 bases, CA568472]	77	G	u	31	46	45	67	0.689	0	0	chr11	-	122099757	122099844	122099768	122099809	122099830	122099769	122099790	3'-U	hsa-mir-125b-1_77_G_u	hsa-mir-125b-1 MI0000446 [88 bases, CA568472] [88 bases, CA568472] [88 bases, CA568472] [88 bases, CA568472] [88 bases, CA568472 [88 bases, CA568472]	77	G	u	16
hsa-mir-221_51_G_u	hsa-mir-221 MI0000298 [110 bases, 6C15E540] [110 bases, 6C15E540] [110 bases, 6C15E540] [110 bases, 6C15E540] [110 bases, 6C15E5 [110 bases, 6C15E540]	51	G	u	6	14	14	32	0.429	0	0	chrX	-	45746157	45746266	45746216	45746221	45746242	45746180	45746202	other	hsa-mir-221_51_G_u	hsa-mir-221 MI0000298 [110 bases, 6C15E540] [110 bases, 6C15E540] [110 bases, 6C15E540] [110 bases, 6C15E540] [110 bases, 6C15E5 [110 bases, 6C15E540]	51	G	u	4	6	8	12	0.5	3.89e-13	5.42e-12	chrX	-	45746157	45746266	45746216	45746221	45746242	45746180	45746202	other	hsa-mir-221_51_G_u	hsa-mir-221 MI0000298 [110 bases, 6C15E540] [110 bases, 6C15E540] [110 bases, 6C15E540] [110 bases, 6C15E540] [110 bases, 6C15E5 [110 bases, 6C15E540]	51	G	u	0
hsa-mir-124-3_75_G_u	hsa-mir-124-3 MI0000445 [87 bases, 16BA2140] [87 bases, 16BA2140] [87 bases, 16BA2140] [87 bases, 16BA2140] [87 bases, 16BA2140] [87 bases, 16BA2140]	75	G	u	56	131	132	309	0.424	0	0	chr20	+	63178500	63178586	63178574	63178514	63178535	63178552	63178571	other	hsa-mir-124-3_75_G_u	hsa-mir-124-3 MI0000445 [87 bases, 16BA2140] [87 bases, 16BA2140] [87 bases, 16BA2140] [87 bases, 16BA2140] [87 bases, 16BA2140] [87 bases, 16BA2140]	75	G	u	107	161	194	292	0.552	0	0	chr20	+	63178500	63178586	63178574	63178514	63178535	63178552	63178571	other	hsa-mir-124-3_75_G_u	hsa-mir-124-3 MI0000445 [87 bases, 16BA2140] [87 bases, 16BA2140] [87 bases, 16BA2140] [87 bases, 16BA2140] [87 bases, 16BA2140] [87 bases, 16BA2140]	75	G	u	17
hsa-mir-331_82_C_u	hsa-mir-331 MI0000812 [94 bases, 191E03FE] [94 bases, 191E03FE] [94 bases, 191E03FE] [94 bases, 191E03FE] [94 bases, 191E03FE] [ [94 bases, 191E03FE]	82	C	u	27	63	89	208	0.303	0	0	chr12	+	95308420	95308513	95308501	95308445	95308466	95308480	95308500	3'-U	hsa-mir-331_82_C_u	hsa-mir-331 MI0000812 [94 bases, 191E03FE] [94 bases, 191E03FE] [94 bases, 191E03FE] [94 bases, 191E03FE] [94 bases, 191E03FE] [ [94 bases, 191E03FE]	82	C	u	43	64	137	206	0.314	0	0	chr12	+	95308420	95308513	95308501	95308445	95308466	95308480	95308500	3'-U	hsa-mir-331_82_C_u	hsa-mir-331 MI0000812 [94 bases, 191E03FE] [94 bases, 191E03FE] [94 bases, 191E03FE] [94 bases, 191E03FE] [94 bases, 191E03FE] [ [94 bases, 191E03FE]	82	C	u	21
hsa-mir-103a-2_71_A_u	hsa-mir-103a-2 MI0000108 [78 bases, B0DD5828] [78 bases, B0DD5828] [78 bases, B0DD5828] [78 bases, B0DD5828] [78 bases, B0DD5828 [78 bases, B0DD5828]	71	A	u	209	490	397	931	0.526	0	0	chr20	+	3917494	3917571	3917564	3917504	3917526	3917541	3917563	3'-U	hsa-mir-103a-2_71_A_u	hsa-mir-103a-2 MI0000108 [78 bases, B0DD5828] [78 bases, B0DD5828] [78 bases, B0DD5828] [78 bases, B0DD5828] [78 bases, B0DD5828 [78 bases, B0DD5828]	71	A	u	313	471	548	824	0.571	0	0	chr20	+	3917494	3917571	3917564	3917504	3917526	3917541	3917563	3'-U	hsa-mir-103a-2_71_A_u	hsa-mir-103a-2 MI0000108 [78 bases, B0DD5828] [78 bases, B0DD5828] [78 bases, B0DD5828] [78 bases, B0DD5828] [78 bases, B0DD5828 [78 bases, B0DD5828]	71	A	u	90
hsa-mir-129-1_71_C_u	hsa-mir-129-1 MI0000252 [72 bases, 5923787A] [72 bases, 5923787A] [72 bases, 5923787A] [72 bases, 5923787A] [72 bases, 5923787A] [72 bases, 5923787A]	71	C	u	7	16	11	25	0.636	0	0	chr7	+	128207872	128207943	128207942	128207876	128207896	128207920	128207941	3'-U	hsa-mir-129-1_71_C_u	hsa-mir-129-1 MI0000252 [72 bases, 5923787A] [72 bases, 5923787A] [72 bases, 5923787A] [72 bases, 5923787A] [72 bases, 5923787A] [72 bases, 5923787A]	71	C	u	14	21	17	25	0.824	0	0	chr7	+	128207872	128207943	128207942	128207876	128207896	128207920	128207941	3'-U	hsa-mir-129-1_71_C_u	hsa-mir-129-1 MI0000252 [72 bases, 5923787A] [72 bases, 5923787A] [72 bases, 5923787A] [72 bases, 5923787A] [72 bases, 5923787A] [72 bases, 5923787A]	71	C	u	7
hsa-mir-7706_67_A_u	hsa-mir-7706 MI0025242 [67 bases, AA1099F7] [67 bases, AA1099F7] [67 bases, AA1099F7] [67 bases, AA1099F7] [67 bases, AA1099F7] [67 bases, AA1099F7]	67	A	u	5	11	33	77	0.152	2.07e-05	0.000146	chr15	+	85380596	85380662	85380662			85380639	85380662	3'-U	hsa-mir-7706_67_A_u	hsa-mir-7706 MI0025242 [67 bases, AA1099F7] [67 bases, AA1099F7] [67 bases, AA1099F7] [67 bases, AA1099F7] [67 bases, AA1099F7] [67 bases, AA1099F7]	67	A	u	6	9	26	39	0.231	1.06e-07	9.54e-07	chr15	+	85380596	85380662	85380662			85380639	85380662	3'-U	hsa-mir-7706_67_A_u	hsa-mir-7706 MI0025242 [67 bases, AA1099F7] [67 bases, AA1099F7] [67 bases, AA1099F7] [67 bases, AA1099F7] [67 bases, AA1099F7] [67 bases, AA1099F7]	67	A	u	7
hsa-mir-151a_68_A_u	hsa-mir-151a MI0000809 [90 bases, 65376E6F] [90 bases, 65376E6F] [90 bases, 65376E6F] [90 bases, 65376E6F] [90 bases, 65376E6F] [90 bases, 65376E6F]	68	A	u	226	530	4390	10304	0.051	0.245	1	chr8	-	140732564	140732653	140732586	140732623	140732643	140732587	140732607	3'-U	hsa-mir-151a_68_A_u	hsa-mir-151a MI0000809 [90 bases, 65376E6F] [90 bases, 65376E6F] [90 bases, 65376E6F] [90 bases, 65376E6F] [90 bases, 65376E6F] [90 bases, 65376E6F]	68	A	u	212	319	4571	6880	0.046	1	1	chr8	-	140732564	140732653	140732586	140732623	140732643	140732587	140732607	3'-U	hsa-mir-151a_68_A_u	hsa-mir-151a MI0000809 [90 bases, 65376E6F] [90 bases, 65376E6F] [90 bases, 65376E6F] [90 bases, 65376E6F] [90 bases, 65376E6F] [90 bases, 65376E6F]	68	A	u	100
hsa-mir-29b-1_74_C_u	hsa-mir-29b-1 MI0000105 [81 bases, C81A811] [81 bases, C81A811] [81 bases, C81A811] [81 bases, C81A811] [81 bases, C81A811] [81 [81 bases, C81A811]	74	C	u	1	2	4	9	0.25	0.00246	0.0154	chr7	-	130877459	130877539	130877466	130877507	130877530	130877467	130877489	3'-U	hsa-mir-29b-1_74_C_u	hsa-mir-29b-1 MI0000105 [81 bases, C81A811] [81 bases, C81A811] [81 bases, C81A811] [81 bases, C81A811] [81 bases, C81A811] [81 [81 bases, C81A811]	74	C	u	1	1	6	9	0.167	0.0538	0.327	chr7	-	130877459	130877539	130877466	130877507	130877530	130877467	130877489	3'-U	hsa-mir-29b-1_74_C_u	hsa-mir-29b-1 MI0000105 [81 bases, C81A811] [81 bases, C81A811] [81 bases, C81A811] [81 bases, C81A811] [81 bases, C81A811] [81 [81 bases, C81A811]	74	C	u	0
hsa-mir-181a-1_49_G_u	hsa-mir-181a-1 MI0000289 [110 bases, 7F8938A1] [110 bases, 7F8938A1] [110 bases, 7F8938A1] [110 bases, 7F8938A1] [110 bases, 7F8 [110 bases, 7F8938A1]	49	G	u	74	173	177	415	0.418	0	0	chr1	-	198859044	198859153	198859105	198859108	198859130	198859069	198859090	other	hsa-mir-181a-1_49_G_u	hsa-mir-181a-1 MI0000289 [110 bases, 7F8938A1] [110 bases, 7F8938A1] [110 bases, 7F8938A1] [110 bases, 7F8938A1] [110 bases, 7F8 [110 bases, 7F8938A1]	49	G	u	85	127	221	332	0.385	0	0	chr1	-	198859044	198859153	198859105	198859108	198859130	198859069	198859090	other	hsa-mir-181a-1_49_G_u	hsa-mir-181a-1 MI0000289 [110 bases, 7F8938A1] [110 bases, 7F8938A1] [110 bases, 7F8938A1] [110 bases, 7F8938A1] [110 bases, 7F8 [110 bases, 7F8938A1]	49	G	u	34
hsa-mir-27a_72_C_u	hsa-mir-27a MI0000085 [78 bases, 4480D1FA] [78 bases, 4480D1FA] [78 bases, 4480D1FA] [78 bases, 4480D1FA] [78 bases, 4480D1FA] [ [78 bases, 4480D1FA]	72	C	u	105	246	122	286	0.861	0	0	chr19	-	13836440	13836517	13836446	13836487	13836508	13836447	13836467	3'-U	hsa-mir-27a_72_C_u	hsa-mir-27a MI0000085 [78 bases, 4480D1FA] [78 bases, 4480D1FA] [78 bases, 4480D1FA] [78 bases, 4480D1FA] [78 bases, 4480D1FA] [ [78 bases, 4480D1FA]	72	C	u	72	108	86	129	0.837	0	0	chr19	-	13836440	13836517	13836446	13836487	13836508	13836447	13836467	3'-U	hsa-mir-27a_72_C_u	hsa-mir-27a MI0000085 [78 bases, 4480D1FA] [78 bases, 4480D1FA] [78 bases, 4480D1FA] [78 bases, 4480D1FA] [78 bases, 4480D1FA] [ [78 bases, 4480D1FA]	72	C	u	13
hsa-mir-92a-1_71_G_u	hsa-mir-92a-1 MI0000093 [78 bases, F8DFA0DF] [78 bases, F8DFA0DF] [78 bases, F8DFA0DF] [78 bases, F8DFA0DF] [78 bases, F8DFA0DF] [78 bases, F8DFA0DF]	71	G	u	113	265	260	610	0.435	0	0	chr13	+	91351314	91351391	91351384	91351324	91351346	91351361	91351382	3'-U	hsa-mir-92a-1_71_G_u	hsa-mir-92a-1 MI0000093 [78 bases, F8DFA0DF] [78 bases, F8DFA0DF] [78 bases, F8DFA0DF] [78 bases, F8DFA0DF] [78 bases, F8DFA0DF] [78 bases, F8DFA0DF]	71	G	u	115	173	276	415	0.417	0	0	chr13	+	91351314	91351391	91351384	91351324	91351346	91351361	91351382	3'-U	hsa-mir-92a-1_71_G_u	hsa-mir-92a-1 MI0000093 [78 bases, F8DFA0DF] [78 bases, F8DFA0DF] [78 bases, F8DFA0DF] [78 bases, F8DFA0DF] [78 bases, F8DFA0DF] [78 bases, F8DFA0DF]	71	G	u	11
hsa-mir-448_91_A_u	hsa-mir-448 MI0001637 [111 bases, 3084EB2C] [111 bases, 3084EB2C] [111 bases, 3084EB2C] [111 bases, 3084EB2C] [111 bases, 3084EB [111 bases, 3084EB2C]	91	A	u	25	58	39	91	0.641	0	0	chrX	+	114823454	114823564	114823544			114823524	114823545	3'-U	hsa-mir-448_91_A_u	hsa-mir-448 MI0001637 [111 bases, 3084EB2C] [111 bases, 3084EB2C] [111 bases, 3084EB2C] [111 bases, 3084EB2C] [111 bases, 3084EB [111 bases, 3084EB2C]	91	A	u	27	40	43	64	0.628	0	0	chrX	+	114823454	114823564	114823544			114823524	114823545	3'-U	hsa-mir-448_91_A_u	hsa-mir-448 MI0001637 [111 bases, 3084EB2C] [111 bases, 3084EB2C] [111 bases, 3084EB2C] [111 bases, 3084EB2C] [111 bases, 3084EB [111 bases, 3084EB2C]	91	A	u	5
hsa-mir-103a-1_71_A_u	hsa-mir-103a-1 MI0000109 [78 bases, A25F2A60] [78 bases, A25F2A60] [78 bases, A25F2A60] [78 bases, A25F2A60] [78 bases, A25F2A60 [78 bases, A25F2A60]	71	A	u	202	474	330	774	0.612	0	0	chr5	-	168560896	168560973	168560903			168560904	168560926	3'-U	hsa-mir-103a-1_71_A_u	hsa-mir-103a-1 MI0000109 [78 bases, A25F2A60] [78 bases, A25F2A60] [78 bases, A25F2A60] [78 bases, A25F2A60] [78 bases, A25F2A60 [78 bases, A25F2A60]	71	A	u	301	453	466	701	0.646	0	0	chr5	-	168560896	168560973	168560903			168560904	168560926	3'-U	hsa-mir-103a-1_71_A_u	hsa-mir-103a-1 MI0000109 [78 bases, A25F2A60] [78 bases, A25F2A60] [78 bases, A25F2A60] [78 bases, A25F2A60] [78 bases, A25F2A60 [78 bases, A25F2A60]	71	A	u	88
hsa-mir-363_72_A_u	hsa-mir-363 MI0000764 [75 bases, 28EC698C] [75 bases, 28EC698C] [75 bases, 28EC698C] [75 bases, 28EC698C] [75 bases, 28EC698C] [ [75 bases, 28EC698C]	72	A	u	32	75	179	420	0.179	0	0	chrX	-	134169378	134169452	134169381	134169425	134169446	134169382	134169403	3'-U	hsa-mir-363_72_A_u	hsa-mir-363 MI0000764 [75 bases, 28EC698C] [75 bases, 28EC698C] [75 bases, 28EC698C] [75 bases, 28EC698C] [75 bases, 28EC698C] [ [75 bases, 28EC698C]	72	A	u	46	69	237	356	0.194	0	0	chrX	-	134169378	134169452	134169381	134169425	134169446	134169382	134169403	3'-U	hsa-mir-363_72_A_u	hsa-mir-363 MI0000764 [75 bases, 28EC698C] [75 bases, 28EC698C] [75 bases, 28EC698C] [75 bases, 28EC698C] [75 bases, 28EC698C] [ [75 bases, 28EC698C]	72	A	u	11
hsa-mir-99b_68_G_u	hsa-mir-99b MI0000746 [70 bases, F9F11514] [70 bases, F9F11514] [70 bases, F9F11514] [70 bases, F9F11514] [70 bases, F9F11514] [ [70 bases, F9F11514]	68	G	u	15	35	17	39	0.882	0	0	chr19	+	51692612	51692681	51692679	51692618	51692639	51692656	51692677	3'-U	hsa-mir-99b_68_G_u	hsa-mir-99b MI0000746 [70 bases, F9F11514] [70 bases, F9F11514] [70 bases, F9F11514] [70 bases, F9F11514] [70 bases, F9F11514] [ [70 bases, F9F11514]	68	G	u	14	21	20	30	0.7	0	0	chr19	+	51692612	51692681	51692679	51692618	51692639	51692656	51692677	3'-U	hsa-mir-99b_68_G_u	hsa-mir-99b MI0000746 [70 bases, F9F11514] [70 bases, F9F11514] [70 bases, F9F11514] [70 bases, F9F11514] [70 bases, F9F11514] [ [70 bases, F9F11514]	68	G	u	18
hsa-mir-873_69_C_u	hsa-mir-873 MI0005564 [77 bases, B87473D2] [77 bases, B87473D2] [77 bases, B87473D2] [77 bases, B87473D2] [77 bases, B87473D2] [ [77 bases, B87473D2]	69	C	u	82	192	142	333	0.577	0	0	chr9	-	28888879	28888955	28888887	28888925	28888945	28888889	28888910	3'-U	hsa-mir-873_69_C_u	hsa-mir-873 MI0005564 [77 bases, B87473D2] [77 bases, B87473D2] [77 bases, B87473D2] [77 bases, B87473D2] [77 bases, B87473D2] [ [77 bases, B87473D2]	69	C	u	75	112	133	200	0.564	0	0	chr9	-	28888879	28888955	28888887	28888925	28888945	28888889	28888910	3'-U	hsa-mir-873_69_C_u	hsa-mir-873 MI0005564 [77 bases, B87473D2] [77 bases, B87473D2] [77 bases, B87473D2] [77 bases, B87473D2] [77 bases, B87473D2] [ [77 bases, B87473D2]	69	C	u	23
hsa-mir-126_36_C_u	hsa-mir-126 MI0000471 [85 bases, 8D6B9A88] [85 bases, 8D6B9A88] [85 bases, 8D6B9A88] [85 bases, 8D6B9A88] [85 bases, 8D6B9A88] [ [85 bases, 8D6B9A88]	36	C	u	44	103	663	1556	0.066	0.00153	0.00985	chr9	+	136670602	136670686	136670637	136670616	136670636	136670653	136670674	C-to-U	hsa-mir-126_36_C_u	hsa-mir-126 MI0000471 [85 bases, 8D6B9A88] [85 bases, 8D6B9A88] [85 bases, 8D6B9A88] [85 bases, 8D6B9A88] [85 bases, 8D6B9A88] [ [85 bases, 8D6B9A88]	36	C	u	77	115	997	1500	0.077	6.48e-07	5.67e-06	chr9	+	136670602	136670686	136670637	136670616	136670636	136670653	136670674	C-to-U	hsa-mir-126_36_C_u	hsa-mir-126 MI0000471 [85 bases, 8D6B9A88] [85 bases, 8D6B9A88] [85 bases, 8D6B9A88] [85 bases, 8D6B9A88] [85 bases, 8D6B9A88] [ [85 bases, 8D6B9A88]	36	C	u	13
hsa-mir-485_32_A_u	hsa-mir-485 MI0002469 [73 bases, CE4FA8C6] [73 bases, CE4FA8C6] [73 bases, CE4FA8C6] [73 bases, CE4FA8C6] [73 bases, CE4FA8C6] [ [73 bases, CE4FA8C6]	32	A	u	5	11	12	28	0.417	0	0	chr14	+	101055419	101055491	101055450	101055427	101055448	101055464	101055485	3'-U before central loop	hsa-mir-485_32_A_u	hsa-mir-485 MI0002469 [73 bases, CE4FA8C6] [73 bases, CE4FA8C6] [73 bases, CE4FA8C6] [73 bases, CE4FA8C6] [73 bases, CE4FA8C6] [ [73 bases, CE4FA8C6]	32	A	u	8	12	15	22	0.533	0	0	chr14	+	101055419	101055491	101055450	101055427	101055448	101055464	101055485	3'-U before central loop	hsa-mir-485_32_A_u	hsa-mir-485 MI0002469 [73 bases, CE4FA8C6] [73 bases, CE4FA8C6] [73 bases, CE4FA8C6] [73 bases, CE4FA8C6] [73 bases, CE4FA8C6] [ [73 bases, CE4FA8C6]	32	A	u	5
hsa-mir-9-1_39_G_u	hsa-mir-9-1 MI0000466 [89 bases, B746AA8A] [89 bases, B746AA8A] [89 bases, B746AA8A] [89 bases, B746AA8A] [89 bases, B746AA8A] [ [89 bases, B746AA8A]	39	G	u	111	260	466	1093	0.238	0	0	chr1	-	156420341	156420429	156420391	156420392	156420414	156420354	156420375	3'-U before central loop	hsa-mir-9-1_39_G_u	hsa-mir-9-1 MI0000466 [89 bases, B746AA8A] [89 bases, B746AA8A] [89 bases, B746AA8A] [89 bases, B746AA8A] [89 bases, B746AA8A] [ [89 bases, B746AA8A]	39	G	u	168	252	654	984	0.257	0	0	chr1	-	156420341	156420429	156420391	156420392	156420414	156420354	156420375	3'-U before central loop	hsa-mir-9-1_39_G_u	hsa-mir-9-1 MI0000466 [89 bases, B746AA8A] [89 bases, B746AA8A] [89 bases, B746AA8A] [89 bases, B746AA8A] [89 bases, B746AA8A] [ [89 bases, B746AA8A]	39	G	u	26
hsa-mir-377_29_G_u	hsa-mir-377 MI0000785 [69 bases, 30CD6E39] [69 bases, 30CD6E39] [69 bases, 30CD6E39] [69 bases, 30CD6E39] [69 bases, 30CD6E39] [ [69 bases, 30CD6E39]	29	G	u	0	0	0	0	0	1	1	chr14	+	101062050	101062118	101062078	101062056	101062077	101062094	101062115	3'-U before central loop	hsa-mir-377_29_G_u	hsa-mir-377 MI0000785 [69 bases, 30CD6E39] [69 bases, 30CD6E39] [69 bases, 30CD6E39] [69 bases, 30CD6E39] [69 bases, 30CD6E39] [ [69 bases, 30CD6E39]	29	G	u	1	1	4	6	0.25	0.0122	0.0797	chr14	+	101062050	101062118	101062078	101062056	101062077	101062094	101062115	3'-U before central loop	hsa-mir-377_29_G_u	hsa-mir-377 MI0000785 [69 bases, 30CD6E39] [69 bases, 30CD6E39] [69 bases, 30CD6E39] [69 bases, 30CD6E39] [69 bases, 30CD6E39] [ [69 bases, 30CD6E39]	29	G	u	1
hsa-mir-9-3_39_G_u	hsa-mir-9-3 MI0000468 [90 bases, C88ABF89] [90 bases, C88ABF89] [90 bases, C88ABF89] [90 bases, C88ABF89] [90 bases, C88ABF89] [ [90 bases, C88ABF89]	39	G	u	111	260	470	1103	0.236	0	0	chr15	+	89368017	89368106	89368055	89368032	89368054	89368071	89368092	3'-U before central loop	hsa-mir-9-3_39_G_u	hsa-mir-9-3 MI0000468 [90 bases, C88ABF89] [90 bases, C88ABF89] [90 bases, C88ABF89] [90 bases, C88ABF89] [90 bases, C88ABF89] [ [90 bases, C88ABF89]	39	G	u	168	252	651	979	0.258	0	0	chr15	+	89368017	89368106	89368055	89368032	89368054	89368071	89368092	3'-U before central loop	hsa-mir-9-3_39_G_u	hsa-mir-9-3 MI0000468 [90 bases, C88ABF89] [90 bases, C88ABF89] [90 bases, C88ABF89] [90 bases, C88ABF89] [90 bases, C88ABF89] [ [90 bases, C88ABF89]	39	G	u	26
hsa-mir-149_38_G_u	hsa-mir-149 MI0000478 [89 bases, B919F463] [89 bases, B919F463] [89 bases, B919F463] [89 bases, B919F463] [89 bases, B919F463] [ [89 bases, B919F463]	38	G	u	179	420	228	535	0.785	0	0	chr2	+	240456001	240456089	240456038	240456015	240456037	240456056	240456076	3'-U before central loop	hsa-mir-149_38_G_u	hsa-mir-149 MI0000478 [89 bases, B919F463] [89 bases, B919F463] [89 bases, B919F463] [89 bases, B919F463] [89 bases, B919F463] [ [89 bases, B919F463]	38	G	u	272	409	337	507	0.807	0	0	chr2	+	240456001	240456089	240456038	240456015	240456037	240456056	240456076	3'-U before central loop	hsa-mir-149_38_G_u	hsa-mir-149 MI0000478 [89 bases, B919F463] [89 bases, B919F463] [89 bases, B919F463] [89 bases, B919F463] [89 bases, B919F463] [ [89 bases, B919F463]	38	G	u	105
hsa-mir-193a_41_G_u	hsa-mir-193a MI0000487 [88 bases, E6F0C017] [88 bases, E6F0C017] [88 bases, E6F0C017] [88 bases, E6F0C017] [88 bases, E6F0C017] [88 bases, E6F0C017]	41	G	u	3	7	56	131	0.054	0.425	1	chr17	+	31559996	31560083	31560036	31560016	31560037	31560050	31560071	3'-U before central loop	hsa-mir-193a_41_G_u	hsa-mir-193a MI0000487 [88 bases, E6F0C017] [88 bases, E6F0C017] [88 bases, E6F0C017] [88 bases, E6F0C017] [88 bases, E6F0C017] [88 bases, E6F0C017]	41	G	u	7	10	39	58	0.179	2.65e-06	2.28e-05	chr17	+	31559996	31560083	31560036	31560016	31560037	31560050	31560071	3'-U before central loop	hsa-mir-193a_41_G_u	hsa-mir-193a MI0000487 [88 bases, E6F0C017] [88 bases, E6F0C017] [88 bases, E6F0C017] [88 bases, E6F0C017] [88 bases, E6F0C017] [88 bases, E6F0C017]	41	G	u	2
hsa-mir-9-2_39_G_u	hsa-mir-9-2 MI0000467 [87 bases, 47265755] [87 bases, 47265755] [87 bases, 47265755] [87 bases, 47265755] [87 bases, 47265755] [ [87 bases, 47265755]	39	G	u	111	260	461	1082	0.241	0	0	chr5	-	88666853	88666939	88666901	88666902	88666924	88666866	88666887	3'-U before central loop	hsa-mir-9-2_39_G_u	hsa-mir-9-2 MI0000467 [87 bases, 47265755] [87 bases, 47265755] [87 bases, 47265755] [87 bases, 47265755] [87 bases, 47265755] [ [87 bases, 47265755]	39	G	u	168	252	647	973	0.26	0	0	chr5	-	88666853	88666939	88666901	88666902	88666924	88666866	88666887	3'-U before central loop	hsa-mir-9-2_39_G_u	hsa-mir-9-2 MI0000467 [87 bases, 47265755] [87 bases, 47265755] [87 bases, 47265755] [87 bases, 47265755] [87 bases, 47265755] [ [87 bases, 47265755]	39	G	u	26
hsa-mir-181b-1_60_G_u	hsa-mir-181b-1 MI0000270 [110 bases, 3F14FAC0] [110 bases, 3F14FAC0] [110 bases, 3F14FAC0] [110 bases, 3F14FAC0] [110 bases, 3F1 [110 bases, 3F14FAC0]	60	G	u	33	77	90	211	0.367	0	0	chr1	-	198858873	198858982	198858923	198858925	198858947	198858887	198858907	3'-U before central loop	hsa-mir-181b-1_60_G_u	hsa-mir-181b-1 MI0000270 [110 bases, 3F14FAC0] [110 bases, 3F14FAC0] [110 bases, 3F14FAC0] [110 bases, 3F14FAC0] [110 bases, 3F1 [110 bases, 3F14FAC0]	60	G	u	33	49	102	153	0.324	0	0	chr1	-	198858873	198858982	198858923	198858925	198858947	198858887	198858907	3'-U before central loop	hsa-mir-181b-1_60_G_u	hsa-mir-181b-1 MI0000270 [110 bases, 3F14FAC0] [110 bases, 3F14FAC0] [110 bases, 3F14FAC0] [110 bases, 3F14FAC0] [110 bases, 3F1 [110 bases, 3F14FAC0]	60	G	u	16
hsa-mir-103a-2_47_A_c	hsa-mir-103a-2 MI0000108 [78 bases, B0DD5828] [78 bases, B0DD5828] [78 bases, B0DD5828] [78 bases, B0DD5828] [78 bases, B0DD5828 [78 bases, B0DD5828]	47	A	c	0	0	2	4	0	1	1	chr20	+	3917494	3917571	3917540	3917504	3917526	3917541	3917563	5', -1	hsa-mir-103a-2_47_A_c	hsa-mir-103a-2 MI0000108 [78 bases, B0DD5828] [78 bases, B0DD5828] [78 bases, B0DD5828] [78 bases, B0DD5828] [78 bases, B0DD5828 [78 bases, B0DD5828]	47	A	c	2	3	2	3	1	1.97e-14	2.85e-13	chr20	+	3917494	3917571	3917540	3917504	3917526	3917541	3917563	5', -1	hsa-mir-103a-2_47_A_c	hsa-mir-103a-2 MI0000108 [78 bases, B0DD5828] [78 bases, B0DD5828] [78 bases, B0DD5828] [78 bases, B0DD5828] [78 bases, B0DD5828 [78 bases, B0DD5828]	47	A	c	0
hsa-mir-376a-1_9_A_g	hsa-mir-376a-1 MI0000784 [68 bases, 1C4C3DF6] [68 bases, 1C4C3DF6] [68 bases, 1C4C3DF6] [68 bases, 1C4C3DF6] [68 bases, 1C4C3DF6 [68 bases, 1C4C3DF6]	9	A	g	9	21	28	65	0.321	0	0	chr14	+	101040782	101040849	101040790	101040788	101040809	101040825	101040845	A-to-I(G)	hsa-mir-376a-1_9_A_g	hsa-mir-376a-1 MI0000784 [68 bases, 1C4C3DF6] [68 bases, 1C4C3DF6] [68 bases, 1C4C3DF6] [68 bases, 1C4C3DF6] [68 bases, 1C4C3DF6 [68 bases, 1C4C3DF6]	9	A	g	29	43	67	100	0.433	0	0	chr14	+	101040782	101040849	101040790	101040788	101040809	101040825	101040845	A-to-I(G)	hsa-mir-376a-1_9_A_g	hsa-mir-376a-1 MI0000784 [68 bases, 1C4C3DF6] [68 bases, 1C4C3DF6] [68 bases, 1C4C3DF6] [68 bases, 1C4C3DF6] [68 bases, 1C4C3DF6 [68 bases, 1C4C3DF6]	9	A	g	11
hsa-mir-1301_52_A_g	hsa-mir-1301 MI0003815 [82 bases, D66B4687] [82 bases, D66B4687] [82 bases, D66B4687] [82 bases, D66B4687] [82 bases, D66B4687] [82 bases, D66B4687]	52	A	g	6	14	116	272	0.052	0.448	1	chr2	-	25328640	25328721	25328670	25328689	25328707	25328651	25328674	A-to-I(G)	hsa-mir-1301_52_A_g	hsa-mir-1301 MI0003815 [82 bases, D66B4687] [82 bases, D66B4687] [82 bases, D66B4687] [82 bases, D66B4687] [82 bases, D66B4687] [82 bases, D66B4687]	52	A	g	5	7	150	225	0.033	1	1	chr2	-	25328640	25328721	25328670	25328689	25328707	25328651	25328674	A-to-I(G)	hsa-mir-1301_52_A_g	hsa-mir-1301 MI0003815 [82 bases, D66B4687] [82 bases, D66B4687] [82 bases, D66B4687] [82 bases, D66B4687] [82 bases, D66B4687] [82 bases, D66B4687]	52	A	g	5
hsa-mir-151b_80_A_u	hsa-mir-151b MI0003772 [96 bases, 421D38E1] [96 bases, 421D38E1] [96 bases, 421D38E1] [96 bases, 421D38E1] [96 bases, 421D38E1] [96 bases, 421D38E1]	80	A	u	30	70	47	110	0.638	0	0	chr14	-	100109419	100109514	100109435			100109438	100109455	other	hsa-mir-151b_80_A_u	hsa-mir-151b MI0003772 [96 bases, 421D38E1] [96 bases, 421D38E1] [96 bases, 421D38E1] [96 bases, 421D38E1] [96 bases, 421D38E1] [96 bases, 421D38E1]	80	A	u	48	72	84	126	0.571	0	0	chr14	-	100109419	100109514	100109435			100109438	100109455	other	hsa-mir-151b_80_A_u	hsa-mir-151b MI0003772 [96 bases, 421D38E1] [96 bases, 421D38E1] [96 bases, 421D38E1] [96 bases, 421D38E1] [96 bases, 421D38E1] [96 bases, 421D38E1]	80	A	u	11
hsa-mir-107_71_C_g	hsa-mir-107 MI0000114 [81 bases, C76D5DF9] [81 bases, C76D5DF9] [81 bases, C76D5DF9] [81 bases, C76D5DF9] [81 bases, C76D5DF9] [ [81 bases, C76D5DF9]	71	C	g	97	227	1349	3166	0.072	7.76e-09	6.37e-08	chr10	-	89592747	89592827	89592757			89592756	89592778	other	hsa-mir-107_71_C_g	hsa-mir-107 MI0000114 [81 bases, C76D5DF9] [81 bases, C76D5DF9] [81 bases, C76D5DF9] [81 bases, C76D5DF9] [81 bases, C76D5DF9] [ [81 bases, C76D5DF9]	71	C	g	148	222	1936	2914	0.076	2.87e-11	3.81e-10	chr10	-	89592747	89592827	89592757			89592756	89592778	other	hsa-mir-107_71_C_g	hsa-mir-107 MI0000114 [81 bases, C76D5DF9] [81 bases, C76D5DF9] [81 bases, C76D5DF9] [81 bases, C76D5DF9] [81 bases, C76D5DF9] [ [81 bases, C76D5DF9]	71	C	g	32
[truncated: 2,846 more columns]
