# Supplementary material for: Characterizing microRNA editing and mutation sites in Autism Spectrum Disorder
Source: Front Mol Neurosci. 2023 Jan 20;15:1105278. doi: 10.3389/fnmol.2022.1105278 (PMC9895120; doi:10.3389/fnmol.2022.1105278)
Supplement: Supplementary Figure S1 — The distribution of different types of editing sites in miRNAs. [file Data_Sheet_1.zip › Data Sheet 1/ASD-Supplementary-TableS4-sig-editing-site-under10.xlsx]

## Sheet: Table S4
Table S4 The 117 editing sites whose editing levels in SFG and ASD-SFG samples under the age of ten are significantly different.
SRR1510077_ME_ID	miRNA	ME_Position_in_PremiR	WT_Nucl	ME_Nucl	ME_Reads_Num	Norm_ME_Num(TPTM)	Total_Reads_Num	Norm_Total_Num(TPTM)	ME_Percent	P_value	Corrected_P_value	miR_Chr	miR_Strand	PremiR_Start	PremiR_End	ME_Genome_Position	5'_Mature_Start	5'_Mature_End	3'_Mature_Start	3'_Mature_End	ME_Category	SRR1510078_ME_ID	miRNA	ME_Position_in_PremiR	WT_Nucl	ME_Nucl	ME_Reads_Num	Norm_ME_Num(TPTM)	Total_Reads_Num	Norm_Total_Num(TPTM)	ME_Percent	P_value	Corrected_P_value	miR_Chr	miR_Strand	PremiR_Start	PremiR_End	ME_Genome_Position	5'_Mature_Start	5'_Mature_End	3'_Mature_Start	3'_Mature_End	ME_Category	SRR1510079_ME_ID	miRNA	ME_Position_in_PremiR	WT_Nucl	ME_Nucl	ME_Reads_Num
hsa-mir-152_75_G_a	hsa-mir-152 MI0000462 [87 bases, 5CE21EB4] [87 bases, 5CE21EB4] [87 bases, 5CE21EB4] [87 bases, 5CE21EB4] [87 bases, 5CE21EB4] [ [87 bases, 5CE21EB4]	75	G	a	8	18	140	328	0.057	0.276	1	chr17	-	48037161	48037247	48037173	48037210	48037232	48037174	48037194	3'-A	hsa-mir-152_75_G_a	hsa-mir-152 MI0000462 [87 bases, 5CE21EB4] [87 bases, 5CE21EB4] [87 bases, 5CE21EB4] [87 bases, 5CE21EB4] [87 bases, 5CE21EB4] [ [87 bases, 5CE21EB4]	75	G	a	9	13	149	224	0.06	0.237	1	chr17	-	48037161	48037247	48037173	48037210	48037232	48037174	48037194	3'-A	hsa-mir-152_75_G_a	hsa-mir-152 MI0000462 [87 bases, 5CE21EB4] [87 bases, 5CE21EB4] [87 bases, 5CE21EB4] [87 bases, 5CE21EB4] [87 bases, 5CE21EB4] [ [87 bases, 5CE21EB4]	75	G	a	5
hsa-mir-143_84_G_a	hsa-mir-143 MI0000459 [106 bases, 3EB26EBE] [106 bases, 3EB26EBE] [106 bases, 3EB26EBE] [106 bases, 3EB26EBE] [106 bases, 3EB26E [106 bases, 3EB26EBE]	84	G	a	16	37	42	98	0.381	0	0	chr5	+	149428918	149429023	149429001	149428944	149428965	149428978	149428998	other	hsa-mir-143_84_G_a	hsa-mir-143 MI0000459 [106 bases, 3EB26EBE] [106 bases, 3EB26EBE] [106 bases, 3EB26EBE] [106 bases, 3EB26EBE] [106 bases, 3EB26E [106 bases, 3EB26EBE]	84	G	a	9	13	29	43	0.31	1.44e-15	2.38e-14	chr5	+	149428918	149429023	149429001	149428944	149428965	149428978	149428998	other	hsa-mir-143_84_G_a	hsa-mir-143 MI0000459 [106 bases, 3EB26EBE] [106 bases, 3EB26EBE] [106 bases, 3EB26EBE] [106 bases, 3EB26EBE] [106 bases, 3EB26E [106 bases, 3EB26EBE]	84	G	a	3
hsa-mir-22_75_U_a	hsa-mir-22 MI0000078 [85 bases, 78F00E18] [85 bases, 78F00E18] [85 bases, 78F00E18] [85 bases, 78F00E18] [85 bases, 78F00E18] [8 [85 bases, 78F00E18]	75	U	a	129	302	183	429	0.705	0	0	chr17	-	1713903	1713987	1713913	1713952	1713973	1713914	1713935	3'-A	hsa-mir-22_75_U_a	hsa-mir-22 MI0000078 [85 bases, 78F00E18] [85 bases, 78F00E18] [85 bases, 78F00E18] [85 bases, 78F00E18] [85 bases, 78F00E18] [8 [85 bases, 78F00E18]	75	U	a	166	249	251	377	0.661	0	0	chr17	-	1713903	1713987	1713913	1713952	1713973	1713914	1713935	3'-A	hsa-mir-22_75_U_a	hsa-mir-22 MI0000078 [85 bases, 78F00E18] [85 bases, 78F00E18] [85 bases, 78F00E18] [85 bases, 78F00E18] [85 bases, 78F00E18] [8 [85 bases, 78F00E18]	75	U	a	35
hsa-mir-129-1_70_U_a	hsa-mir-129-1 MI0000252 [72 bases, 5923787A] [72 bases, 5923787A] [72 bases, 5923787A] [72 bases, 5923787A] [72 bases, 5923787A] [72 bases, 5923787A]	70	U	a	35	82	256	600	0.137	0	0	chr7	+	128207872	128207943	128207941	128207876	128207896	128207920	128207941	3'-A	hsa-mir-129-1_70_U_a	hsa-mir-129-1 MI0000252 [72 bases, 5923787A] [72 bases, 5923787A] [72 bases, 5923787A] [72 bases, 5923787A] [72 bases, 5923787A] [72 bases, 5923787A]	70	U	a	35	52	348	523	0.101	5.45e-08	4.95e-07	chr7	+	128207872	128207943	128207941	128207876	128207896	128207920	128207941	3'-A	hsa-mir-129-1_70_U_a	hsa-mir-129-1 MI0000252 [72 bases, 5923787A] [72 bases, 5923787A] [72 bases, 5923787A] [72 bases, 5923787A] [72 bases, 5923787A] [72 bases, 5923787A]	70	U	a	40
hsa-mir-92a-2_69_U_a	hsa-mir-92a-2 MI0000094 [75 bases, AB1EC68B] [75 bases, AB1EC68B] [75 bases, AB1EC68B] [75 bases, AB1EC68B] [75 bases, AB1EC68B] [75 bases, AB1EC68B]	69	U	a	213	499	2582	6060	0.082	0	0	chrX	-	134169538	134169612	134169544	134169583	134169604	134169544	134169565	3'-A	hsa-mir-92a-2_69_U_a	hsa-mir-92a-2 MI0000094 [75 bases, AB1EC68B] [75 bases, AB1EC68B] [75 bases, AB1EC68B] [75 bases, AB1EC68B] [75 bases, AB1EC68B] [75 bases, AB1EC68B]	69	U	a	189	284	2334	3513	0.081	0	0	chrX	-	134169538	134169612	134169544	134169583	134169604	134169544	134169565	3'-A	hsa-mir-92a-2_69_U_a	hsa-mir-92a-2 MI0000094 [75 bases, AB1EC68B] [75 bases, AB1EC68B] [75 bases, AB1EC68B] [75 bases, AB1EC68B] [75 bases, AB1EC68B] [75 bases, AB1EC68B]	69	U	a	44
hsa-mir-127_79_G_a	hsa-mir-127 MI0000472 [97 bases, B6DA48D8] [97 bases, B6DA48D8] [97 bases, B6DA48D8] [97 bases, B6DA48D8] [97 bases, B6DA48D8] [ [97 bases, B6DA48D8]	79	G	a	3059	7180	9607	22550	0.318	0	0	chr14	+	100882979	100883075	100883057	100883001	100883022	100883035	100883056	3'-A	hsa-mir-127_79_G_a	hsa-mir-127 MI0000472 [97 bases, B6DA48D8] [97 bases, B6DA48D8] [97 bases, B6DA48D8] [97 bases, B6DA48D8] [97 bases, B6DA48D8] [ [97 bases, B6DA48D8]	79	G	a	4914	7396	14879	22396	0.33	0	0	chr14	+	100882979	100883075	100883057	100883001	100883022	100883035	100883056	3'-A	hsa-mir-127_79_G_a	hsa-mir-127 MI0000472 [97 bases, B6DA48D8] [97 bases, B6DA48D8] [97 bases, B6DA48D8] [97 bases, B6DA48D8] [97 bases, B6DA48D8] [ [97 bases, B6DA48D8]	79	G	a	1154
hsa-mir-598_83_U_a	hsa-mir-598 MI0003610 [97 bases, B0DE96C8] [97 bases, B0DE96C8] [97 bases, B0DE96C8] [97 bases, B0DE96C8] [97 bases, B0DE96C8] [ [97 bases, B0DE96C8]	83	U	a	23	53	86	201	0.267	0	0	chr8	-	11035206	11035302	11035220	11035257	11035279	11035221	11035242	3'-A	hsa-mir-598_83_U_a	hsa-mir-598 MI0003610 [97 bases, B0DE96C8] [97 bases, B0DE96C8] [97 bases, B0DE96C8] [97 bases, B0DE96C8] [97 bases, B0DE96C8] [ [97 bases, B0DE96C8]	83	U	a	24	36	108	162	0.222	0	0	chr8	-	11035206	11035302	11035220	11035257	11035279	11035221	11035242	3'-A	hsa-mir-598_83_U_a	hsa-mir-598 MI0003610 [97 bases, B0DE96C8] [97 bases, B0DE96C8] [97 bases, B0DE96C8] [97 bases, B0DE96C8] [97 bases, B0DE96C8] [ [97 bases, B0DE96C8]	83	U	a	3
hsa-mir-140_84_C_a	hsa-mir-140 MI0000456 [100 bases, B7AF2C5A] [100 bases, B7AF2C5A] [100 bases, B7AF2C5A] [100 bases, B7AF2C5A] [100 bases, B7AF2C [100 bases, B7AF2C5A]	84	C	a	414	971	2251	5283	0.184	0	0	chr16	+	69933081	69933180	69933164	69933103	69933124	69933142	69933162	3'-A	hsa-mir-140_84_C_a	hsa-mir-140 MI0000456 [100 bases, B7AF2C5A] [100 bases, B7AF2C5A] [100 bases, B7AF2C5A] [100 bases, B7AF2C5A] [100 bases, B7AF2C [100 bases, B7AF2C5A]	84	C	a	412	620	2182	3284	0.189	0	0	chr16	+	69933081	69933180	69933164	69933103	69933124	69933142	69933162	3'-A	hsa-mir-140_84_C_a	hsa-mir-140 MI0000456 [100 bases, B7AF2C5A] [100 bases, B7AF2C5A] [100 bases, B7AF2C5A] [100 bases, B7AF2C5A] [100 bases, B7AF2C [100 bases, B7AF2C5A]	84	C	a	150
hsa-mir-423_75_U_a	hsa-mir-423 MI0001445 [94 bases, D86B2FA] [94 bases, D86B2FA] [94 bases, D86B2FA] [94 bases, D86B2FA] [94 bases, D86B2FA] [94 ba [94 bases, D86B2FA]	75	U	a	141	330	2523	5922	0.056	0.0188	0.111	chr17	+	30117079	30117172	30117153	30117095	30117117	30117131	30117153	3'-A	hsa-mir-423_75_U_a	hsa-mir-423 MI0001445 [94 bases, D86B2FA] [94 bases, D86B2FA] [94 bases, D86B2FA] [94 bases, D86B2FA] [94 bases, D86B2FA] [94 ba [94 bases, D86B2FA]	75	U	a	94	141	2317	3487	0.041	1	1	chr17	+	30117079	30117172	30117153	30117095	30117117	30117131	30117153	3'-A	hsa-mir-423_75_U_a	hsa-mir-423 MI0001445 [94 bases, D86B2FA] [94 bases, D86B2FA] [94 bases, D86B2FA] [94 bases, D86B2FA] [94 bases, D86B2FA] [94 ba [94 bases, D86B2FA]	75	U	a	55
hsa-mir-654_71_U_a	hsa-mir-654 MI0003676 [81 bases, 35CCD794] [81 bases, 35CCD794] [81 bases, 35CCD794] [81 bases, 35CCD794] [81 bases, 35CCD794] [ [81 bases, 35CCD794]	71	U	a	30	70	444	1042	0.068	0.00463	0.0286	chr14	+	101040219	101040299	101040289	101040234	101040255	101040269	101040290	3'-A	hsa-mir-654_71_U_a	hsa-mir-654 MI0003676 [81 bases, 35CCD794] [81 bases, 35CCD794] [81 bases, 35CCD794] [81 bases, 35CCD794] [81 bases, 35CCD794] [ [81 bases, 35CCD794]	71	U	a	61	91	785	1181	0.078	6.21e-06	5.24e-05	chr14	+	101040219	101040299	101040289	101040234	101040255	101040269	101040290	3'-A	hsa-mir-654_71_U_a	hsa-mir-654 MI0003676 [81 bases, 35CCD794] [81 bases, 35CCD794] [81 bases, 35CCD794] [81 bases, 35CCD794] [81 bases, 35CCD794] [ [81 bases, 35CCD794]	71	U	a	18
hsa-mir-145_76_U_a	hsa-mir-145 MI0000461 [88 bases, F547C145] [88 bases, F547C145] [88 bases, F547C145] [88 bases, F547C145] [88 bases, F547C145] [ [88 bases, F547C145]	76	U	a	3	7	118	276	0.025	1	1	chr5	+	149430646	149430733	149430721	149430661	149430683	149430699	149430720	3'-A	hsa-mir-145_76_U_a	hsa-mir-145 MI0000461 [88 bases, F547C145] [88 bases, F547C145] [88 bases, F547C145] [88 bases, F547C145] [88 bases, F547C145] [ [88 bases, F547C145]	76	U	a	16	24	164	246	0.098	0.000303	0.00228	chr5	+	149430646	149430733	149430721	149430661	149430683	149430699	149430720	3'-A	hsa-mir-145_76_U_a	hsa-mir-145 MI0000461 [88 bases, F547C145] [88 bases, F547C145] [88 bases, F547C145] [88 bases, F547C145] [88 bases, F547C145] [ [88 bases, F547C145]	76	U	a	10
hsa-mir-22_76_G_a	hsa-mir-22 MI0000078 [85 bases, 78F00E18] [85 bases, 78F00E18] [85 bases, 78F00E18] [85 bases, 78F00E18] [85 bases, 78F00E18] [8 [85 bases, 78F00E18]	76	G	a	7	16	13	30	0.538	0	0	chr17	-	1713903	1713987	1713912	1713952	1713973	1713914	1713935	3'-A	hsa-mir-22_76_G_a	hsa-mir-22 MI0000078 [85 bases, 78F00E18] [85 bases, 78F00E18] [85 bases, 78F00E18] [85 bases, 78F00E18] [85 bases, 78F00E18] [8 [85 bases, 78F00E18]	76	G	a	10	15	22	33	0.455	0	0	chr17	-	1713903	1713987	1713912	1713952	1713973	1713914	1713935	3'-A	hsa-mir-22_76_G_a	hsa-mir-22 MI0000078 [85 bases, 78F00E18] [85 bases, 78F00E18] [85 bases, 78F00E18] [85 bases, 78F00E18] [85 bases, 78F00E18] [8 [85 bases, 78F00E18]	76	G	a	1
hsa-mir-222_93_U_a	hsa-mir-222 MI0000299 [110 bases, B0D94165] [110 bases, B0D94165] [110 bases, B0D94165] [110 bases, B0D94165] [110 bases, B0D941 [110 bases, B0D94165]	93	U	a	110	258	1791	4204	0.061	0.000341	0.00224	chrX	-	45747015	45747124	45747032	45747073	45747094	45747036	45747056	other	hsa-mir-222_93_U_a	hsa-mir-222 MI0000299 [110 bases, B0D94165] [110 bases, B0D94165] [110 bases, B0D94165] [110 bases, B0D94165] [110 bases, B0D941 [110 bases, B0D94165]	93	U	a	148	222	1912	2878	0.077	7.6e-12	1.02e-10	chrX	-	45747015	45747124	45747032	45747073	45747094	45747036	45747056	other	hsa-mir-222_93_U_a	hsa-mir-222 MI0000299 [110 bases, B0D94165] [110 bases, B0D94165] [110 bases, B0D94165] [110 bases, B0D94165] [110 bases, B0D941 [110 bases, B0D94165]	93	U	a	21
hsa-mir-671_89_U_a	hsa-mir-671 MI0003760 [118 bases, 9EF8DCFA] [118 bases, 9EF8DCFA] [118 bases, 9EF8DCFA] [118 bases, 9EF8DCFA] [118 bases, 9EF8DC [118 bases, 9EF8DCFA]	89	U	a	3	7	68	159	0.044	1	1	chr7	+	151238421	151238538	151238509	151238449	151238471	151238488	151238508	3'-A	hsa-mir-671_89_U_a	hsa-mir-671 MI0003760 [118 bases, 9EF8DCFA] [118 bases, 9EF8DCFA] [118 bases, 9EF8DCFA] [118 bases, 9EF8DCFA] [118 bases, 9EF8DC [118 bases, 9EF8DCFA]	89	U	a	11	16	88	132	0.125	3.74e-05	0.000309	chr7	+	151238421	151238538	151238509	151238449	151238471	151238488	151238508	3'-A	hsa-mir-671_89_U_a	hsa-mir-671 MI0003760 [118 bases, 9EF8DCFA] [118 bases, 9EF8DCFA] [118 bases, 9EF8DCFA] [118 bases, 9EF8DCFA] [118 bases, 9EF8DC [118 bases, 9EF8DCFA]	89	U	a	2
hsa-mir-128-2_74_C_a	hsa-mir-128-2 MI0000727 [84 bases, F1B68382] [84 bases, F1B68382] [84 bases, F1B68382] [84 bases, F1B68382] [84 bases, F1B68382] [84 bases, F1B68382]	74	C	a	463	1086	1060	2488	0.437	0	0	chr3	+	35744476	35744559	35744549	35744490	35744512	35744527	35744547	3'-A	hsa-mir-128-2_74_C_a	hsa-mir-128-2 MI0000727 [84 bases, F1B68382] [84 bases, F1B68382] [84 bases, F1B68382] [84 bases, F1B68382] [84 bases, F1B68382] [84 bases, F1B68382]	74	C	a	584	879	1297	1952	0.45	0	0	chr3	+	35744476	35744559	35744549	35744490	35744512	35744527	35744547	3'-A	hsa-mir-128-2_74_C_a	hsa-mir-128-2 MI0000727 [84 bases, F1B68382] [84 bases, F1B68382] [84 bases, F1B68382] [84 bases, F1B68382] [84 bases, F1B68382] [84 bases, F1B68382]	74	C	a	132
hsa-mir-129-1_71_C_a	hsa-mir-129-1 MI0000252 [72 bases, 5923787A] [72 bases, 5923787A] [72 bases, 5923787A] [72 bases, 5923787A] [72 bases, 5923787A] [72 bases, 5923787A]	71	C	a	4	9	11	25	0.364	1.31e-13	1.53e-12	chr7	+	128207872	128207943	128207942	128207876	128207896	128207920	128207941	3'-A	hsa-mir-129-1_71_C_a	hsa-mir-129-1 MI0000252 [72 bases, 5923787A] [72 bases, 5923787A] [72 bases, 5923787A] [72 bases, 5923787A] [72 bases, 5923787A] [72 bases, 5923787A]	71	C	a	3	4	17	25	0.176	0.00167	0.0122	chr7	+	128207872	128207943	128207942	128207876	128207896	128207920	128207941	3'-A	hsa-mir-129-1_71_C_a	hsa-mir-129-1 MI0000252 [72 bases, 5923787A] [72 bases, 5923787A] [72 bases, 5923787A] [72 bases, 5923787A] [72 bases, 5923787A] [72 bases, 5923787A]	71	C	a	1
hsa-mir-1307_103_U_a	hsa-mir-1307 MI0006444 [149 bases, D99011B0] [149 bases, D99011B0] [149 bases, D99011B0] [149 bases, D99011B0] [149 bases, D9901 [149 bases, D99011B0]	103	U	a	22	51	51	119	0.431	0	0	chr10	-	103394253	103394401	103394299	103394341	103394361	103394301	103394322	3'-A	hsa-mir-1307_103_U_a	hsa-mir-1307 MI0006444 [149 bases, D99011B0] [149 bases, D99011B0] [149 bases, D99011B0] [149 bases, D99011B0] [149 bases, D9901 [149 bases, D99011B0]	103	U	a	26	39	51	76	0.51	0	0	chr10	-	103394253	103394401	103394299	103394341	103394361	103394301	103394322	3'-A	hsa-mir-1307_103_U_a	hsa-mir-1307 MI0006444 [149 bases, D99011B0] [149 bases, D99011B0] [149 bases, D99011B0] [149 bases, D99011B0] [149 bases, D9901 [149 bases, D99011B0]	103	U	a	11
hsa-mir-378a_65_C_a	hsa-mir-378a MI0000786 [66 bases, 4EB96235] [66 bases, 4EB96235] [66 bases, 4EB96235] [66 bases, 4EB96235] [66 bases, 4EB96235] [66 bases, 4EB96235]	65	C	a	345	809	664	1558	0.52	0	0	chr5	+	149732825	149732890	149732889	149732829	149732850	149732867	149732888	3'-A	hsa-mir-378a_65_C_a	hsa-mir-378a MI0000786 [66 bases, 4EB96235] [66 bases, 4EB96235] [66 bases, 4EB96235] [66 bases, 4EB96235] [66 bases, 4EB96235] [66 bases, 4EB96235]	65	C	a	212	319	442	665	0.48	0	0	chr5	+	149732825	149732890	149732889	149732829	149732850	149732867	149732888	3'-A	hsa-mir-378a_65_C_a	hsa-mir-378a MI0000786 [66 bases, 4EB96235] [66 bases, 4EB96235] [66 bases, 4EB96235] [66 bases, 4EB96235] [66 bases, 4EB96235] [66 bases, 4EB96235]	65	C	a	87
hsa-mir-92a-1_69_U_a	hsa-mir-92a-1 MI0000093 [78 bases, F8DFA0DF] [78 bases, F8DFA0DF] [78 bases, F8DFA0DF] [78 bases, F8DFA0DF] [78 bases, F8DFA0DF] [78 bases, F8DFA0DF]	69	U	a	245	575	3389	7955	0.072	0	0	chr13	+	91351314	91351391	91351382	91351324	91351346	91351361	91351382	3'-A	hsa-mir-92a-1_69_U_a	hsa-mir-92a-1 MI0000093 [78 bases, F8DFA0DF] [78 bases, F8DFA0DF] [78 bases, F8DFA0DF] [78 bases, F8DFA0DF] [78 bases, F8DFA0DF] [78 bases, F8DFA0DF]	69	U	a	219	329	3069	4619	0.071	1.36e-11	1.82e-10	chr13	+	91351314	91351391	91351382	91351324	91351346	91351361	91351382	3'-A	hsa-mir-92a-1_69_U_a	hsa-mir-92a-1 MI0000093 [78 bases, F8DFA0DF] [78 bases, F8DFA0DF] [78 bases, F8DFA0DF] [78 bases, F8DFA0DF] [78 bases, F8DFA0DF] [78 bases, F8DFA0DF]	69	U	a	51
hsa-mir-187_94_G_a	hsa-mir-187 MI0000274 [109 bases, 70425B75] [109 bases, 70425B75] [109 bases, 70425B75] [109 bases, 70425B75] [109 bases, 70425B [109 bases, 70425B75]	94	G	a	6	14	6	14	1	0	0	chr18	-	35904818	35904926	35904833	35904871	35904892	35904835	35904856	3'-A	hsa-mir-187_94_G_a	hsa-mir-187 MI0000274 [109 bases, 70425B75] [109 bases, 70425B75] [109 bases, 70425B75] [109 bases, 70425B75] [109 bases, 70425B [109 bases, 70425B75]	94	G	a	4	6	4	6	1	0	0	chr18	-	35904818	35904926	35904833	35904871	35904892	35904835	35904856	3'-A	hsa-mir-187_94_G_a	hsa-mir-187 MI0000274 [109 bases, 70425B75] [109 bases, 70425B75] [109 bases, 70425B75] [109 bases, 70425B75] [109 bases, 70425B [109 bases, 70425B75]	94	G	a	0
hsa-mir-145_77_G_a	hsa-mir-145 MI0000461 [88 bases, F547C145] [88 bases, F547C145] [88 bases, F547C145] [88 bases, F547C145] [88 bases, F547C145] [ [88 bases, F547C145]	77	G	a	3	7	7	16	0.429	9.54e-13	1.1e-11	chr5	+	149430646	149430733	149430722	149430661	149430683	149430699	149430720	3'-A	hsa-mir-145_77_G_a	hsa-mir-145 MI0000461 [88 bases, F547C145] [88 bases, F547C145] [88 bases, F547C145] [88 bases, F547C145] [88 bases, F547C145] [ [88 bases, F547C145]	77	G	a	1	1	3	4	0.333	0.00287	0.0199	chr5	+	149430646	149430733	149430722	149430661	149430683	149430699	149430720	3'-A	hsa-mir-145_77_G_a	hsa-mir-145 MI0000461 [88 bases, F547C145] [88 bases, F547C145] [88 bases, F547C145] [88 bases, F547C145] [88 bases, F547C145] [ [88 bases, F547C145]	77	G	a	0
hsa-mir-329-1_70_U_a	hsa-mir-329-1 MI0001725 [80 bases, 3AE8CE88] [80 bases, 3AE8CE88] [80 bases, 3AE8CE88] [80 bases, 3AE8CE88] [80 bases, 3AE8CE88] [80 bases, 3AE8CE88]	70	U	a	6	14	59	138	0.102	0.00262	0.0164	chr14	+	101026785	101026864	101026854	101026797	101026819	101026834	101026855	3'-A	hsa-mir-329-1_70_U_a	hsa-mir-329-1 MI0001725 [80 bases, 3AE8CE88] [80 bases, 3AE8CE88] [80 bases, 3AE8CE88] [80 bases, 3AE8CE88] [80 bases, 3AE8CE88] [80 bases, 3AE8CE88]	70	U	a	5	7	97	146	0.052	0.466	1	chr14	+	101026785	101026864	101026854	101026797	101026819	101026834	101026855	3'-A	hsa-mir-329-1_70_U_a	hsa-mir-329-1 MI0001725 [80 bases, 3AE8CE88] [80 bases, 3AE8CE88] [80 bases, 3AE8CE88] [80 bases, 3AE8CE88] [80 bases, 3AE8CE88] [80 bases, 3AE8CE88]	70	U	a	2
hsa-mir-126_74_C_a	hsa-mir-126 MI0000471 [85 bases, 8D6B9A88] [85 bases, 8D6B9A88] [85 bases, 8D6B9A88] [85 bases, 8D6B9A88] [85 bases, 8D6B9A88] [ [85 bases, 8D6B9A88]	74	C	a	121	284	215	504	0.563	0	0	chr9	+	136670602	136670686	136670675	136670616	136670636	136670653	136670674	3'-A	hsa-mir-126_74_C_a	hsa-mir-126 MI0000471 [85 bases, 8D6B9A88] [85 bases, 8D6B9A88] [85 bases, 8D6B9A88] [85 bases, 8D6B9A88] [85 bases, 8D6B9A88] [ [85 bases, 8D6B9A88]	74	C	a	201	302	330	496	0.609	0	0	chr9	+	136670602	136670686	136670675	136670616	136670636	136670653	136670674	3'-A	hsa-mir-126_74_C_a	hsa-mir-126 MI0000471 [85 bases, 8D6B9A88] [85 bases, 8D6B9A88] [85 bases, 8D6B9A88] [85 bases, 8D6B9A88] [85 bases, 8D6B9A88] [ [85 bases, 8D6B9A88]	74	C	a	71
hsa-mir-423_76_C_a	hsa-mir-423 MI0001445 [94 bases, D86B2FA] [94 bases, D86B2FA] [94 bases, D86B2FA] [94 bases, D86B2FA] [94 bases, D86B2FA] [94 ba [94 bases, D86B2FA]	76	C	a	206	483	481	1129	0.428	0	0	chr17	+	30117079	30117172	30117154	30117095	30117117	30117131	30117153	3'-A	hsa-mir-423_76_C_a	hsa-mir-423 MI0001445 [94 bases, D86B2FA] [94 bases, D86B2FA] [94 bases, D86B2FA] [94 bases, D86B2FA] [94 bases, D86B2FA] [94 ba [94 bases, D86B2FA]	76	C	a	173	260	393	591	0.44	0	0	chr17	+	30117079	30117172	30117154	30117095	30117117	30117131	30117153	3'-A	hsa-mir-423_76_C_a	hsa-mir-423 MI0001445 [94 bases, D86B2FA] [94 bases, D86B2FA] [94 bases, D86B2FA] [94 bases, D86B2FA] [94 bases, D86B2FA] [94 ba [94 bases, D86B2FA]	76	C	a	50
hsa-mir-101-1_68_G_a	hsa-mir-101-1 MI0000103 [75 bases, AD228186] [75 bases, AD228186] [75 bases, AD228186] [75 bases, AD228186] [75 bases, AD228186] [75 bases, AD228186]	68	G	a	340	798	1264	2967	0.269	0	0	chr1	-	65058434	65058508	65058441	65058477	65058498	65058442	65058462	3'-A	hsa-mir-101-1_68_G_a	hsa-mir-101-1 MI0000103 [75 bases, AD228186] [75 bases, AD228186] [75 bases, AD228186] [75 bases, AD228186] [75 bases, AD228186] [75 bases, AD228186]	68	G	a	480	722	1754	2640	0.274	0	0	chr1	-	65058434	65058508	65058441	65058477	65058498	65058442	65058462	3'-A	hsa-mir-101-1_68_G_a	hsa-mir-101-1 MI0000103 [75 bases, AD228186] [75 bases, AD228186] [75 bases, AD228186] [75 bases, AD228186] [75 bases, AD228186] [75 bases, AD228186]	68	G	a	70
hsa-mir-146b_33_G_a	hsa-mir-146b MI0003129 [73 bases, 6BF6C437] [73 bases, 6BF6C437] [73 bases, 6BF6C437] [73 bases, 6BF6C437] [73 bases, 6BF6C437] [73 bases, 6BF6C437]	33	G	a	63	147	422	990	0.149	0	0	chr10	+	102436512	102436584	102436544	102436520	102436541	102436556	102436577	other	hsa-mir-146b_33_G_a	hsa-mir-146b MI0003129 [73 bases, 6BF6C437] [73 bases, 6BF6C437] [73 bases, 6BF6C437] [73 bases, 6BF6C437] [73 bases, 6BF6C437] [73 bases, 6BF6C437]	33	G	a	115	173	582	876	0.198	0	0	chr10	+	102436512	102436584	102436544	102436520	102436541	102436556	102436577	other	hsa-mir-146b_33_G_a	hsa-mir-146b MI0003129 [73 bases, 6BF6C437] [73 bases, 6BF6C437] [73 bases, 6BF6C437] [73 bases, 6BF6C437] [73 bases, 6BF6C437] [73 bases, 6BF6C437]	33	G	a	22
hsa-mir-128-2_73_C_a	hsa-mir-128-2 MI0000727 [84 bases, F1B68382] [84 bases, F1B68382] [84 bases, F1B68382] [84 bases, F1B68382] [84 bases, F1B68382] [84 bases, F1B68382]	73	C	a	689	1617	8171	19179	0.084	0	0	chr3	+	35744476	35744559	35744548	35744490	35744512	35744527	35744547	3'-A	hsa-mir-128-2_73_C_a	hsa-mir-128-2 MI0000727 [84 bases, F1B68382] [84 bases, F1B68382] [84 bases, F1B68382] [84 bases, F1B68382] [84 bases, F1B68382] [84 bases, F1B68382]	73	C	a	1158	1743	11090	16693	0.104	0	0	chr3	+	35744476	35744559	35744548	35744490	35744512	35744527	35744547	3'-A	hsa-mir-128-2_73_C_a	hsa-mir-128-2 MI0000727 [84 bases, F1B68382] [84 bases, F1B68382] [84 bases, F1B68382] [84 bases, F1B68382] [84 bases, F1B68382] [84 bases, F1B68382]	73	C	a	192
hsa-mir-128-1_72_U_a	hsa-mir-128-1 MI0000447 [82 bases, D466E7D5] [82 bases, D466E7D5] [82 bases, D466E7D5] [82 bases, D466E7D5] [82 bases, D466E7D5] [82 bases, D466E7D5]	72	U	a	256	600	1303	3058	0.196	0	0	chr2	+	135665397	135665478	135665468	135665411	135665433	135665446	135665466	3'-A	hsa-mir-128-1_72_U_a	hsa-mir-128-1 MI0000447 [82 bases, D466E7D5] [82 bases, D466E7D5] [82 bases, D466E7D5] [82 bases, D466E7D5] [82 bases, D466E7D5] [82 bases, D466E7D5]	72	U	a	402	605	1839	2768	0.219	0	0	chr2	+	135665397	135665478	135665468	135665411	135665433	135665446	135665466	3'-A	hsa-mir-128-1_72_U_a	hsa-mir-128-1 MI0000447 [82 bases, D466E7D5] [82 bases, D466E7D5] [82 bases, D466E7D5] [82 bases, D466E7D5] [82 bases, D466E7D5] [82 bases, D466E7D5]	72	U	a	48
hsa-mir-92a-1_71_G_a	hsa-mir-92a-1 MI0000093 [78 bases, F8DFA0DF] [78 bases, F8DFA0DF] [78 bases, F8DFA0DF] [78 bases, F8DFA0DF] [78 bases, F8DFA0DF] [78 bases, F8DFA0DF]	71	G	a	120	281	260	610	0.462	0	0	chr13	+	91351314	91351391	91351384	91351324	91351346	91351361	91351382	3'-A	hsa-mir-92a-1_71_G_a	hsa-mir-92a-1 MI0000093 [78 bases, F8DFA0DF] [78 bases, F8DFA0DF] [78 bases, F8DFA0DF] [78 bases, F8DFA0DF] [78 bases, F8DFA0DF] [78 bases, F8DFA0DF]	71	G	a	127	191	276	415	0.46	0	0	chr13	+	91351314	91351391	91351384	91351324	91351346	91351361	91351382	3'-A	hsa-mir-92a-1_71_G_a	hsa-mir-92a-1 MI0000093 [78 bases, F8DFA0DF] [78 bases, F8DFA0DF] [78 bases, F8DFA0DF] [78 bases, F8DFA0DF] [78 bases, F8DFA0DF] [78 bases, F8DFA0DF]	71	G	a	16
hsa-mir-299_61_C_a	hsa-mir-299 MI0000744 [63 bases, 48CE826F] [63 bases, 48CE826F] [63 bases, 48CE826F] [63 bases, 48CE826F] [63 bases, 48CE826F] [ [63 bases, 48CE826F]	61	C	a	1	2	2	4	0.5	3.84e-06	2.79e-05	chr14	+	101023794	101023856	101023854	101023800	101023821	101023832	101023853	3'-A	hsa-mir-299_61_C_a	hsa-mir-299 MI0000744 [63 bases, 48CE826F] [63 bases, 48CE826F] [63 bases, 48CE826F] [63 bases, 48CE826F] [63 bases, 48CE826F] [ [63 bases, 48CE826F]	61	C	a	3	4	6	9	0.5	2.73e-10	3.49e-09	chr14	+	101023794	101023856	101023854	101023800	101023821	101023832	101023853	3'-A	hsa-mir-299_61_C_a	hsa-mir-299 MI0000744 [63 bases, 48CE826F] [63 bases, 48CE826F] [63 bases, 48CE826F] [63 bases, 48CE826F] [63 bases, 48CE826F] [ [63 bases, 48CE826F]	61	C	a	1
hsa-mir-329-2_72_U_a	hsa-mir-329-2 MI0001726 [84 bases, E83924B8] [84 bases, E83924B8] [84 bases, E83924B8] [84 bases, E83924B8] [84 bases, E83924B8] [84 bases, E83924B8]	72	U	a	6	14	59	138	0.102	0.00262	0.0164	chr14	+	101027100	101027183	101027171	101027114	101027136	101027151	101027172	3'-A	hsa-mir-329-2_72_U_a	hsa-mir-329-2 MI0001726 [84 bases, E83924B8] [84 bases, E83924B8] [84 bases, E83924B8] [84 bases, E83924B8] [84 bases, E83924B8] [84 bases, E83924B8]	72	U	a	5	7	97	146	0.052	0.466	1	chr14	+	101027100	101027183	101027171	101027114	101027136	101027151	101027172	3'-A	hsa-mir-329-2_72_U_a	hsa-mir-329-2 MI0001726 [84 bases, E83924B8] [84 bases, E83924B8] [84 bases, E83924B8] [84 bases, E83924B8] [84 bases, E83924B8] [84 bases, E83924B8]	72	U	a	2
hsa-mir-128-1_71_U_a	hsa-mir-128-1 MI0000447 [82 bases, D466E7D5] [82 bases, D466E7D5] [82 bases, D466E7D5] [82 bases, D466E7D5] [82 bases, D466E7D5] [82 bases, D466E7D5]	71	U	a	962	2258	10035	23555	0.096	0	0	chr2	+	135665397	135665478	135665467	135665411	135665433	135665446	135665466	3'-A	hsa-mir-128-1_71_U_a	hsa-mir-128-1 MI0000447 [82 bases, D466E7D5] [82 bases, D466E7D5] [82 bases, D466E7D5] [82 bases, D466E7D5] [82 bases, D466E7D5] [82 bases, D466E7D5]	71	U	a	1532	2306	15067	22679	0.102	0	0	chr2	+	135665397	135665478	135665467	135665411	135665433	135665446	135665466	3'-A	hsa-mir-128-1_71_U_a	hsa-mir-128-1 MI0000447 [82 bases, D466E7D5] [82 bases, D466E7D5] [82 bases, D466E7D5] [82 bases, D466E7D5] [82 bases, D466E7D5] [82 bases, D466E7D5]	71	U	a	241
hsa-mir-328_70_C_a	hsa-mir-328 MI0000804 [75 bases, 8A3AC8B2] [75 bases, 8A3AC8B2] [75 bases, 8A3AC8B2] [75 bases, 8A3AC8B2] [75 bases, 8A3AC8B2] [ [75 bases, 8A3AC8B2]	70	C	a	59	138	204	478	0.289	0	0	chr16	-	67202321	67202395	67202326	67202367	67202389	67202327	67202348	3'-A	hsa-mir-328_70_C_a	hsa-mir-328 MI0000804 [75 bases, 8A3AC8B2] [75 bases, 8A3AC8B2] [75 bases, 8A3AC8B2] [75 bases, 8A3AC8B2] [75 bases, 8A3AC8B2] [ [75 bases, 8A3AC8B2]	70	C	a	76	114	234	352	0.325	0	0	chr16	-	67202321	67202395	67202326	67202367	67202389	67202327	67202348	3'-A	hsa-mir-328_70_C_a	hsa-mir-328 MI0000804 [75 bases, 8A3AC8B2] [75 bases, 8A3AC8B2] [75 bases, 8A3AC8B2] [75 bases, 8A3AC8B2] [75 bases, 8A3AC8B2] [ [75 bases, 8A3AC8B2]	70	C	a	25
hsa-mir-99b_68_G_a	hsa-mir-99b MI0000746 [70 bases, F9F11514] [70 bases, F9F11514] [70 bases, F9F11514] [70 bases, F9F11514] [70 bases, F9F11514] [ [70 bases, F9F11514]	68	G	a	1	2	17	39	0.059	0.399	1	chr19	+	51692612	51692681	51692679	51692618	51692639	51692656	51692677	3'-A	hsa-mir-99b_68_G_a	hsa-mir-99b MI0000746 [70 bases, F9F11514] [70 bases, F9F11514] [70 bases, F9F11514] [70 bases, F9F11514] [70 bases, F9F11514] [ [70 bases, F9F11514]	68	G	a	3	4	20	30	0.15	0.00591	0.0406	chr19	+	51692612	51692681	51692679	51692618	51692639	51692656	51692677	3'-A	hsa-mir-99b_68_G_a	hsa-mir-99b MI0000746 [70 bases, F9F11514] [70 bases, F9F11514] [70 bases, F9F11514] [70 bases, F9F11514] [70 bases, F9F11514] [ [70 bases, F9F11514]	68	G	a	7
hsa-mir-409_69_U_a	hsa-mir-409 MI0001735 [79 bases, D74C13E] [79 bases, D74C13E] [79 bases, D74C13E] [79 bases, D74C13E] [79 bases, D74C13E] [79 ba [79 bases, D74C13E]	69	U	a	19	44	82	192	0.232	0	0	chr14	+	101065300	101065378	101065368	101065314	101065336	101065346	101065367	3'-A	hsa-mir-409_69_U_a	hsa-mir-409 MI0001735 [79 bases, D74C13E] [79 bases, D74C13E] [79 bases, D74C13E] [79 bases, D74C13E] [79 bases, D74C13E] [79 ba [79 bases, D74C13E]	69	U	a	30	45	118	177	0.254	0	0	chr14	+	101065300	101065378	101065368	101065314	101065336	101065346	101065367	3'-A	hsa-mir-409_69_U_a	hsa-mir-409 MI0001735 [79 bases, D74C13E] [79 bases, D74C13E] [79 bases, D74C13E] [79 bases, D74C13E] [79 bases, D74C13E] [79 ba [79 bases, D74C13E]	69	U	a	14
hsa-mir-181a-1_84_C_a	hsa-mir-181a-1 MI0000289 [110 bases, 7F8938A1] [110 bases, 7F8938A1] [110 bases, 7F8938A1] [110 bases, 7F8938A1] [110 bases, 7F8 [110 bases, 7F8938A1]	84	C	a	29	68	1682	3948	0.017	1	1	chr1	-	198859044	198859153	198859070	198859108	198859130	198859069	198859090	3'-A	hsa-mir-181a-1_84_C_a	hsa-mir-181a-1 MI0000289 [110 bases, 7F8938A1] [110 bases, 7F8938A1] [110 bases, 7F8938A1] [110 bases, 7F8938A1] [110 bases, 7F8 [110 bases, 7F8938A1]	84	C	a	54	81	2246	3380	0.024	1	1	chr1	-	198859044	198859153	198859070	198859108	198859130	198859069	198859090	3'-A	hsa-mir-181a-1_84_C_a	hsa-mir-181a-1 MI0000289 [110 bases, 7F8938A1] [110 bases, 7F8938A1] [110 bases, 7F8938A1] [110 bases, 7F8938A1] [110 bases, 7F8 [110 bases, 7F8938A1]	84	C	a	16
hsa-mir-339_73_G_a	hsa-mir-339 MI0000815 [94 bases, D63EE147] [94 bases, D63EE147] [94 bases, D63EE147] [94 bases, D63EE147] [94 bases, D63EE147] [ [94 bases, D63EE147]	73	G	a	5	11	18	42	0.278	5.48e-12	6.21e-11	chr7	-	1022933	1023026	1022954	1022990	1023012	1022955	1022977	3'-A	hsa-mir-339_73_G_a	hsa-mir-339 MI0000815 [94 bases, D63EE147] [94 bases, D63EE147] [94 bases, D63EE147] [94 bases, D63EE147] [94 bases, D63EE147] [ [94 bases, D63EE147]	73	G	a	8	12	20	30	0.4	0	0	chr7	-	1022933	1023026	1022954	1022990	1023012	1022955	1022977	3'-A	hsa-mir-339_73_G_a	hsa-mir-339 MI0000815 [94 bases, D63EE147] [94 bases, D63EE147] [94 bases, D63EE147] [94 bases, D63EE147] [94 bases, D63EE147] [ [94 bases, D63EE147]	73	G	a	2
hsa-mir-874_70_U_a	hsa-mir-874 MI0005532 [78 bases, 181DA217] [78 bases, 181DA217] [78 bases, 181DA217] [78 bases, 181DA217] [78 bases, 181DA217] [ [78 bases, 181DA217]	70	U	a	112	262	323	758	0.347	0	0	chr5	-	137647572	137647649	137647580	137647618	137647640	137647582	137647603	3'-A	hsa-mir-874_70_U_a	hsa-mir-874 MI0005532 [78 bases, 181DA217] [78 bases, 181DA217] [78 bases, 181DA217] [78 bases, 181DA217] [78 bases, 181DA217] [ [78 bases, 181DA217]	70	U	a	121	182	367	552	0.33	0	0	chr5	-	137647572	137647649	137647580	137647618	137647640	137647582	137647603	3'-A	hsa-mir-874_70_U_a	hsa-mir-874 MI0005532 [78 bases, 181DA217] [78 bases, 181DA217] [78 bases, 181DA217] [78 bases, 181DA217] [78 bases, 181DA217] [ [78 bases, 181DA217]	70	U	a	67
hsa-mir-127_78_U_a	hsa-mir-127 MI0000472 [97 bases, B6DA48D8] [97 bases, B6DA48D8] [97 bases, B6DA48D8] [97 bases, B6DA48D8] [97 bases, B6DA48D8] [ [97 bases, B6DA48D8]	78	U	a	1888	4431	51084	119910	0.037	1	1	chr14	+	100882979	100883075	100883056	100883001	100883022	100883035	100883056	3'-A	hsa-mir-127_78_U_a	hsa-mir-127 MI0000472 [97 bases, B6DA48D8] [97 bases, B6DA48D8] [97 bases, B6DA48D8] [97 bases, B6DA48D8] [97 bases, B6DA48D8] [ [97 bases, B6DA48D8]	78	U	a	2285	3439	76410	115017	0.03	1	1	chr14	+	100882979	100883075	100883056	100883001	100883022	100883035	100883056	3'-A	hsa-mir-127_78_U_a	hsa-mir-127 MI0000472 [97 bases, B6DA48D8] [97 bases, B6DA48D8] [97 bases, B6DA48D8] [97 bases, B6DA48D8] [97 bases, B6DA48D8] [ [97 bases, B6DA48D8]	78	U	a	1627
hsa-mir-132_81_C_a	hsa-mir-132 MI0000449 [101 bases, 725ACB2F] [101 bases, 725ACB2F] [101 bases, 725ACB2F] [101 bases, 725ACB2F] [101 bases, 725ACB [101 bases, 725ACB2F]	81	C	a	91	213	1500	3520	0.061	0.00184	0.0119	chr17	-	2049908	2050008	2049928	2049965	2049986	2049929	2049950	3'-A	hsa-mir-132_81_C_a	hsa-mir-132 MI0000449 [101 bases, 725ACB2F] [101 bases, 725ACB2F] [101 bases, 725ACB2F] [101 bases, 725ACB2F] [101 bases, 725ACB [101 bases, 725ACB2F]	81	C	a	115	173	1447	2178	0.079	1.38e-10	1.81e-09	chr17	-	2049908	2050008	2049928	2049965	2049986	2049929	2049950	3'-A	hsa-mir-132_81_C_a	hsa-mir-132 MI0000449 [101 bases, 725ACB2F] [101 bases, 725ACB2F] [101 bases, 725ACB2F] [101 bases, 725ACB2F] [101 bases, 725ACB [101 bases, 725ACB2F]	81	C	a	37
hsa-mir-128-1_36_G_a	hsa-mir-128-1 MI0000447 [82 bases, D466E7D5] [82 bases, D466E7D5] [82 bases, D466E7D5] [82 bases, D466E7D5] [82 bases, D466E7D5] [82 bases, D466E7D5]	36	G	a	6	14	153	359	0.039	1	1	chr2	+	135665397	135665478	135665432	135665411	135665433	135665446	135665466	3'-A before central loop	hsa-mir-128-1_36_G_a	hsa-mir-128-1 MI0000447 [82 bases, D466E7D5] [82 bases, D466E7D5] [82 bases, D466E7D5] [82 bases, D466E7D5] [82 bases, D466E7D5] [82 bases, D466E7D5]	36	G	a	7	10	124	186	0.056	0.343	1	chr2	+	135665397	135665478	135665432	135665411	135665433	135665446	135665466	3'-A before central loop	hsa-mir-128-1_36_G_a	hsa-mir-128-1 MI0000447 [82 bases, D466E7D5] [82 bases, D466E7D5] [82 bases, D466E7D5] [82 bases, D466E7D5] [82 bases, D466E7D5] [82 bases, D466E7D5]	36	G	a	4
hsa-mir-20a_31_U_a	hsa-mir-20a MI0000076 [71 bases, CEF6DA1E] [71 bases, CEF6DA1E] [71 bases, CEF6DA1E] [71 bases, CEF6DA1E] [71 bases, CEF6DA1E] [ [71 bases, CEF6DA1E]	31	U	a	26	61	47	110	0.553	0	0	chr13	+	91351065	91351135	91351095	91351072	91351094	91351108	91351129	3'-A before central loop	hsa-mir-20a_31_U_a	hsa-mir-20a MI0000076 [71 bases, CEF6DA1E] [71 bases, CEF6DA1E] [71 bases, CEF6DA1E] [71 bases, CEF6DA1E] [71 bases, CEF6DA1E] [ [71 bases, CEF6DA1E]	31	U	a	31	46	55	82	0.564	0	0	chr13	+	91351065	91351135	91351095	91351072	91351094	91351108	91351129	3'-A before central loop	hsa-mir-20a_31_U_a	hsa-mir-20a MI0000076 [71 bases, CEF6DA1E] [71 bases, CEF6DA1E] [71 bases, CEF6DA1E] [71 bases, CEF6DA1E] [71 bases, CEF6DA1E] [ [71 bases, CEF6DA1E]	31	U	a	5
hsa-mir-7-1_48_U_a	hsa-mir-7-1 MI0000263 [110 bases, CA177655] [110 bases, CA177655] [110 bases, CA177655] [110 bases, CA177655] [110 bases, CA1776 [110 bases, CA177655]	48	U	a	19	44	64	150	0.297	0	0	chr9	-	83969748	83969857	83969810	83969812	83969834	83969771	83969792	3'-A before central loop	hsa-mir-7-1_48_U_a	hsa-mir-7-1 MI0000263 [110 bases, CA177655] [110 bases, CA177655] [110 bases, CA177655] [110 bases, CA177655] [110 bases, CA1776 [110 bases, CA177655]	48	U	a	61	91	136	204	0.449	0	0	chr9	-	83969748	83969857	83969810	83969812	83969834	83969771	83969792	3'-A before central loop	hsa-mir-7-1_48_U_a	hsa-mir-7-1 MI0000263 [110 bases, CA177655] [110 bases, CA177655] [110 bases, CA177655] [110 bases, CA177655] [110 bases, CA1776 [110 bases, CA177655]	48	U	a	3
hsa-mir-146a_43_G_a	hsa-mir-146a MI0000477 [99 bases, 8B1BBA6A] [99 bases, 8B1BBA6A] [99 bases, 8B1BBA6A] [99 bases, 8B1BBA6A] [99 bases, 8B1BBA6A] [99 bases, 8B1BBA6A]	43	G	a	202	474	824	1934	0.245	0	0	chr5	+	160485352	160485450	160485394	160485372	160485393	160485408	160485429	3'-A before central loop	hsa-mir-146a_43_G_a	hsa-mir-146a MI0000477 [99 bases, 8B1BBA6A] [99 bases, 8B1BBA6A] [99 bases, 8B1BBA6A] [99 bases, 8B1BBA6A] [99 bases, 8B1BBA6A] [99 bases, 8B1BBA6A]	43	G	a	280	421	1170	1761	0.239	0	0	chr5	+	160485352	160485450	160485394	160485372	160485393	160485408	160485429	3'-A before central loop	hsa-mir-146a_43_G_a	hsa-mir-146a MI0000477 [99 bases, 8B1BBA6A] [99 bases, 8B1BBA6A] [99 bases, 8B1BBA6A] [99 bases, 8B1BBA6A] [99 bases, 8B1BBA6A] [99 bases, 8B1BBA6A]	43	G	a	37
hsa-mir-484_29_U_a	hsa-mir-484 MI0002468 [79 bases, A7C55330] [79 bases, A7C55330] [79 bases, A7C55330] [79 bases, A7C55330] [79 bases, A7C55330] [ [79 bases, A7C55330]	29	U	a	11	25	296	694	0.037	1	1	chr16	+	15643294	15643372	15643322	15643301	15643322			3'-A before central loop	hsa-mir-484_29_U_a	hsa-mir-484 MI0002468 [79 bases, A7C55330] [79 bases, A7C55330] [79 bases, A7C55330] [79 bases, A7C55330] [79 bases, A7C55330] [ [79 bases, A7C55330]	29	U	a	13	19	410	617	0.032	1	1	chr16	+	15643294	15643372	15643322	15643301	15643322			3'-A before central loop	hsa-mir-484_29_U_a	hsa-mir-484 MI0002468 [79 bases, A7C55330] [79 bases, A7C55330] [79 bases, A7C55330] [79 bases, A7C55330] [79 bases, A7C55330] [ [79 bases, A7C55330]	29	U	a	3
hsa-mir-190a_37_U_a	hsa-mir-190a MI0000486 [85 bases, 6242919C] [85 bases, 6242919C] [85 bases, 6242919C] [85 bases, 6242919C] [85 bases, 6242919C] [85 bases, 6242919C]	37	U	a	19	44	343	805	0.055	0.241	1	chr15	+	62823957	62824041	62823993	62823971	62823992	62824008	62824028	3'-A before central loop	hsa-mir-190a_37_U_a	hsa-mir-190a MI0000486 [85 bases, 6242919C] [85 bases, 6242919C] [85 bases, 6242919C] [85 bases, 6242919C] [85 bases, 6242919C] [85 bases, 6242919C]	37	U	a	56	84	700	1053	0.08	3.94e-06	3.37e-05	chr15	+	62823957	62824041	62823993	62823971	62823992	62824008	62824028	3'-A before central loop	hsa-mir-190a_37_U_a	hsa-mir-190a MI0000486 [85 bases, 6242919C] [85 bases, 6242919C] [85 bases, 6242919C] [85 bases, 6242919C] [85 bases, 6242919C] [85 bases, 6242919C]	37	U	a	4
hsa-mir-383_29_U_a	hsa-mir-383 MI0000791 [73 bases, ABE87A00] [73 bases, ABE87A00] [73 bases, ABE87A00] [73 bases, ABE87A00] [73 bases, ABE87A00] [ [73 bases, ABE87A00]	29	U	a	16	37	94	220	0.17	1.11e-16	1.43e-15	chr8	-	14853438	14853510	14853482	14853483	14853504	14853443	14853461	3'-A before central loop	hsa-mir-383_29_U_a	hsa-mir-383 MI0000791 [73 bases, ABE87A00] [73 bases, ABE87A00] [73 bases, ABE87A00] [73 bases, ABE87A00] [73 bases, ABE87A00] [ [73 bases, ABE87A00]	29	U	a	15	22	109	164	0.138	1.31e-07	1.17e-06	chr8	-	14853438	14853510	14853482	14853483	14853504	14853443	14853461	3'-A before central loop	hsa-mir-383_29_U_a	hsa-mir-383 MI0000791 [73 bases, ABE87A00] [73 bases, ABE87A00] [73 bases, ABE87A00] [73 bases, ABE87A00] [73 bases, ABE87A00] [ [73 bases, ABE87A00]	29	U	a	1
hsa-let-7f-2_31_U_a	hsa-let-7f-2 MI0000068 [83 bases, DF252CF0] [83 bases, DF252CF0] [83 bases, DF252CF0] [83 bases, DF252CF0] [83 bases, DF252CF0] [83 bases, DF252CF0]	31	U	a	12	28	48	112	0.25	0	0	chrX	-	53557192	53557274	53557244	53557246	53557267	53557196	53557217	3'-A before central loop	hsa-let-7f-2_31_U_a	hsa-let-7f-2 MI0000068 [83 bases, DF252CF0] [83 bases, DF252CF0] [83 bases, DF252CF0] [83 bases, DF252CF0] [83 bases, DF252CF0] [83 bases, DF252CF0]	31	U	a	15	22	63	94	0.238	0	0	chrX	-	53557192	53557274	53557244	53557246	53557267	53557196	53557217	3'-A before central loop	hsa-let-7f-2_31_U_a	hsa-let-7f-2 MI0000068 [83 bases, DF252CF0] [83 bases, DF252CF0] [83 bases, DF252CF0] [83 bases, DF252CF0] [83 bases, DF252CF0] [83 bases, DF252CF0]	31	U	a	1
hsa-let-7a-2_27_U_a	hsa-let-7a-2 MI0000061 [72 bases, E61CFC7C] [72 bases, E61CFC7C] [72 bases, E61CFC7C] [72 bases, E61CFC7C] [72 bases, E61CFC7C] [72 bases, E61CFC7C]	27	U	a	730	1713	2016	4732	0.362	0	0	chr11	-	122146522	122146593	122146567	122146568	122146589	122146523	122146544	3'-A before central loop	hsa-let-7a-2_27_U_a	hsa-let-7a-2 MI0000061 [72 bases, E61CFC7C] [72 bases, E61CFC7C] [72 bases, E61CFC7C] [72 bases, E61CFC7C] [72 bases, E61CFC7C] [72 bases, E61CFC7C]	27	U	a	1042	1568	2887	4345	0.361	0	0	chr11	-	122146522	122146593	122146567	122146568	122146589	122146523	122146544	3'-A before central loop	hsa-let-7a-2_27_U_a	hsa-let-7a-2 MI0000061 [72 bases, E61CFC7C] [72 bases, E61CFC7C] [72 bases, E61CFC7C] [72 bases, E61CFC7C] [72 bases, E61CFC7C] [72 bases, E61CFC7C]	27	U	a	203
hsa-mir-149_38_G_a	hsa-mir-149 MI0000478 [89 bases, B919F463] [89 bases, B919F463] [89 bases, B919F463] [89 bases, B919F463] [89 bases, B919F463] [ [89 bases, B919F463]	38	G	a	40	93	228	535	0.175	0	0	chr2	+	240456001	240456089	240456038	240456015	240456037	240456056	240456076	3'-A before central loop	hsa-mir-149_38_G_a	hsa-mir-149 MI0000478 [89 bases, B919F463] [89 bases, B919F463] [89 bases, B919F463] [89 bases, B919F463] [89 bases, B919F463] [ [89 bases, B919F463]	38	G	a	61	91	337	507	0.181	0	0	chr2	+	240456001	240456089	240456038	240456015	240456037	240456056	240456076	3'-A before central loop	hsa-mir-149_38_G_a	hsa-mir-149 MI0000478 [89 bases, B919F463] [89 bases, B919F463] [89 bases, B919F463] [89 bases, B919F463] [89 bases, B919F463] [ [89 bases, B919F463]	38	G	a	26
hsa-let-7g_27_U_a	hsa-let-7g MI0000433 [84 bases, A677204B] [84 bases, A677204B] [84 bases, A677204B] [84 bases, A677204B] [84 bases, A677204B] [8 [84 bases, A677204B]	27	U	a	568	1333	1064	2497	0.534	0	0	chr3	-	52268278	52268361	52268335	52268336	52268357	52268280	52268300	3'-A before central loop	hsa-let-7g_27_U_a	hsa-let-7g MI0000433 [84 bases, A677204B] [84 bases, A677204B] [84 bases, A677204B] [84 bases, A677204B] [84 bases, A677204B] [8 [84 bases, A677204B]	27	U	a	766	1153	1404	2113	0.546	0	0	chr3	-	52268278	52268361	52268335	52268336	52268357	52268280	52268300	3'-A before central loop	hsa-let-7g_27_U_a	hsa-let-7g MI0000433 [84 bases, A677204B] [84 bases, A677204B] [84 bases, A677204B] [84 bases, A677204B] [84 bases, A677204B] [8 [84 bases, A677204B]	27	U	a	123
hsa-mir-140_45_G_a	hsa-mir-140 MI0000456 [100 bases, B7AF2C5A] [100 bases, B7AF2C5A] [100 bases, B7AF2C5A] [100 bases, B7AF2C5A] [100 bases, B7AF2C [100 bases, B7AF2C5A]	45	G	a	5	11	14	32	0.357	3.33e-16	4.24e-15	chr16	+	69933081	69933180	69933125	69933103	69933124	69933142	69933162	3'-A before central loop	hsa-mir-140_45_G_a	hsa-mir-140 MI0000456 [100 bases, B7AF2C5A] [100 bases, B7AF2C5A] [100 bases, B7AF2C5A] [100 bases, B7AF2C5A] [100 bases, B7AF2C [100 bases, B7AF2C5A]	45	G	a	2	3	23	34	0.087	0.159	0.899	chr16	+	69933081	69933180	69933125	69933103	69933124	69933142	69933162	3'-A before central loop	hsa-mir-140_45_G_a	hsa-mir-140 MI0000456 [100 bases, B7AF2C5A] [100 bases, B7AF2C5A] [100 bases, B7AF2C5A] [100 bases, B7AF2C5A] [100 bases, B7AF2C [100 bases, B7AF2C5A]	45	G	a	1
hsa-mir-9-1_40_U_a	hsa-mir-9-1 MI0000466 [89 bases, B746AA8A] [89 bases, B746AA8A] [89 bases, B746AA8A] [89 bases, B746AA8A] [89 bases, B746AA8A] [ [89 bases, B746AA8A]	40	U	a	27	63	64	150	0.422	0	0	chr1	-	156420341	156420429	156420390	156420392	156420414	156420354	156420375	3'-A before central loop	hsa-mir-9-1_40_U_a	hsa-mir-9-1 MI0000466 [89 bases, B746AA8A] [89 bases, B746AA8A] [89 bases, B746AA8A] [89 bases, B746AA8A] [89 bases, B746AA8A] [ [89 bases, B746AA8A]	40	U	a	40	60	88	132	0.455	0	0	chr1	-	156420341	156420429	156420390	156420392	156420414	156420354	156420375	3'-A before central loop	hsa-mir-9-1_40_U_a	hsa-mir-9-1 MI0000466 [89 bases, B746AA8A] [89 bases, B746AA8A] [89 bases, B746AA8A] [89 bases, B746AA8A] [89 bases, B746AA8A] [ [89 bases, B746AA8A]	40	U	a	7
hsa-mir-222_93_U_c	hsa-mir-222 MI0000299 [110 bases, B0D94165] [110 bases, B0D94165] [110 bases, B0D94165] [110 bases, B0D94165] [110 bases, B0D941 [110 bases, B0D94165]	93	U	c	76	178	1791	4204	0.042	1	1	chrX	-	45747015	45747124	45747032	45747073	45747094	45747036	45747056	other	hsa-mir-222_93_U_c	hsa-mir-222 MI0000299 [110 bases, B0D94165] [110 bases, B0D94165] [110 bases, B0D94165] [110 bases, B0D94165] [110 bases, B0D941 [110 bases, B0D94165]	93	U	c	97	146	1912	2878	0.051	0.428	1	chrX	-	45747015	45747124	45747032	45747073	45747094	45747036	45747056	other	hsa-mir-222_93_U_c	hsa-mir-222 MI0000299 [110 bases, B0D94165] [110 bases, B0D94165] [110 bases, B0D94165] [110 bases, B0D94165] [110 bases, B0D941 [110 bases, B0D94165]	93	U	c	10
hsa-mir-323b_71_U_c	hsa-mir-323b MI0014206 [82 bases, 5200EE9] [82 bases, 5200EE9] [82 bases, 5200EE9] [82 bases, 5200EE9] [82 bases, 5200EE9] [82 b [82 bases, 5200EE9]	71	U	c	7	16	434	1018	0.016	1	1	chr14	+	101056219	101056300	101056289	101056233	101056255	101056269	101056290	other	hsa-mir-323b_71_U_c	hsa-mir-323b MI0014206 [82 bases, 5200EE9] [82 bases, 5200EE9] [82 bases, 5200EE9] [82 bases, 5200EE9] [82 bases, 5200EE9] [82 b [82 bases, 5200EE9]	71	U	c	14	21	645	970	0.022	1	1	chr14	+	101056219	101056300	101056289	101056233	101056255	101056269	101056290	other	hsa-mir-323b_71_U_c	hsa-mir-323b MI0014206 [82 bases, 5200EE9] [82 bases, 5200EE9] [82 bases, 5200EE9] [82 bases, 5200EE9] [82 bases, 5200EE9] [82 b [82 bases, 5200EE9]	71	U	c	7
hsa-mir-484_29_U_-	hsa-mir-484 MI0002468 [79 bases, A7C55330] [79 bases, A7C55330] [79 bases, A7C55330] [79 bases, A7C55330] [79 bases, A7C55330] [ [79 bases, A7C55330]	29	U	-	25	58	296	694	0.084	1.54e-05	0.000109	chr16	+	15643294	15643372	15643322	15643301	15643322			other	hsa-mir-484_29_U_-	hsa-mir-484 MI0002468 [79 bases, A7C55330] [79 bases, A7C55330] [79 bases, A7C55330] [79 bases, A7C55330] [79 bases, A7C55330] [ [79 bases, A7C55330]	29	U	-	29	43	410	617	0.071	0.00906	0.0614	chr16	+	15643294	15643372	15643322	15643301	15643322			other	hsa-mir-484_29_U_-	hsa-mir-484 MI0002468 [79 bases, A7C55330] [79 bases, A7C55330] [79 bases, A7C55330] [79 bases, A7C55330] [79 bases, A7C55330] [ [79 bases, A7C55330]	29	U	-	21
hsa-mir-29a_64_U_g	hsa-mir-29a MI0000087 [64 bases, 44CE8BB9] [64 bases, 44CE8BB9] [64 bases, 44CE8BB9] [64 bases, 44CE8BB9] [64 bases, 44CE8BB9] [ [64 bases, 44CE8BB9]	64	U	g	39	91	256	600	0.152	0	0	chr7	-	130876747	130876810	130876747	130876786	130876807	130876748	130876769	3'-Other	hsa-mir-29a_64_U_g	hsa-mir-29a MI0000087 [64 bases, 44CE8BB9] [64 bases, 44CE8BB9] [64 bases, 44CE8BB9] [64 bases, 44CE8BB9] [64 bases, 44CE8BB9] [ [64 bases, 44CE8BB9]	64	U	g	71	106	390	587	0.182	0	0	chr7	-	130876747	130876810	130876747	130876786	130876807	130876748	130876769	3'-Other	hsa-mir-29a_64_U_g	hsa-mir-29a MI0000087 [64 bases, 44CE8BB9] [64 bases, 44CE8BB9] [64 bases, 44CE8BB9] [64 bases, 44CE8BB9] [64 bases, 44CE8BB9] [ [64 bases, 44CE8BB9]	64	U	g	21
hsa-mir-7-1_48_U_g	hsa-mir-7-1 MI0000263 [110 bases, CA177655] [110 bases, CA177655] [110 bases, CA177655] [110 bases, CA177655] [110 bases, CA1776 [110 bases, CA177655]	48	U	g	4	9	64	150	0.062	0.241	1	chr9	-	83969748	83969857	83969810	83969812	83969834	83969771	83969792	3'-Other before central loop	hsa-mir-7-1_48_U_g	hsa-mir-7-1 MI0000263 [110 bases, CA177655] [110 bases, CA177655] [110 bases, CA177655] [110 bases, CA177655] [110 bases, CA1776 [110 bases, CA177655]	48	U	g	9	13	136	204	0.066	0.144	0.827	chr9	-	83969748	83969857	83969810	83969812	83969834	83969771	83969792	3'-Other before central loop	hsa-mir-7-1_48_U_g	hsa-mir-7-1 MI0000263 [110 bases, CA177655] [110 bases, CA177655] [110 bases, CA177655] [110 bases, CA177655] [110 bases, CA1776 [110 bases, CA177655]	48	U	g	1
hsa-mir-26a-2_36_G_-	hsa-mir-26a-2 MI0000750 [84 bases, DBAB95F1] [84 bases, DBAB95F1] [84 bases, DBAB95F1] [84 bases, DBAB95F1] [84 bases, DBAB95F1] [84 bases, DBAB95F1]	36	G	-	204	478	3842	9018	0.053	0.0886	0.487	chr12	-	57824609	57824692	57824657	57824658	57824679	57824620	57824641	3'-Other before central loop	hsa-mir-26a-2_36_G_-	hsa-mir-26a-2 MI0000750 [84 bases, DBAB95F1] [84 bases, DBAB95F1] [84 bases, DBAB95F1] [84 bases, DBAB95F1] [84 bases, DBAB95F1] [84 bases, DBAB95F1]	36	G	-	201	302	3788	5701	0.053	0.144	0.827	chr12	-	57824609	57824692	57824657	57824658	57824679	57824620	57824641	3'-Other before central loop	hsa-mir-26a-2_36_G_-	hsa-mir-26a-2 MI0000750 [84 bases, DBAB95F1] [84 bases, DBAB95F1] [84 bases, DBAB95F1] [84 bases, DBAB95F1] [84 bases, DBAB95F1] [84 bases, DBAB95F1]	36	G	-	90
hsa-mir-138-2_34_C_-	hsa-mir-138-2 MI0000455 [84 bases, 1CFFA58D] [84 bases, 1CFFA58D] [84 bases, 1CFFA58D] [84 bases, 1CFFA58D] [84 bases, 1CFFA58D] [84 bases, 1CFFA58D]	34	C	-	9	21	20	46	0.45	0	0	chr16	+	56858518	56858601	56858551	56858527	56858549	56858574	56858595	3'-Other before central loop	hsa-mir-138-2_34_C_-	hsa-mir-138-2 MI0000455 [84 bases, 1CFFA58D] [84 bases, 1CFFA58D] [84 bases, 1CFFA58D] [84 bases, 1CFFA58D] [84 bases, 1CFFA58D] [84 bases, 1CFFA58D]	34	C	-	7	10	32	48	0.219	3.86e-08	4.05e-07	chr16	+	56858518	56858601	56858551	56858527	56858549	56858574	56858595	3'-Other before central loop	hsa-mir-138-2_34_C_-	hsa-mir-138-2 MI0000455 [84 bases, 1CFFA58D] [84 bases, 1CFFA58D] [84 bases, 1CFFA58D] [84 bases, 1CFFA58D] [84 bases, 1CFFA58D] [84 bases, 1CFFA58D]	34	C	-	2
hsa-mir-21_31_U_c	hsa-mir-21 MI0000077 [72 bases, AE189A13] [72 bases, AE189A13] [72 bases, AE189A13] [72 bases, AE189A13] [72 bases, AE189A13] [7 [72 bases, AE189A13]	31	U	c	147	345	2354	5525	0.062	1.09e-05	7.77e-05	chr17	+	59841266	59841337	59841296	59841273	59841294	59841311	59841331	3'-Other before central loop	hsa-mir-21_31_U_c	hsa-mir-21 MI0000077 [72 bases, AE189A13] [72 bases, AE189A13] [72 bases, AE189A13] [72 bases, AE189A13] [72 bases, AE189A13] [7 [72 bases, AE189A13]	31	U	c	44	66	871	1311	0.051	0.466	1	chr17	+	59841266	59841337	59841296	59841273	59841294	59841311	59841331	3'-Other before central loop	hsa-mir-21_31_U_c	hsa-mir-21 MI0000077 [72 bases, AE189A13] [72 bases, AE189A13] [72 bases, AE189A13] [72 bases, AE189A13] [72 bases, AE189A13] [7 [72 bases, AE189A13]	31	U	c	5
hsa-mir-140_85_A_u	hsa-mir-140 MI0000456 [100 bases, B7AF2C5A] [100 bases, B7AF2C5A] [100 bases, B7AF2C5A] [100 bases, B7AF2C5A] [100 bases, B7AF2C [100 bases, B7AF2C5A]	85	A	u	368	863	762	1788	0.483	0	0	chr16	+	69933081	69933180	69933165	69933103	69933124	69933142	69933162	other	hsa-mir-140_85_A_u	hsa-mir-140 MI0000456 [100 bases, B7AF2C5A] [100 bases, B7AF2C5A] [100 bases, B7AF2C5A] [100 bases, B7AF2C5A] [100 bases, B7AF2C [100 bases, B7AF2C5A]	85	A	u	313	471	647	973	0.484	0	0	chr16	+	69933081	69933180	69933165	69933103	69933124	69933142	69933162	other	hsa-mir-140_85_A_u	hsa-mir-140 MI0000456 [100 bases, B7AF2C5A] [100 bases, B7AF2C5A] [100 bases, B7AF2C5A] [100 bases, B7AF2C5A] [100 bases, B7AF2C [100 bases, B7AF2C5A]	85	A	u	203
hsa-let-7b_80_C_u	hsa-let-7b MI0000063 [83 bases, F6AC6B40] [83 bases, F6AC6B40] [83 bases, F6AC6B40] [83 bases, F6AC6B40] [83 bases, F6AC6B40] [8 [83 bases, F6AC6B40]	80	C	u	5	11	269	631	0.019	1	1	chr22	+	46113686	46113768	46113765	46113691	46113712	46113745	46113766	3'-U	hsa-let-7b_80_C_u	hsa-let-7b MI0000063 [83 bases, F6AC6B40] [83 bases, F6AC6B40] [83 bases, F6AC6B40] [83 bases, F6AC6B40] [83 bases, F6AC6B40] [8 [83 bases, F6AC6B40]	80	C	u	6	9	223	335	0.027	1	1	chr22	+	46113686	46113768	46113765	46113691	46113712	46113745	46113766	3'-U	hsa-let-7b_80_C_u	hsa-let-7b MI0000063 [83 bases, F6AC6B40] [83 bases, F6AC6B40] [83 bases, F6AC6B40] [83 bases, F6AC6B40] [83 bases, F6AC6B40] [8 [83 bases, F6AC6B40]	80	C	u	5
hsa-mir-339_72_G_u	hsa-mir-339 MI0000815 [94 bases, D63EE147] [94 bases, D63EE147] [94 bases, D63EE147] [94 bases, D63EE147] [94 bases, D63EE147] [ [94 bases, D63EE147]	72	G	u	20	46	108	253	0.185	0	0	chr7	-	1022933	1023026	1022955	1022990	1023012	1022955	1022977	other	hsa-mir-339_72_G_u	hsa-mir-339 MI0000815 [94 bases, D63EE147] [94 bases, D63EE147] [94 bases, D63EE147] [94 bases, D63EE147] [94 bases, D63EE147] [ [94 bases, D63EE147]	72	G	u	25	37	100	150	0.25	0	0	chr7	-	1022933	1023026	1022955	1022990	1023012	1022955	1022977	other	hsa-mir-339_72_G_u	hsa-mir-339 MI0000815 [94 bases, D63EE147] [94 bases, D63EE147] [94 bases, D63EE147] [94 bases, D63EE147] [94 bases, D63EE147] [ [94 bases, D63EE147]	72	G	u	19
hsa-let-7a-3_73_C_u	hsa-let-7a-3 MI0000062 [74 bases, D8D1516B] [74 bases, D8D1516B] [74 bases, D8D1516B] [74 bases, D8D1516B] [74 bases, D8D1516B] [74 bases, D8D1516B]	73	C	u	29	68	51	119	0.569	0	0	chr22	+	46112749	46112822	46112821	46112752	46112773	46112800	46112820	3'-U	hsa-let-7a-3_73_C_u	hsa-let-7a-3 MI0000062 [74 bases, D8D1516B] [74 bases, D8D1516B] [74 bases, D8D1516B] [74 bases, D8D1516B] [74 bases, D8D1516B] [74 bases, D8D1516B]	73	C	u	43	64	91	136	0.473	0	0	chr22	+	46112749	46112822	46112821	46112752	46112773	46112800	46112820	3'-U	hsa-let-7a-3_73_C_u	hsa-let-7a-3 MI0000062 [74 bases, D8D1516B] [74 bases, D8D1516B] [74 bases, D8D1516B] [74 bases, D8D1516B] [74 bases, D8D1516B] [74 bases, D8D1516B]	73	C	u	6
hsa-mir-127_80_G_u	hsa-mir-127 MI0000472 [97 bases, B6DA48D8] [97 bases, B6DA48D8] [97 bases, B6DA48D8] [97 bases, B6DA48D8] [97 bases, B6DA48D8] [ [97 bases, B6DA48D8]	80	G	u	161	377	387	908	0.416	0	0	chr14	+	100882979	100883075	100883058	100883001	100883022	100883035	100883056	3'-U	hsa-mir-127_80_G_u	hsa-mir-127 MI0000472 [97 bases, B6DA48D8] [97 bases, B6DA48D8] [97 bases, B6DA48D8] [97 bases, B6DA48D8] [97 bases, B6DA48D8] [ [97 bases, B6DA48D8]	80	G	u	256	385	681	1025	0.376	0	0	chr14	+	100882979	100883075	100883058	100883001	100883022	100883035	100883056	3'-U	hsa-mir-127_80_G_u	hsa-mir-127 MI0000472 [97 bases, B6DA48D8] [97 bases, B6DA48D8] [97 bases, B6DA48D8] [97 bases, B6DA48D8] [97 bases, B6DA48D8] [ [97 bases, B6DA48D8]	80	G	u	93
hsa-mir-127_79_G_u	hsa-mir-127 MI0000472 [97 bases, B6DA48D8] [97 bases, B6DA48D8] [97 bases, B6DA48D8] [97 bases, B6DA48D8] [97 bases, B6DA48D8] [ [97 bases, B6DA48D8]	79	G	u	6051	14203	9607	22550	0.63	0	0	chr14	+	100882979	100883075	100883057	100883001	100883022	100883035	100883056	3'-U	hsa-mir-127_79_G_u	hsa-mir-127 MI0000472 [97 bases, B6DA48D8] [97 bases, B6DA48D8] [97 bases, B6DA48D8] [97 bases, B6DA48D8] [97 bases, B6DA48D8] [ [97 bases, B6DA48D8]	79	G	u	9262	13941	14879	22396	0.622	0	0	chr14	+	100882979	100883075	100883057	100883001	100883022	100883035	100883056	3'-U	hsa-mir-127_79_G_u	hsa-mir-127 MI0000472 [97 bases, B6DA48D8] [97 bases, B6DA48D8] [97 bases, B6DA48D8] [97 bases, B6DA48D8] [97 bases, B6DA48D8] [ [97 bases, B6DA48D8]	79	G	u	2367
hsa-mir-103a-2_72_A_u	hsa-mir-103a-2 MI0000108 [78 bases, B0DD5828] [78 bases, B0DD5828] [78 bases, B0DD5828] [78 bases, B0DD5828] [78 bases, B0DD5828 [78 bases, B0DD5828]	72	A	u	8	18	85	199	0.094	0.00212	0.0136	chr20	+	3917494	3917571	3917565	3917504	3917526	3917541	3917563	3'-U	hsa-mir-103a-2_72_A_u	hsa-mir-103a-2 MI0000108 [78 bases, B0DD5828] [78 bases, B0DD5828] [78 bases, B0DD5828] [78 bases, B0DD5828] [78 bases, B0DD5828 [78 bases, B0DD5828]	72	A	u	14	21	106	159	0.132	9.83e-07	8.54e-06	chr20	+	3917494	3917571	3917565	3917504	3917526	3917541	3917563	3'-U	hsa-mir-103a-2_72_A_u	hsa-mir-103a-2 MI0000108 [78 bases, B0DD5828] [78 bases, B0DD5828] [78 bases, B0DD5828] [78 bases, B0DD5828] [78 bases, B0DD5828 [78 bases, B0DD5828]	72	A	u	2
hsa-mir-186_39_C_u	hsa-mir-186 MI0000483 [86 bases, 7C61994A] [86 bases, 7C61994A] [86 bases, 7C61994A] [86 bases, 7C61994A] [86 bases, 7C61994A] [ [86 bases, 7C61994A]	39	C	u	9	21	12	28	0.75	0	0	chr1	-	71067631	71067716	71067678	71067681	71067702	71067642	71067663	C-to-U	hsa-mir-186_39_C_u	hsa-mir-186 MI0000483 [86 bases, 7C61994A] [86 bases, 7C61994A] [86 bases, 7C61994A] [86 bases, 7C61994A] [86 bases, 7C61994A] [ [86 bases, 7C61994A]	39	C	u	14	21	17	25	0.824	0	0	chr1	-	71067631	71067716	71067678	71067681	71067702	71067642	71067663	C-to-U	hsa-mir-186_39_C_u	hsa-mir-186 MI0000483 [86 bases, 7C61994A] [86 bases, 7C61994A] [86 bases, 7C61994A] [86 bases, 7C61994A] [86 bases, 7C61994A] [ [86 bases, 7C61994A]	39	C	u	8
hsa-mir-486-1_27_C_u	hsa-mir-486-1 MI0002470 [68 bases, 76679BF1] [68 bases, 76679BF1] [68 bases, 76679BF1] [68 bases, 76679BF1] [68 bases, 76679BF1] [68 bases, 76679BF1]	27	C	u	25	58	34	79	0.735	0	0	chr8	-	41660441	41660508	41660482	41660484	41660505	41660443	41660463	C-to-U	hsa-mir-486-1_27_C_u	hsa-mir-486-1 MI0002470 [68 bases, 76679BF1] [68 bases, 76679BF1] [68 bases, 76679BF1] [68 bases, 76679BF1] [68 bases, 76679BF1] [68 bases, 76679BF1]	27	C	u	30	45	36	54	0.833	0	0	chr8	-	41660441	41660508	41660482	41660484	41660505	41660443	41660463	C-to-U	hsa-mir-486-1_27_C_u	hsa-mir-486-1 MI0002470 [68 bases, 76679BF1] [68 bases, 76679BF1] [68 bases, 76679BF1] [68 bases, 76679BF1] [68 bases, 76679BF1] [68 bases, 76679BF1]	27	C	u	1
hsa-mir-93_33_G_u	hsa-mir-93 MI0000095 [80 bases, 6C5CCE52] [80 bases, 6C5CCE52] [80 bases, 6C5CCE52] [80 bases, 6C5CCE52] [80 bases, 6C5CCE52] [8 [80 bases, 6C5CCE52]	33	G	u	28	65	550	1291	0.051	0.44	1	chr7	-	100093768	100093847	100093815	100093815	100093837	100093777	100093798	other	hsa-mir-93_33_G_u	hsa-mir-93 MI0000095 [80 bases, 6C5CCE52] [80 bases, 6C5CCE52] [80 bases, 6C5CCE52] [80 bases, 6C5CCE52] [80 bases, 6C5CCE52] [8 [80 bases, 6C5CCE52]	33	G	u	25	37	615	925	0.041	1	1	chr7	-	100093768	100093847	100093815	100093815	100093837	100093777	100093798	other	hsa-mir-93_33_G_u	hsa-mir-93 MI0000095 [80 bases, 6C5CCE52] [80 bases, 6C5CCE52] [80 bases, 6C5CCE52] [80 bases, 6C5CCE52] [80 bases, 6C5CCE52] [8 [80 bases, 6C5CCE52]	33	G	u	13
hsa-mir-221_51_G_u	hsa-mir-221 MI0000298 [110 bases, 6C15E540] [110 bases, 6C15E540] [110 bases, 6C15E540] [110 bases, 6C15E540] [110 bases, 6C15E5 [110 bases, 6C15E540]	51	G	u	6	14	14	32	0.429	0	0	chrX	-	45746157	45746266	45746216	45746221	45746242	45746180	45746202	other	hsa-mir-221_51_G_u	hsa-mir-221 MI0000298 [110 bases, 6C15E540] [110 bases, 6C15E540] [110 bases, 6C15E540] [110 bases, 6C15E540] [110 bases, 6C15E5 [110 bases, 6C15E540]	51	G	u	4	6	8	12	0.5	3.89e-13	5.42e-12	chrX	-	45746157	45746266	45746216	45746221	45746242	45746180	45746202	other	hsa-mir-221_51_G_u	hsa-mir-221 MI0000298 [110 bases, 6C15E540] [110 bases, 6C15E540] [110 bases, 6C15E540] [110 bases, 6C15E540] [110 bases, 6C15E5 [110 bases, 6C15E540]	51	G	u	0
hsa-mir-22_76_G_u	hsa-mir-22 MI0000078 [85 bases, 78F00E18] [85 bases, 78F00E18] [85 bases, 78F00E18] [85 bases, 78F00E18] [85 bases, 78F00E18] [8 [85 bases, 78F00E18]	76	G	u	3	7	13	30	0.231	2.31e-06	1.79e-05	chr17	-	1713903	1713987	1713912	1713952	1713973	1713914	1713935	3'-U	hsa-mir-22_76_G_u	hsa-mir-22 MI0000078 [85 bases, 78F00E18] [85 bases, 78F00E18] [85 bases, 78F00E18] [85 bases, 78F00E18] [85 bases, 78F00E18] [8 [85 bases, 78F00E18]	76	G	u	7	10	22	33	0.318	7.15e-13	9.93e-12	chr17	-	1713903	1713987	1713912	1713952	1713973	1713914	1713935	3'-U	hsa-mir-22_76_G_u	hsa-mir-22 MI0000078 [85 bases, 78F00E18] [85 bases, 78F00E18] [85 bases, 78F00E18] [85 bases, 78F00E18] [85 bases, 78F00E18] [8 [85 bases, 78F00E18]	76	G	u	0
hsa-mir-331_82_C_u	hsa-mir-331 MI0000812 [94 bases, 191E03FE] [94 bases, 191E03FE] [94 bases, 191E03FE] [94 bases, 191E03FE] [94 bases, 191E03FE] [ [94 bases, 191E03FE]	82	C	u	27	63	89	208	0.303	0	0	chr12	+	95308420	95308513	95308501	95308445	95308466	95308480	95308500	3'-U	hsa-mir-331_82_C_u	hsa-mir-331 MI0000812 [94 bases, 191E03FE] [94 bases, 191E03FE] [94 bases, 191E03FE] [94 bases, 191E03FE] [94 bases, 191E03FE] [ [94 bases, 191E03FE]	82	C	u	43	64	137	206	0.314	0	0	chr12	+	95308420	95308513	95308501	95308445	95308466	95308480	95308500	3'-U	hsa-mir-331_82_C_u	hsa-mir-331 MI0000812 [94 bases, 191E03FE] [94 bases, 191E03FE] [94 bases, 191E03FE] [94 bases, 191E03FE] [94 bases, 191E03FE] [ [94 bases, 191E03FE]	82	C	u	21
hsa-mir-151a_70_A_u	hsa-mir-151a MI0000809 [90 bases, 65376E6F] [90 bases, 65376E6F] [90 bases, 65376E6F] [90 bases, 65376E6F] [90 bases, 65376E6F] [90 bases, 65376E6F]	70	A	u	9	21	91	213	0.099	0.00052	0.00341	chr8	-	140732564	140732653	140732584	140732623	140732643	140732587	140732607	other	hsa-mir-151a_70_A_u	hsa-mir-151a MI0000809 [90 bases, 65376E6F] [90 bases, 65376E6F] [90 bases, 65376E6F] [90 bases, 65376E6F] [90 bases, 65376E6F] [90 bases, 65376E6F]	70	A	u	15	22	88	132	0.17	1e-10	1.32e-09	chr8	-	140732564	140732653	140732584	140732623	140732643	140732587	140732607	other	hsa-mir-151a_70_A_u	hsa-mir-151a MI0000809 [90 bases, 65376E6F] [90 bases, 65376E6F] [90 bases, 65376E6F] [90 bases, 65376E6F] [90 bases, 65376E6F] [90 bases, 65376E6F]	70	A	u	2
hsa-mir-421_70_C_u	hsa-mir-421 MI0003685 [85 bases, BDCC566E] [85 bases, BDCC566E] [85 bases, BDCC566E] [85 bases, BDCC566E] [85 bases, BDCC566E] [ [85 bases, BDCC566E]	70	C	u	225	528	629	1476	0.358	0	0	chrX	-	74218377	74218461	74218392			74218392	74218414	C-to-U	hsa-mir-421_70_C_u	hsa-mir-421 MI0003685 [85 bases, BDCC566E] [85 bases, BDCC566E] [85 bases, BDCC566E] [85 bases, BDCC566E] [85 bases, BDCC566E] [ [85 bases, BDCC566E]	70	C	u	235	353	689	1037	0.341	0	0	chrX	-	74218377	74218461	74218392			74218392	74218414	C-to-U	hsa-mir-421_70_C_u	hsa-mir-421 MI0003685 [85 bases, BDCC566E] [85 bases, BDCC566E] [85 bases, BDCC566E] [85 bases, BDCC566E] [85 bases, BDCC566E] [ [85 bases, BDCC566E]	70	C	u	61
hsa-mir-128-2_74_C_u	hsa-mir-128-2 MI0000727 [84 bases, F1B68382] [84 bases, F1B68382] [84 bases, F1B68382] [84 bases, F1B68382] [84 bases, F1B68382] [84 bases, F1B68382]	74	C	u	431	1011	1060	2488	0.407	0	0	chr3	+	35744476	35744559	35744549	35744490	35744512	35744527	35744547	3'-U	hsa-mir-128-2_74_C_u	hsa-mir-128-2 MI0000727 [84 bases, F1B68382] [84 bases, F1B68382] [84 bases, F1B68382] [84 bases, F1B68382] [84 bases, F1B68382] [84 bases, F1B68382]	74	C	u	552	830	1297	1952	0.426	0	0	chr3	+	35744476	35744559	35744549	35744490	35744512	35744527	35744547	3'-U	hsa-mir-128-2_74_C_u	hsa-mir-128-2 MI0000727 [84 bases, F1B68382] [84 bases, F1B68382] [84 bases, F1B68382] [84 bases, F1B68382] [84 bases, F1B68382] [84 bases, F1B68382]	74	C	u	116
hsa-mir-378a_65_C_u	hsa-mir-378a MI0000786 [66 bases, 4EB96235] [66 bases, 4EB96235] [66 bases, 4EB96235] [66 bases, 4EB96235] [66 bases, 4EB96235] [66 bases, 4EB96235]	65	C	u	295	692	664	1558	0.444	0	0	chr5	+	149732825	149732890	149732889	149732829	149732850	149732867	149732888	3'-U	hsa-mir-378a_65_C_u	hsa-mir-378a MI0000786 [66 bases, 4EB96235] [66 bases, 4EB96235] [66 bases, 4EB96235] [66 bases, 4EB96235] [66 bases, 4EB96235] [66 bases, 4EB96235]	65	C	u	211	317	442	665	0.477	0	0	chr5	+	149732825	149732890	149732889	149732829	149732850	149732867	149732888	3'-U	hsa-mir-378a_65_C_u	hsa-mir-378a MI0000786 [66 bases, 4EB96235] [66 bases, 4EB96235] [66 bases, 4EB96235] [66 bases, 4EB96235] [66 bases, 4EB96235] [66 bases, 4EB96235]	65	C	u	68
hsa-mir-874_69_C_u	hsa-mir-874 MI0005532 [78 bases, 181DA217] [78 bases, 181DA217] [78 bases, 181DA217] [78 bases, 181DA217] [78 bases, 181DA217] [ [78 bases, 181DA217]	69	C	u	89	208	922	2164	0.097	0	0	chr5	-	137647572	137647649	137647581	137647618	137647640	137647582	137647603	3'-U	hsa-mir-874_69_C_u	hsa-mir-874 MI0005532 [78 bases, 181DA217] [78 bases, 181DA217] [78 bases, 181DA217] [78 bases, 181DA217] [78 bases, 181DA217] [ [78 bases, 181DA217]	69	C	u	76	114	1069	1609	0.071	5.17e-05	0.000419	chr5	-	137647572	137647649	137647581	137647618	137647640	137647582	137647603	3'-U	hsa-mir-874_69_C_u	hsa-mir-874 MI0005532 [78 bases, 181DA217] [78 bases, 181DA217] [78 bases, 181DA217] [78 bases, 181DA217] [78 bases, 181DA217] [ [78 bases, 181DA217]	69	C	u	45
hsa-mir-126_74_C_u	hsa-mir-126 MI0000471 [85 bases, 8D6B9A88] [85 bases, 8D6B9A88] [85 bases, 8D6B9A88] [85 bases, 8D6B9A88] [85 bases, 8D6B9A88] [ [85 bases, 8D6B9A88]	74	C	u	93	218	215	504	0.433	0	0	chr9	+	136670602	136670686	136670675	136670616	136670636	136670653	136670674	3'-U	hsa-mir-126_74_C_u	hsa-mir-126 MI0000471 [85 bases, 8D6B9A88] [85 bases, 8D6B9A88] [85 bases, 8D6B9A88] [85 bases, 8D6B9A88] [85 bases, 8D6B9A88] [ [85 bases, 8D6B9A88]	74	C	u	128	192	330	496	0.388	0	0	chr9	+	136670602	136670686	136670675	136670616	136670636	136670653	136670674	3'-U	hsa-mir-126_74_C_u	hsa-mir-126 MI0000471 [85 bases, 8D6B9A88] [85 bases, 8D6B9A88] [85 bases, 8D6B9A88] [85 bases, 8D6B9A88] [85 bases, 8D6B9A88] [ [85 bases, 8D6B9A88]	74	C	u	34
hsa-mir-7706_67_A_u	hsa-mir-7706 MI0025242 [67 bases, AA1099F7] [67 bases, AA1099F7] [67 bases, AA1099F7] [67 bases, AA1099F7] [67 bases, AA1099F7] [67 bases, AA1099F7]	67	A	u	5	11	33	77	0.152	2.07e-05	0.000146	chr15	+	85380596	85380662	85380662			85380639	85380662	3'-U	hsa-mir-7706_67_A_u	hsa-mir-7706 MI0025242 [67 bases, AA1099F7] [67 bases, AA1099F7] [67 bases, AA1099F7] [67 bases, AA1099F7] [67 bases, AA1099F7] [67 bases, AA1099F7]	67	A	u	6	9	26	39	0.231	1.06e-07	9.54e-07	chr15	+	85380596	85380662	85380662			85380639	85380662	3'-U	hsa-mir-7706_67_A_u	hsa-mir-7706 MI0025242 [67 bases, AA1099F7] [67 bases, AA1099F7] [67 bases, AA1099F7] [67 bases, AA1099F7] [67 bases, AA1099F7] [67 bases, AA1099F7]	67	A	u	7
hsa-mir-423_41_C_u	hsa-mir-423 MI0001445 [94 bases, D86B2FA] [94 bases, D86B2FA] [94 bases, D86B2FA] [94 bases, D86B2FA] [94 bases, D86B2FA] [94 ba [94 bases, D86B2FA]	41	C	u	9	21	12	28	0.75	0	0	chr17	+	30117079	30117172	30117119	30117095	30117117	30117131	30117153	C-to-U	hsa-mir-423_41_C_u	hsa-mir-423 MI0001445 [94 bases, D86B2FA] [94 bases, D86B2FA] [94 bases, D86B2FA] [94 bases, D86B2FA] [94 bases, D86B2FA] [94 ba [94 bases, D86B2FA]	41	C	u	7	10	14	21	0.5	0	0	chr17	+	30117079	30117172	30117119	30117095	30117117	30117131	30117153	C-to-U	hsa-mir-423_41_C_u	hsa-mir-423 MI0001445 [94 bases, D86B2FA] [94 bases, D86B2FA] [94 bases, D86B2FA] [94 bases, D86B2FA] [94 bases, D86B2FA] [94 ba [94 bases, D86B2FA]	41	C	u	0
hsa-mir-423_76_C_u	hsa-mir-423 MI0001445 [94 bases, D86B2FA] [94 bases, D86B2FA] [94 bases, D86B2FA] [94 bases, D86B2FA] [94 bases, D86B2FA] [94 ba [94 bases, D86B2FA]	76	C	u	257	603	481	1129	0.534	0	0	chr17	+	30117079	30117172	30117154	30117095	30117117	30117131	30117153	3'-U	hsa-mir-423_76_C_u	hsa-mir-423 MI0001445 [94 bases, D86B2FA] [94 bases, D86B2FA] [94 bases, D86B2FA] [94 bases, D86B2FA] [94 bases, D86B2FA] [94 ba [94 bases, D86B2FA]	76	C	u	199	299	393	591	0.506	0	0	chr17	+	30117079	30117172	30117154	30117095	30117117	30117131	30117153	3'-U	hsa-mir-423_76_C_u	hsa-mir-423 MI0001445 [94 bases, D86B2FA] [94 bases, D86B2FA] [94 bases, D86B2FA] [94 bases, D86B2FA] [94 bases, D86B2FA] [94 ba [94 bases, D86B2FA]	76	C	u	83
hsa-mir-1301_71_C_u	hsa-mir-1301 MI0003815 [82 bases, D66B4687] [82 bases, D66B4687] [82 bases, D66B4687] [82 bases, D66B4687] [82 bases, D66B4687] [82 bases, D66B4687]	71	C	u	2	4	62	145	0.032	1	1	chr2	-	25328640	25328721	25328651	25328689	25328707	25328651	25328674	C-to-U	hsa-mir-1301_71_C_u	hsa-mir-1301 MI0003815 [82 bases, D66B4687] [82 bases, D66B4687] [82 bases, D66B4687] [82 bases, D66B4687] [82 bases, D66B4687] [82 bases, D66B4687]	71	C	u	2	3	72	108	0.028	1	1	chr2	-	25328640	25328721	25328651	25328689	25328707	25328651	25328674	C-to-U	hsa-mir-1301_71_C_u	hsa-mir-1301 MI0003815 [82 bases, D66B4687] [82 bases, D66B4687] [82 bases, D66B4687] [82 bases, D66B4687] [82 bases, D66B4687] [82 bases, D66B4687]	71	C	u	0
hsa-mir-151a_68_A_u	hsa-mir-151a MI0000809 [90 bases, 65376E6F] [90 bases, 65376E6F] [90 bases, 65376E6F] [90 bases, 65376E6F] [90 bases, 65376E6F] [90 bases, 65376E6F]	68	A	u	226	530	4390	10304	0.051	0.245	1	chr8	-	140732564	140732653	140732586	140732623	140732643	140732587	140732607	3'-U	hsa-mir-151a_68_A_u	hsa-mir-151a MI0000809 [90 bases, 65376E6F] [90 bases, 65376E6F] [90 bases, 65376E6F] [90 bases, 65376E6F] [90 bases, 65376E6F] [90 bases, 65376E6F]	68	A	u	212	319	4571	6880	0.046	1	1	chr8	-	140732564	140732653	140732586	140732623	140732643	140732587	140732607	3'-U	hsa-mir-151a_68_A_u	hsa-mir-151a MI0000809 [90 bases, 65376E6F] [90 bases, 65376E6F] [90 bases, 65376E6F] [90 bases, 65376E6F] [90 bases, 65376E6F] [90 bases, 65376E6F]	68	A	u	100
hsa-mir-143_82_A_u	hsa-mir-143 MI0000459 [106 bases, 3EB26EBE] [106 bases, 3EB26EBE] [106 bases, 3EB26EBE] [106 bases, 3EB26EBE] [106 bases, 3EB26E [106 bases, 3EB26EBE]	82	A	u	22553	52939	30644	71931	0.736	0	0	chr5	+	149428918	149429023	149428999	149428944	149428965	149428978	149428998	3'-U	hsa-mir-143_82_A_u	hsa-mir-143 MI0000459 [106 bases, 3EB26EBE] [106 bases, 3EB26EBE] [106 bases, 3EB26EBE] [106 bases, 3EB26EBE] [106 bases, 3EB26E [106 bases, 3EB26EBE]	82	A	u	23199	34920	31488	47397	0.737	0	0	chr5	+	149428918	149429023	149428999	149428944	149428965	149428978	149428998	3'-U	hsa-mir-143_82_A_u	hsa-mir-143 MI0000459 [106 bases, 3EB26EBE] [106 bases, 3EB26EBE] [106 bases, 3EB26EBE] [106 bases, 3EB26EBE] [106 bases, 3EB26E [106 bases, 3EB26EBE]	82	A	u	9279
hsa-mir-181a-1_49_G_u	hsa-mir-181a-1 MI0000289 [110 bases, 7F8938A1] [110 bases, 7F8938A1] [110 bases, 7F8938A1] [110 bases, 7F8938A1] [110 bases, 7F8 [110 bases, 7F8938A1]	49	G	u	74	173	177	415	0.418	0	0	chr1	-	198859044	198859153	198859105	198859108	198859130	198859069	198859090	other	hsa-mir-181a-1_49_G_u	hsa-mir-181a-1 MI0000289 [110 bases, 7F8938A1] [110 bases, 7F8938A1] [110 bases, 7F8938A1] [110 bases, 7F8938A1] [110 bases, 7F8 [110 bases, 7F8938A1]	49	G	u	85	127	221	332	0.385	0	0	chr1	-	198859044	198859153	198859105	198859108	198859130	198859069	198859090	other	hsa-mir-181a-1_49_G_u	hsa-mir-181a-1 MI0000289 [110 bases, 7F8938A1] [110 bases, 7F8938A1] [110 bases, 7F8938A1] [110 bases, 7F8938A1] [110 bases, 7F8 [110 bases, 7F8938A1]	49	G	u	34
hsa-mir-27b_82_A_u	hsa-mir-27b MI0000440 [97 bases, 46271B59] [97 bases, 46271B59] [97 bases, 46271B59] [97 bases, 46271B59] [97 bases, 46271B59] [ [97 bases, 46271B59]	82	A	u	1873	4396	2642	6201	0.709	0	0	chr9	+	95085445	95085541	95085526	95085463	95085484	95085505	95085525	3'-U	hsa-mir-27b_82_A_u	hsa-mir-27b MI0000440 [97 bases, 46271B59] [97 bases, 46271B59] [97 bases, 46271B59] [97 bases, 46271B59] [97 bases, 46271B59] [ [97 bases, 46271B59]	82	A	u	2597	3909	3692	5557	0.703	0	0	chr9	+	95085445	95085541	95085526	95085463	95085484	95085505	95085525	3'-U	hsa-mir-27b_82_A_u	hsa-mir-27b MI0000440 [97 bases, 46271B59] [97 bases, 46271B59] [97 bases, 46271B59] [97 bases, 46271B59] [97 bases, 46271B59] [ [97 bases, 46271B59]	82	A	u	566
hsa-mir-92a-1_71_G_u	hsa-mir-92a-1 MI0000093 [78 bases, F8DFA0DF] [78 bases, F8DFA0DF] [78 bases, F8DFA0DF] [78 bases, F8DFA0DF] [78 bases, F8DFA0DF] [78 bases, F8DFA0DF]	71	G	u	113	265	260	610	0.435	0	0	chr13	+	91351314	91351391	91351384	91351324	91351346	91351361	91351382	3'-U	hsa-mir-92a-1_71_G_u	hsa-mir-92a-1 MI0000093 [78 bases, F8DFA0DF] [78 bases, F8DFA0DF] [78 bases, F8DFA0DF] [78 bases, F8DFA0DF] [78 bases, F8DFA0DF] [78 bases, F8DFA0DF]	71	G	u	115	173	276	415	0.417	0	0	chr13	+	91351314	91351391	91351384	91351324	91351346	91351361	91351382	3'-U	hsa-mir-92a-1_71_G_u	hsa-mir-92a-1 MI0000093 [78 bases, F8DFA0DF] [78 bases, F8DFA0DF] [78 bases, F8DFA0DF] [78 bases, F8DFA0DF] [78 bases, F8DFA0DF] [78 bases, F8DFA0DF]	71	G	u	11
hsa-mir-125b-1_75_C_u	hsa-mir-125b-1 MI0000446 [88 bases, CA568472] [88 bases, CA568472] [88 bases, CA568472] [88 bases, CA568472] [88 bases, CA568472 [88 bases, CA568472]	75	C	u	230	539	705	1654	0.326	0	0	chr11	-	122099757	122099844	122099770	122099809	122099830	122099769	122099790	C-to-U	hsa-mir-125b-1_75_C_u	hsa-mir-125b-1 MI0000446 [88 bases, CA568472] [88 bases, CA568472] [88 bases, CA568472] [88 bases, CA568472] [88 bases, CA568472 [88 bases, CA568472]	75	C	u	203	305	626	942	0.324	0	0	chr11	-	122099757	122099844	122099770	122099809	122099830	122099769	122099790	C-to-U	hsa-mir-125b-1_75_C_u	hsa-mir-125b-1 MI0000446 [88 bases, CA568472] [88 bases, CA568472] [88 bases, CA568472] [88 bases, CA568472] [88 bases, CA568472 [88 bases, CA568472]	75	C	u	78
hsa-mir-143_81_C_u	hsa-mir-143 MI0000459 [106 bases, 3EB26EBE] [106 bases, 3EB26EBE] [106 bases, 3EB26EBE] [106 bases, 3EB26EBE] [106 bases, 3EB26E [106 bases, 3EB26EBE]	81	C	u	4683	10992	59814	140402	0.078	0	0	chr5	+	149428918	149429023	149428998	149428944	149428965	149428978	149428998	3'-U	hsa-mir-143_81_C_u	hsa-mir-143 MI0000459 [106 bases, 3EB26EBE] [106 bases, 3EB26EBE] [106 bases, 3EB26EBE] [106 bases, 3EB26EBE] [106 bases, 3EB26E [106 bases, 3EB26EBE]	81	C	u	5294	7968	63371	95390	0.084	0	0	chr5	+	149428918	149429023	149428998	149428944	149428965	149428978	149428998	3'-U	hsa-mir-143_81_C_u	hsa-mir-143 MI0000459 [106 bases, 3EB26EBE] [106 bases, 3EB26EBE] [106 bases, 3EB26EBE] [106 bases, 3EB26EBE] [106 bases, 3EB26E [106 bases, 3EB26EBE]	81	C	u	1447
hsa-mir-363_72_A_u	hsa-mir-363 MI0000764 [75 bases, 28EC698C] [75 bases, 28EC698C] [75 bases, 28EC698C] [75 bases, 28EC698C] [75 bases, 28EC698C] [ [75 bases, 28EC698C]	72	A	u	32	75	179	420	0.179	0	0	chrX	-	134169378	134169452	134169381	134169425	134169446	134169382	134169403	3'-U	hsa-mir-363_72_A_u	hsa-mir-363 MI0000764 [75 bases, 28EC698C] [75 bases, 28EC698C] [75 bases, 28EC698C] [75 bases, 28EC698C] [75 bases, 28EC698C] [ [75 bases, 28EC698C]	72	A	u	46	69	237	356	0.194	0	0	chrX	-	134169378	134169452	134169381	134169425	134169446	134169382	134169403	3'-U	hsa-mir-363_72_A_u	hsa-mir-363 MI0000764 [75 bases, 28EC698C] [75 bases, 28EC698C] [75 bases, 28EC698C] [75 bases, 28EC698C] [75 bases, 28EC698C] [ [75 bases, 28EC698C]	72	A	u	11
hsa-mir-328_70_C_u	hsa-mir-328 MI0000804 [75 bases, 8A3AC8B2] [75 bases, 8A3AC8B2] [75 bases, 8A3AC8B2] [75 bases, 8A3AC8B2] [75 bases, 8A3AC8B2] [ [75 bases, 8A3AC8B2]	70	C	u	142	333	204	478	0.696	0	0	chr16	-	67202321	67202395	67202326	67202367	67202389	67202327	67202348	3'-U	hsa-mir-328_70_C_u	hsa-mir-328 MI0000804 [75 bases, 8A3AC8B2] [75 bases, 8A3AC8B2] [75 bases, 8A3AC8B2] [75 bases, 8A3AC8B2] [75 bases, 8A3AC8B2] [ [75 bases, 8A3AC8B2]	70	C	u	154	231	234	352	0.658	0	0	chr16	-	67202321	67202395	67202326	67202367	67202389	67202327	67202348	3'-U	hsa-mir-328_70_C_u	hsa-mir-328 MI0000804 [75 bases, 8A3AC8B2] [75 bases, 8A3AC8B2] [75 bases, 8A3AC8B2] [75 bases, 8A3AC8B2] [75 bases, 8A3AC8B2] [ [75 bases, 8A3AC8B2]	70	C	u	74
hsa-mir-99b_68_G_u	hsa-mir-99b MI0000746 [70 bases, F9F11514] [70 bases, F9F11514] [70 bases, F9F11514] [70 bases, F9F11514] [70 bases, F9F11514] [ [70 bases, F9F11514]	68	G	u	15	35	17	39	0.882	0	0	chr19	+	51692612	51692681	51692679	51692618	51692639	51692656	51692677	3'-U	hsa-mir-99b_68_G_u	hsa-mir-99b MI0000746 [70 bases, F9F11514] [70 bases, F9F11514] [70 bases, F9F11514] [70 bases, F9F11514] [70 bases, F9F11514] [ [70 bases, F9F11514]	68	G	u	14	21	20	30	0.7	0	0	chr19	+	51692612	51692681	51692679	51692618	51692639	51692656	51692677	3'-U	hsa-mir-99b_68_G_u	hsa-mir-99b MI0000746 [70 bases, F9F11514] [70 bases, F9F11514] [70 bases, F9F11514] [70 bases, F9F11514] [70 bases, F9F11514] [ [70 bases, F9F11514]	68	G	u	18
hsa-mir-181b-2_41_G_u	hsa-mir-181b-2 MI0000683 [89 bases, 1EE57666] [89 bases, 1EE57666] [89 bases, 1EE57666] [89 bases, 1EE57666] [89 bases, 1EE57666 [89 bases, 1EE57666]	41	G	u	93	218	105	246	0.886	0	0	chr9	+	124693710	124693798	124693750	124693725	124693747	124693763	124693782	other	hsa-mir-181b-2_41_G_u	hsa-mir-181b-2 MI0000683 [89 bases, 1EE57666] [89 bases, 1EE57666] [89 bases, 1EE57666] [89 bases, 1EE57666] [89 bases, 1EE57666 [89 bases, 1EE57666]	41	G	u	102	153	115	173	0.887	0	0	chr9	+	124693710	124693798	124693750	124693725	124693747	124693763	124693782	other	hsa-mir-181b-2_41_G_u	hsa-mir-181b-2 MI0000683 [89 bases, 1EE57666] [89 bases, 1EE57666] [89 bases, 1EE57666] [89 bases, 1EE57666] [89 bases, 1EE57666 [89 bases, 1EE57666]	41	G	u	65
hsa-mir-411_72_C_u	hsa-mir-411 MI0003675 [96 bases, EC0E51C5] [96 bases, EC0E51C5] [96 bases, EC0E51C5] [96 bases, EC0E51C5] [96 bases, EC0E51C5] [ [96 bases, EC0E51C5]	72	C	u	0	0	0	0	0	1	1	chr14	+	101023325	101023420	101023396	101023340	101023360	101023375	101023396	3'-U	hsa-mir-411_72_C_u	hsa-mir-411 MI0003675 [96 bases, EC0E51C5] [96 bases, EC0E51C5] [96 bases, EC0E51C5] [96 bases, EC0E51C5] [96 bases, EC0E51C5] [ [96 bases, EC0E51C5]	72	C	u	2	3	8	12	0.25	0.000725	0.00536	chr14	+	101023325	101023420	101023396	101023340	101023360	101023375	101023396	3'-U	hsa-mir-411_72_C_u	hsa-mir-411 MI0003675 [96 bases, EC0E51C5] [96 bases, EC0E51C5] [96 bases, EC0E51C5] [96 bases, EC0E51C5] [96 bases, EC0E51C5] [ [96 bases, EC0E51C5]	72	C	u	0
hsa-let-7a-1_78_C_u	hsa-let-7a-1 MI0000060 [80 bases, 1B2084B4] [80 bases, 1B2084B4] [80 bases, 1B2084B4] [80 bases, 1B2084B4] [80 bases, 1B2084B4] [80 bases, 1B2084B4]	78	C	u	29	68	51	119	0.569	0	0	chr9	+	94175957	94176036	94176034	94175962	94175983	94176013	94176033	3'-U	hsa-let-7a-1_78_C_u	hsa-let-7a-1 MI0000060 [80 bases, 1B2084B4] [80 bases, 1B2084B4] [80 bases, 1B2084B4] [80 bases, 1B2084B4] [80 bases, 1B2084B4] [80 bases, 1B2084B4]	78	C	u	42	63	84	126	0.5	0	0	chr9	+	94175957	94176036	94176034	94175962	94175983	94176013	94176033	3'-U	hsa-let-7a-1_78_C_u	hsa-let-7a-1 MI0000060 [80 bases, 1B2084B4] [80 bases, 1B2084B4] [80 bases, 1B2084B4] [80 bases, 1B2084B4] [80 bases, 1B2084B4] [80 bases, 1B2084B4]	78	C	u	6
hsa-mir-320a_71_A_u	hsa-mir-320a MI0000542 [82 bases, C061A564] [82 bases, C061A564] [82 bases, C061A564] [82 bases, C061A564] [82 bases, C061A564] [82 bases, C061A564]	71	A	u	80	187	187	438	0.428	0	0	chr8	-	22244962	22245043	22244973			22244975	22244996	3'-U	hsa-mir-320a_71_A_u	hsa-mir-320a MI0000542 [82 bases, C061A564] [82 bases, C061A564] [82 bases, C061A564] [82 bases, C061A564] [82 bases, C061A564] [82 bases, C061A564]	71	A	u	71	106	168	252	0.423	0	0	chr8	-	22244962	22245043	22244973			22244975	22244996	3'-U	hsa-mir-320a_71_A_u	hsa-mir-320a MI0000542 [82 bases, C061A564] [82 bases, C061A564] [82 bases, C061A564] [82 bases, C061A564] [82 bases, C061A564] [82 bases, C061A564]	71	A	u	15
hsa-mir-339_73_G_u	hsa-mir-339 MI0000815 [94 bases, D63EE147] [94 bases, D63EE147] [94 bases, D63EE147] [94 bases, D63EE147] [94 bases, D63EE147] [ [94 bases, D63EE147]	73	G	u	13	30	18	42	0.722	0	0	chr7	-	1022933	1023026	1022954	1022990	1023012	1022955	1022977	3'-U	hsa-mir-339_73_G_u	hsa-mir-339 MI0000815 [94 bases, D63EE147] [94 bases, D63EE147] [94 bases, D63EE147] [94 bases, D63EE147] [94 bases, D63EE147] [ [94 bases, D63EE147]	73	G	u	11	16	20	30	0.55	0	0	chr7	-	1022933	1023026	1022954	1022990	1023012	1022955	1022977	3'-U	hsa-mir-339_73_G_u	hsa-mir-339 MI0000815 [94 bases, D63EE147] [94 bases, D63EE147] [94 bases, D63EE147] [94 bases, D63EE147] [94 bases, D63EE147] [ [94 bases, D63EE147]	73	G	u	10
hsa-mir-132_81_C_u	hsa-mir-132 MI0000449 [101 bases, 725ACB2F] [101 bases, 725ACB2F] [101 bases, 725ACB2F] [101 bases, 725ACB2F] [101 bases, 725ACB [101 bases, 725ACB2F]	81	C	u	1339	3143	1500	3520	0.893	0	0	chr17	-	2049908	2050008	2049928	2049965	2049986	2049929	2049950	3'-U	hsa-mir-132_81_C_u	hsa-mir-132 MI0000449 [101 bases, 725ACB2F] [101 bases, 725ACB2F] [101 bases, 725ACB2F] [101 bases, 725ACB2F] [101 bases, 725ACB [101 bases, 725ACB2F]	81	C	u	1279	1925	1447	2178	0.884	0	0	chr17	-	2049908	2050008	2049928	2049965	2049986	2049929	2049950	3'-U	hsa-mir-132_81_C_u	hsa-mir-132 MI0000449 [101 bases, 725ACB2F] [101 bases, 725ACB2F] [101 bases, 725ACB2F] [101 bases, 725ACB2F] [101 bases, 725ACB [101 bases, 725ACB2F]	81	C	u	721
hsa-mir-126_36_C_u	hsa-mir-126 MI0000471 [85 bases, 8D6B9A88] [85 bases, 8D6B9A88] [85 bases, 8D6B9A88] [85 bases, 8D6B9A88] [85 bases, 8D6B9A88] [ [85 bases, 8D6B9A88]	36	C	u	44	103	663	1556	0.066	0.00153	0.00985	chr9	+	136670602	136670686	136670637	136670616	136670636	136670653	136670674	C-to-U	hsa-mir-126_36_C_u	hsa-mir-126 MI0000471 [85 bases, 8D6B9A88] [85 bases, 8D6B9A88] [85 bases, 8D6B9A88] [85 bases, 8D6B9A88] [85 bases, 8D6B9A88] [ [85 bases, 8D6B9A88]	36	C	u	77	115	997	1500	0.077	6.48e-07	5.67e-06	chr9	+	136670602	136670686	136670637	136670616	136670636	136670653	136670674	C-to-U	hsa-mir-126_36_C_u	hsa-mir-126 MI0000471 [85 bases, 8D6B9A88] [85 bases, 8D6B9A88] [85 bases, 8D6B9A88] [85 bases, 8D6B9A88] [85 bases, 8D6B9A88] [ [85 bases, 8D6B9A88]	36	C	u	13
hsa-mir-181b-1_61_A_u	hsa-mir-181b-1 MI0000270 [110 bases, 3F14FAC0] [110 bases, 3F14FAC0] [110 bases, 3F14FAC0] [110 bases, 3F14FAC0] [110 bases, 3F1 [110 bases, 3F14FAC0]	61	A	u	26	61	37	86	0.703	0	0	chr1	-	198858873	198858982	198858922	198858925	198858947	198858887	198858907	other	hsa-mir-181b-1_61_A_u	hsa-mir-181b-1 MI0000270 [110 bases, 3F14FAC0] [110 bases, 3F14FAC0] [110 bases, 3F14FAC0] [110 bases, 3F14FAC0] [110 bases, 3F1 [110 bases, 3F14FAC0]	61	A	u	25	37	45	67	0.556	0	0	chr1	-	198858873	198858982	198858922	198858925	198858947	198858887	198858907	other	hsa-mir-181b-1_61_A_u	hsa-mir-181b-1 MI0000270 [110 bases, 3F14FAC0] [110 bases, 3F14FAC0] [110 bases, 3F14FAC0] [110 bases, 3F14FAC0] [110 bases, 3F1 [110 bases, 3F14FAC0]	61	A	u	18
hsa-mir-770_44_A_u	hsa-mir-770 MI0005118 [98 bases, 131F1992] [98 bases, 131F1992] [98 bases, 131F1992] [98 bases, 131F1992] [98 bases, 131F1992] [ [98 bases, 131F1992]	44	A	u	29	68	30	70	0.967	0	0	chr14	+	100852390	100852487	100852433	100852409	100852431			3'-U before central loop	hsa-mir-770_44_A_u	hsa-mir-770 MI0005118 [98 bases, 131F1992] [98 bases, 131F1992] [98 bases, 131F1992] [98 bases, 131F1992] [98 bases, 131F1992] [ [98 bases, 131F1992]	44	A	u	17	25	19	28	0.895	0	0	chr14	+	100852390	100852487	100852433	100852409	100852431			3'-U before central loop	hsa-mir-770_44_A_u	hsa-mir-770 MI0005118 [98 bases, 131F1992] [98 bases, 131F1992] [98 bases, 131F1992] [98 bases, 131F1992] [98 bases, 131F1992] [ [98 bases, 131F1992]	44	A	u	9
hsa-mir-485_32_A_u	hsa-mir-485 MI0002469 [73 bases, CE4FA8C6] [73 bases, CE4FA8C6] [73 bases, CE4FA8C6] [73 bases, CE4FA8C6] [73 bases, CE4FA8C6] [ [73 bases, CE4FA8C6]	32	A	u	5	11	12	28	0.417	0	0	chr14	+	101055419	101055491	101055450	101055427	101055448	101055464	101055485	3'-U before central loop	hsa-mir-485_32_A_u	hsa-mir-485 MI0002469 [73 bases, CE4FA8C6] [73 bases, CE4FA8C6] [73 bases, CE4FA8C6] [73 bases, CE4FA8C6] [73 bases, CE4FA8C6] [ [73 bases, CE4FA8C6]	32	A	u	8	12	15	22	0.533	0	0	chr14	+	101055419	101055491	101055450	101055427	101055448	101055464	101055485	3'-U before central loop	hsa-mir-485_32_A_u	hsa-mir-485 MI0002469 [73 bases, CE4FA8C6] [73 bases, CE4FA8C6] [73 bases, CE4FA8C6] [73 bases, CE4FA8C6] [73 bases, CE4FA8C6] [ [73 bases, CE4FA8C6]	32	A	u	5
hsa-mir-1271_36_A_u	hsa-mir-1271 MI0003814 [86 bases, A58C9D18] [86 bases, A58C9D18] [86 bases, A58C9D18] [86 bases, A58C9D18] [86 bases, A58C9D18] [86 bases, A58C9D18]	36	A	u	0	0	0	0	0	1	1	chr5	+	176367946	176368031	176367981	176367960	176367981	176367996	176368017	3'-U before central loop	hsa-mir-1271_36_A_u	hsa-mir-1271 MI0003814 [86 bases, A58C9D18] [86 bases, A58C9D18] [86 bases, A58C9D18] [86 bases, A58C9D18] [86 bases, A58C9D18] [86 bases, A58C9D18]	36	A	u	1	1	15	22	0.067	0.358	1	chr5	+	176367946	176368031	176367981	176367960	176367981	176367996	176368017	3'-U before central loop	hsa-mir-1271_36_A_u	hsa-mir-1271 MI0003814 [86 bases, A58C9D18] [86 bases, A58C9D18] [86 bases, A58C9D18] [86 bases, A58C9D18] [86 bases, A58C9D18] [86 bases, A58C9D18]	36	A	u	0
hsa-mir-769_52_G_u	hsa-mir-769 MI0003834 [118 bases, D79A1518] [118 bases, D79A1518] [118 bases, D79A1518] [118 bases, D79A1518] [118 bases, D79A15 [118 bases, D79A1518]	52	G	u	787	1847	1037	2434	0.759	0	0	chr19	+	46018932	46019049	46018983	46018961	46018982	46019000	46019022	3'-U before central loop	hsa-mir-769_52_G_u	hsa-mir-769 MI0003834 [118 bases, D79A1518] [118 bases, D79A1518] [118 bases, D79A1518] [118 bases, D79A1518] [118 bases, D79A15 [118 bases, D79A1518]	52	G	u	1204	1812	2048	3082	0.588	0	0	chr19	+	46018932	46019049	46018983	46018961	46018982	46019000	46019022	3'-U before central loop	hsa-mir-769_52_G_u	hsa-mir-769 MI0003834 [118 bases, D79A1518] [118 bases, D79A1518] [118 bases, D79A1518] [118 bases, D79A1518] [118 bases, D79A15 [118 bases, D79A1518]	52	G	u	329
hsa-mir-192_46_G_u	hsa-mir-192 MI0000234 [110 bases, 38D8AB5B] [110 bases, 38D8AB5B] [110 bases, 38D8AB5B] [110 bases, 38D8AB5B] [110 bases, 38D8AB [110 bases, 38D8AB5B]	46	G	u	64	150	360	845	0.178	0	0	chr11	-	64891137	64891246	64891201	64891203	64891223	64891159	64891180	3'-U before central loop	hsa-mir-192_46_G_u	hsa-mir-192 MI0000234 [110 bases, 38D8AB5B] [110 bases, 38D8AB5B] [110 bases, 38D8AB5B] [110 bases, 38D8AB5B] [110 bases, 38D8AB [110 bases, 38D8AB5B]	46	G	u	71	106	413	621	0.172	0	0	chr11	-	64891137	64891246	64891201	64891203	64891223	64891159	64891180	3'-U before central loop	hsa-mir-192_46_G_u	hsa-mir-192 MI0000234 [110 bases, 38D8AB5B] [110 bases, 38D8AB5B] [110 bases, 38D8AB5B] [110 bases, 38D8AB5B] [110 bases, 38D8AB [110 bases, 38D8AB5B]	46	G	u	22
hsa-mir-149_38_G_u	hsa-mir-149 MI0000478 [89 bases, B919F463] [89 bases, B919F463] [89 bases, B919F463] [89 bases, B919F463] [89 bases, B919F463] [ [89 bases, B919F463]	38	G	u	179	420	228	535	0.785	0	0	chr2	+	240456001	240456089	240456038	240456015	240456037	240456056	240456076	3'-U before central loop	hsa-mir-149_38_G_u	hsa-mir-149 MI0000478 [89 bases, B919F463] [89 bases, B919F463] [89 bases, B919F463] [89 bases, B919F463] [89 bases, B919F463] [ [89 bases, B919F463]	38	G	u	272	409	337	507	0.807	0	0	chr2	+	240456001	240456089	240456038	240456015	240456037	240456056	240456076	3'-U before central loop	hsa-mir-149_38_G_u	hsa-mir-149 MI0000478 [89 bases, B919F463] [89 bases, B919F463] [89 bases, B919F463] [89 bases, B919F463] [89 bases, B919F463] [ [89 bases, B919F463]	38	G	u	105
hsa-mir-193a_41_G_u	hsa-mir-193a MI0000487 [88 bases, E6F0C017] [88 bases, E6F0C017] [88 bases, E6F0C017] [88 bases, E6F0C017] [88 bases, E6F0C017] [88 bases, E6F0C017]	41	G	u	3	7	56	131	0.054	0.425	1	chr17	+	31559996	31560083	31560036	31560016	31560037	31560050	31560071	3'-U before central loop	hsa-mir-193a_41_G_u	hsa-mir-193a MI0000487 [88 bases, E6F0C017] [88 bases, E6F0C017] [88 bases, E6F0C017] [88 bases, E6F0C017] [88 bases, E6F0C017] [88 bases, E6F0C017]	41	G	u	7	10	39	58	0.179	2.65e-06	2.28e-05	chr17	+	31559996	31560083	31560036	31560016	31560037	31560050	31560071	3'-U before central loop	hsa-mir-193a_41_G_u	hsa-mir-193a MI0000487 [88 bases, E6F0C017] [88 bases, E6F0C017] [88 bases, E6F0C017] [88 bases, E6F0C017] [88 bases, E6F0C017] [88 bases, E6F0C017]	41	G	u	2
hsa-mir-484_30_A_u	hsa-mir-484 MI0002468 [79 bases, A7C55330] [79 bases, A7C55330] [79 bases, A7C55330] [79 bases, A7C55330] [79 bases, A7C55330] [ [79 bases, A7C55330]	30	A	u	14	32	128	300	0.109	1.17e-06	9.16e-06	chr16	+	15643294	15643372	15643323	15643301	15643322			3'-U before central loop	hsa-mir-484_30_A_u	hsa-mir-484 MI0002468 [79 bases, A7C55330] [79 bases, A7C55330] [79 bases, A7C55330] [79 bases, A7C55330] [79 bases, A7C55330] [ [79 bases, A7C55330]	30	A	u	26	39	172	258	0.151	4.05e-14	5.83e-13	chr16	+	15643294	15643372	15643323	15643301	15643322			3'-U before central loop	hsa-mir-484_30_A_u	hsa-mir-484 MI0002468 [79 bases, A7C55330] [79 bases, A7C55330] [79 bases, A7C55330] [79 bases, A7C55330] [79 bases, A7C55330] [ [79 bases, A7C55330]	30	A	u	10
hsa-let-7a-3_3_G_c	hsa-let-7a-3 MI0000062 [74 bases, D8D1516B] [74 bases, D8D1516B] [74 bases, D8D1516B] [74 bases, D8D1516B] [74 bases, D8D1516B] [74 bases, D8D1516B]	3	G	c	22	51	127	298	0.173	0	0	chr22	+	46112749	46112822	46112751	46112752	46112773	46112800	46112820	5', -1	hsa-let-7a-3_3_G_c	hsa-let-7a-3 MI0000062 [74 bases, D8D1516B] [74 bases, D8D1516B] [74 bases, D8D1516B] [74 bases, D8D1516B] [74 bases, D8D1516B] [74 bases, D8D1516B]	3	G	c	39	58	131	197	0.298	0	0	chr22	+	46112749	46112822	46112751	46112752	46112773	46112800	46112820	5', -1	hsa-let-7a-3_3_G_c	hsa-let-7a-3 MI0000062 [74 bases, D8D1516B] [74 bases, D8D1516B] [74 bases, D8D1516B] [74 bases, D8D1516B] [74 bases, D8D1516B] [74 bases, D8D1516B]	3	G	c	14
hsa-mir-376a-1_9_A_g	hsa-mir-376a-1 MI0000784 [68 bases, 1C4C3DF6] [68 bases, 1C4C3DF6] [68 bases, 1C4C3DF6] [68 bases, 1C4C3DF6] [68 bases, 1C4C3DF6 [68 bases, 1C4C3DF6]	9	A	g	9	21	28	65	0.321	0	0	chr14	+	101040782	101040849	101040790	101040788	101040809	101040825	101040845	A-to-I(G)	hsa-mir-376a-1_9_A_g	hsa-mir-376a-1 MI0000784 [68 bases, 1C4C3DF6] [68 bases, 1C4C3DF6] [68 bases, 1C4C3DF6] [68 bases, 1C4C3DF6] [68 bases, 1C4C3DF6 [68 bases, 1C4C3DF6]	9	A	g	29	43	67	100	0.433	0	0	chr14	+	101040782	101040849	101040790	101040788	101040809	101040825	101040845	A-to-I(G)	hsa-mir-376a-1_9_A_g	hsa-mir-376a-1 MI0000784 [68 bases, 1C4C3DF6] [68 bases, 1C4C3DF6] [68 bases, 1C4C3DF6] [68 bases, 1C4C3DF6] [68 bases, 1C4C3DF6 [68 bases, 1C4C3DF6]	9	A	g	11
hsa-let-7a-2_28_A_g	hsa-let-7a-2 MI0000061 [72 bases, E61CFC7C] [72 bases, E61CFC7C] [72 bases, E61CFC7C] [72 bases, E61CFC7C] [72 bases, E61CFC7C] [72 bases, E61CFC7C]	28	A	g	39	91	145	340	0.269	0	0	chr11	-	122146522	122146593	122146566	122146568	122146589	122146523	122146544	A-to-I(G)	hsa-let-7a-2_28_A_g	hsa-let-7a-2 MI0000061 [72 bases, E61CFC7C] [72 bases, E61CFC7C] [72 bases, E61CFC7C] [72 bases, E61CFC7C] [72 bases, E61CFC7C] [72 bases, E61CFC7C]	28	A	g	64	96	196	295	0.327	0	0	chr11	-	122146522	122146593	122146566	122146568	122146589	122146523	122146544	A-to-I(G)	hsa-let-7a-2_28_A_g	hsa-let-7a-2 MI0000061 [72 bases, E61CFC7C] [72 bases, E61CFC7C] [72 bases, E61CFC7C] [72 bases, E61CFC7C] [72 bases, E61CFC7C] [72 bases, E61CFC7C]	28	A	g	13
hsa-mir-125b-1_25_C_u	hsa-mir-125b-1 MI0000446 [88 bases, CA568472] [88 bases, CA568472] [88 bases, CA568472] [88 bases, CA568472] [88 bases, CA568472 [88 bases, CA568472]	25	C	u	592	1389	8937	20977	0.066	0	0	chr11	-	122099757	122099844	122099820	122099809	122099830	122099769	122099790	C-to-U	hsa-mir-125b-1_25_C_u	hsa-mir-125b-1 MI0000446 [88 bases, CA568472] [88 bases, CA568472] [88 bases, CA568472] [88 bases, CA568472] [88 bases, CA568472 [88 bases, CA568472]	25	C	u	871	1311	11467	17260	0.076	0	0	chr11	-	122099757	122099844	122099820	122099809	122099830	122099769	122099790	C-to-U	hsa-mir-125b-1_25_C_u	hsa-mir-125b-1 MI0000446 [88 bases, CA568472] [88 bases, CA568472] [88 bases, CA568472] [88 bases, CA568472] [88 bases, CA568472 [88 bases, CA568472]	25	C	u	352
hsa-mir-125b-2_27_C_u	hsa-mir-125b-2 MI0000470 [89 bases, D7836F2E] [89 bases, D7836F2E] [89 bases, D7836F2E] [89 bases, D7836F2E] [89 bases, D7836F2E [89 bases, D7836F2E]	27	C	u	595	1396	9045	21231	0.066	0	0	chr21	+	16590237	16590325	16590263	16590253	16590274	16590290	16590311	C-to-U	hsa-mir-125b-2_27_C_u	hsa-mir-125b-2 MI0000470 [89 bases, D7836F2E] [89 bases, D7836F2E] [89 bases, D7836F2E] [89 bases, D7836F2E] [89 bases, D7836F2E [89 bases, D7836F2E]	27	C	u	864	1300	11530	17355	0.075	0	0	chr21	+	16590237	16590325	16590263	16590253	16590274	16590290	16590311	C-to-U	hsa-mir-125b-2_27_C_u	hsa-mir-125b-2 MI0000470 [89 bases, D7836F2E] [89 bases, D7836F2E] [89 bases, D7836F2E] [89 bases, D7836F2E] [89 bases, D7836F2E [89 bases, D7836F2E]	27	C	u	351
hsa-mir-151b_80_A_u	hsa-mir-151b MI0003772 [96 bases, 421D38E1] [96 bases, 421D38E1] [96 bases, 421D38E1] [96 bases, 421D38E1] [96 bases, 421D38E1] [96 bases, 421D38E1]	80	A	u	30	70	47	110	0.638	0	0	chr14	-	100109419	100109514	100109435			100109438	100109455	other	hsa-mir-151b_80_A_u	hsa-mir-151b MI0003772 [96 bases, 421D38E1] [96 bases, 421D38E1] [96 bases, 421D38E1] [96 bases, 421D38E1] [96 bases, 421D38E1] [96 bases, 421D38E1]	80	A	u	48	72	84	126	0.571	0	0	chr14	-	100109419	100109514	100109435			100109438	100109455	other	hsa-mir-151b_80_A_u	hsa-mir-151b MI0003772 [96 bases, 421D38E1] [96 bases, 421D38E1] [96 bases, 421D38E1] [96 bases, 421D38E1] [96 bases, 421D38E1] [96 bases, 421D38E1]	80	A	u	11
hsa-mir-107_71_C_g	hsa-mir-107 MI0000114 [81 bases, C76D5DF9] [81 bases, C76D5DF9] [81 bases, C76D5DF9] [81 bases, C76D5DF9] [81 bases, C76D5DF9] [ [81 bases, C76D5DF9]	71	C	g	97	227	1349	3166	0.072	7.76e-09	6.37e-08	chr10	-	89592747	89592827	89592757			89592756	89592778	other	hsa-mir-107_71_C_g	hsa-mir-107 MI0000114 [81 bases, C76D5DF9] [81 bases, C76D5DF9] [81 bases, C76D5DF9] [81 bases, C76D5DF9] [81 bases, C76D5DF9] [ [81 bases, C76D5DF9]	71	C	g	148	222	1936	2914	0.076	2.87e-11	3.81e-10	chr10	-	89592747	89592827	89592757			89592756	89592778	other	hsa-mir-107_71_C_g	hsa-mir-107 MI0000114 [81 bases, C76D5DF9] [81 bases, C76D5DF9] [81 bases, C76D5DF9] [81 bases, C76D5DF9] [81 bases, C76D5DF9] [ [81 bases, C76D5DF9]	71	C	g	32
[truncated: 2,846 more columns]
