# Supplementary material for: Characterizing microRNA editing and mutation sites in Autism Spectrum Disorder
Source: Front Mol Neurosci. 2023 Jan 20;15:1105278. doi: 10.3389/fnmol.2022.1105278 (PMC9895120; doi:10.3389/fnmol.2022.1105278)
Supplement: Supplementary Figure S1 — The distribution of different types of editing sites in miRNAs. [file Data_Sheet_1.zip › Data Sheet 1/ASD-Supplementary-TableS5-target.xlsx]

## Sheet: Table S5.1
Table S5.1 The targets of selected miRNA hsa-miR-376a-5p.
Query	Ref	Total_Hits	Total_Score	Max_Score	Score_PValue	Corrected_Score_PValue	U-to-C_Reads	Total_Reads	Variation_PValue	Total_Mismatches	Mismatch_PValue	Total_Extension	Total_Matched_Length	Seed_Score	12-17nt_Score	Close_Hit_Score	AU_Content_Score	Position_Score	FirstA_Score	Query_Len	Ref_Len	Query_Start	Query_End	Ref_Start	Ref_End	Query_Paired	Ref_Paired	Centered_Pair	Site_Type	Ref.	#tax_id	GeneID	Symbol	Synonyms	description	Other_designations	RNA_nucleotide_accession.version	protein_accession.version	genomic_nucleotide_accession.version	type_of_gene	status	chromosome	orientation	start_position_on_the_genomic_accession	end_position_on_the_genomic_accession	assembly
hsa-miR-376a-5p	NM_019106.5	1	682.5	682.5	0.0026	0.0188	1	1	6.54e-06	8.5	1	0	20	312	8	0	276.5	0	0	22	4656	3	22	2004	2023	20	20	0	read	NM_019106.5	9606	55964	SEPTIN3	SEP3|bK250D10.3	septin 3	neuronal-specific septin-3	NM_019106.5	NP_061979.3	NC_000022.11	protein-coding	REVIEWED	22	+	41969454	41998220	Reference GRCh38.p12 Primary Assembly
hsa-miR-376a-5p	NM_018243.3	1	547.1	547.1	0.0105	0.0258	1	1	6.54e-06	13.5	1	0	11	244	0	0	229.1	0	0	22	5610	12	22	5329	5339	11	11	0	read	NM_018243.3	9606	55752	SEPTIN11	-	septin 11	septin-11	NM_018243.3	NP_060713.1	NC_000004.12	protein-coding	VALIDATED	4	+	76949713	77040153	Reference GRCh38.p12 Primary Assembly
hsa-miR-376a-5p	NM_005763.3	1	654.5	654.5	0.000882	0.00833	2	2	3.54e-10	6	1	1	22	312	16	0	204.5	0	0	22	5887	1	22	1058	1078	22	21	0	read	NM_005763.3	9606	10157	AASS	LKR/SDH|LKRSDH|LORSDH	aminoadipate-semialdehyde synthase	alpha-aminoadipic semialdehyde synthase, mitochondrial|alpha-aminoadipate semialdehyde synthase|aminoadipic semialdehyde synthase|lysine-2-oxoglutarate reductase|lysine-ketoglutarate reductase /saccharopine dehydrogenase	NM_005763.3	NP_005754.2	NC_000007.14	protein-coding	REVIEWED	7	-	122073543	122144289	Reference GRCh38.p12 Primary Assembly
hsa-miR-376a-5p	NM_002940.2	1	589.6	589.6	0.0139	0.0426	2	2	3.54e-10	8.5	1	0	20	244	16	0	205.6	0	0	22	4194	3	22	650	669	20	20	0	read	NM_002940.2	9606	6059	ABCE1	ABC38|OABP|RLI|RLI1|RNASEL1|RNASELI|RNS4I	ATP binding cassette subfamily E member 1	ATP-binding cassette sub-family E member 1|2'-5'-oligoadenylate-binding protein|ATP-binding cassette, sub-family E (OABP), member 1|RNase L inhibitor 1|huHP68|ribonuclease 4 inhibitor|ribonuclease L (2',5'-oligoisoadenylate synthetase-dependent) inhibitor	NM_002940.2	NP_002931.2	NC_000004.12	protein-coding	REVIEWED	4	+	145098003	145129523	Reference GRCh38.p12 Primary Assembly
hsa-miR-376a-5p	NR_145410.1	1	585.3	585.3	0.00989	0.0416	1	1	6.54e-06	13	1	0	12	244	0	0	268.3	0	0	22	3771	11	22	2674	2685	12	12	0	read	NR_145410.1	9606	10006	ABI1	ABI-1|ABLBP4|E3B1|NAP1BP|SSH3BP|SSH3BP1	abl interactor 1	abl interactor 1|Abelson interactor 1|Abl-interactor protein 1 long|abl-binding protein 4|eps8 SH3 domain-binding protein|interactor protein AblBP4|nap1 binding protein|spectrin SH3 domain-binding protein 1	NR_145410.1	-	NC_000010.11	protein-coding	REVIEWED	10	-	26746595	26861086	Reference GRCh38.p12 Primary Assembly
hsa-miR-376a-5p	NM_022496.4	1	622.5	622.5	0.00607	0.0256	3	3	2.18e-14	14	1	0	9	252	0	0	217.5	0	0	22	2491	14	22	1673	1681	9	9	0	read	NM_022496.4	9606	64431	ACTR6	ARP6|CDA12|HSPC281|MSTP136|hARP6|hARPX	ARP6 actin related protein 6 homolog	actin-related protein 6	NM_022496.4	NP_071941.1	NC_000012.12	protein-coding	VALIDATED	12	+	100200086	100224423	Reference GRCh38.p12 Primary Assembly
hsa-miR-376a-5p	NM_001106.3	1	558	558	0.00735	0.0312	2	2	3.54e-10	14	1	0	9	240	0	0	203	0	0	22	11373	13	21	6231	6239	9	9	0	read	NM_001106.3	9606	93	ACVR2B	ACTRIIB|ActR-IIB|HTX4	activin A receptor type 2B	activin receptor type-2B|activin A receptor, type IIB	NM_001106.3	NP_001097.2	NC_000003.12	protein-coding	REVIEWED	3	+	38454298	38493141	Reference GRCh38.p12 Primary Assembly
hsa-miR-376a-5p	NM_001324368.1	1	580.3	580.3	0.0187	0.0366	2	2	3.54e-10	12	1	0	13	244	0	0	216.3	0	0	22	2036	10	22	1254	1266	13	13	0	read	NM_001324368.1	9606	161823	ADAL	-	adenosine deaminase like	adenosine deaminase-like protein	NM_001324368.1	NP_001311297.1	NC_000015.10	protein-coding	VALIDATED	15	+	43330340	43354554	Reference GRCh38.p12 Primary Assembly
hsa-miR-376a-5p	NM_025003.4	1	592.7	592.7	0.0357	0.0612	1	1	6.54e-06	14	1	0	9	252	0	0	267.7	0	0	22	6126	14	22	924	932	9	9	0	read	NM_025003.4	9606	80070	ADAMTS20	ADAM-TS20|ADAMTS-20|GON-1	ADAM metallopeptidase with thrombospondin type 1 motif 20	A disintegrin and metalloproteinase with thrombospondin motifs 20|a disintegrin-like and metalloprotease (reprolysin type) with thrombospondin type 1 motif, 20	NM_025003.4	NP_079279.3	NC_000012.12	protein-coding	REVIEWED	12	-	43352842	43551970	Reference GRCh38.p12 Primary Assembly
hsa-miR-376a-5p	NM_007037.5	2	1068.8	556	0.015	0.041	1	2	0.00175	9.5	1	0	20	252	12	0	215	0	0	22	4028	3	22	3732	3751	20	20	0	read	NM_007037.5	9606	11095	ADAMTS8	ADAM-TS8|METH2	ADAM metallopeptidase with thrombospondin type 1 motif 8	A disintegrin and metalloproteinase with thrombospondin motifs 8|ADAMTS-8|METH-2|METH-8|a disintegrin-like and metalloprotease (reprolysin type) with thrombospondin type 1 motif, 8	NM_007037.5	NP_008968.4	NC_000011.10	protein-coding	REVIEWED	11	-	130404922	130428992	Reference GRCh38.p12 Primary Assembly
hsa-miR-376a-5p	NM_004036.4	1	194	194	0.322	0.361	1	1	6.54e-06	10.5	1	0	13	56	-10	0	56	0	0	22	4743	10	22	4000	4012	13	13	11	read	NM_004036.4	9606	109	ADCY3	AC-III|AC3|BMIQ19	adenylate cyclase 3	adenylate cyclase type 3|ATP pyrophosphate-lyase 3|adenylate cyclase type III|adenylate cyclase, olfactive type|adenylyl cyclase 3|adenylyl cyclase, type III	NM_004036.4	NP_004027.2	NC_000002.12	protein-coding	REVIEWED	2	-	24819168	24920016	Reference GRCh38.p12 Primary Assembly
hsa-miR-376a-5p	NM_001320593.1	1	658.2	658.2	0.00439	0.0254	2	2	3.54e-10	6.5	1	0	21	252	16	0	254.2	0	0	22	4451	2	22	2952	2972	21	21	0	read	NM_001320593.1	9606	120	ADD3	ADDL|CPSQ3	adducin 3	gamma-adducin|adducin 3 (gamma)|adducin-like protein 70	NM_001320593.1	NP_001307522.1	NC_000010.11	protein-coding	REVIEWED	10	+	109996349	110135564	Reference GRCh38.p12 Primary Assembly
hsa-miR-376a-5p	NM_006721.3	2	1086.6	599.9	0.00891	0.0289	3	4	6.65e-11	15	1	0	8	160	0	0	292.9	0	0	22	2049	14	21	1360	1367	8	8	0	read	NM_006721.3	9606	132	ADK	AK	adenosine kinase	adenosine kinase|adenosine 5'-phosphotransferase|testicular tissue protein Li 14	NM_006721.3	NP_006712.2	NC_000010.11	protein-coding	REVIEWED	10	+	74151184	74709302	Reference GRCh38.p12 Primary Assembly
hsa-miR-376a-5p	NM_012154.4	1	1528	1528	1.45e-09	1.75e-07	26	26	0	11	1	0	13	252	0	0	189	0	0	22	14513	10	22	329	341	13	13	0	read	NM_012154.4	9606	27161	AGO2	CASC7|EIF2C2|LINC00980|PPD|Q10	argonaute 2, RISC catalytic component	protein argonaute-2|PAZ Piwi domain protein|argonaute RISC catalytic component 2|cancer susceptibility candidate 7|cancer susceptibility candidate 7 (non-protein coding)|eukaryotic translation initiation factor 2C, 2|long intergenic non-protein coding RNA 980|protein slicer	NM_012154.4	NP_036286.2	NC_000008.11	protein-coding	REVIEWED	8	-	140520150	140642405	Reference GRCh38.p12 Primary Assembly
hsa-miR-376a-5p	NM_017629.3	1	590.7	590.7	0.01	0.0301	1	1	6.54e-06	14	1	0	9	252	0	0	265.7	0	0	22	7069	14	22	3198	3206	9	9	0	read	NM_017629.3	9606	192670	AGO4	EIF2C4	argonaute 4, RISC catalytic component	protein argonaute-4|eukaryotic translation initiation factor 2C, 4	NM_017629.3	NP_060099.2	NC_000001.11	protein-coding	REVIEWED	1	+	35807623	35857889	Reference GRCh38.p12 Primary Assembly
hsa-miR-376a-5p	NM_144497.2	1	746.9	746.9	0.0003	0.00374	6	6	0	14	1	0	9	252	0	0	221.9	0	0	22	8246	14	22	735	743	9	9	0	read	NM_144497.2	9606	9590	AKAP12	AKAP250|SSeCKS	A-kinase anchoring protein 12	A-kinase anchor protein 12|A kinase (PRKA) anchor protein 12|A-kinase anchor protein, 250kDa|AKAP 250|Src-Suppressed C Kinase Substrate|kinase scaffold protein gravin|myasthenia gravis autoantigen gravin	NM_144497.2	NP_653080.1	NC_000006.12	protein-coding	REVIEWED	6	+	151239814	151358558	Reference GRCh38.p12 Primary Assembly
hsa-miR-376a-5p	NR_144376.1	1	653.7	653.7	3.45e-05	0.000484	3	3	2.18e-14	8	1	0	17	252	44	0	182.7	0	0	22	2078	6	22	1934	1950	17	17	0	read	NR_144376.1	9606	231	AKR1B1	ADR|ALDR1|ALR2|AR	aldo-keto reductase family 1 member B	aldose reductase|Lii5-2 CTCL tumor antigen|aldehyde reductase 1|aldo-keto reductase family 1 member B1|low Km aldose reductase	NR_144376.1	-	NC_000007.14	protein-coding	REVIEWED	7	-	134442349	134459238	Reference GRCh38.p12 Primary Assembly
hsa-miR-376a-5p	NM_139178.3	1	39.2	39.2	0.613	0.624	1	1	6.54e-06	7	1	0	19	-140	28	0	48.2	0	0	22	1585	1	19	1177	1195	19	19	11.5	read	NM_139178.3	9606	221120	ALKBH3	ABH3|DEPC-1|DEPC1|PCA1|hABH3	alkB homolog 3, alpha-ketoglutaratedependent dioxygenase	alpha-ketoglutarate-dependent dioxygenase alkB homolog 3|alkB homolog 3, alpha-ketoglutarate-dependent dioxygenase|alkB, alkylation repair homolog 3|alkylated DNA repair protein alkB homolog 3|prostate cancer antigen-1	NM_139178.3	NP_631917.1	NC_000011.10	protein-coding	VALIDATED	11	+	43880806	43920274	Reference GRCh38.p12 Primary Assembly
hsa-miR-376a-5p	NM_138775.2	3	1591	558	0.0236	0.0424	1	1	6.54e-06	6.5	1	0	22	128	24	0	317	0	0	22	4085	1	22	4035	4056	22	22	0	read	NM_138775.2	9606	91801	ALKBH8	ABH8|TRM9|TRMT9|TRMT9A	alkB homolog 8, tRNA methyltransferase	alkylated DNA repair protein alkB homolog 8|AlkB homologue 8|S-adenosyl-L-methionine-dependent tRNA methyltransferase ABH8|alkB, alkylation repair homolog 8|probable alpha-ketoglutarate-dependent dioxygenase ABH8|tRNA (carboxymethyluridine(34)-5-O)-methyltransferase ABH8|tRNA methyltransferase 9 homolog|tRNA methyltransferase 9 related	NM_138775.2	NP_620130.2	NC_000011.10	protein-coding	VALIDATED	11	-	107502725	107565739	Reference GRCh38.p12 Primary Assembly
hsa-miR-376a-5p	NM_001284302.2	1	625.1	625.1	0.0112	0.0309	3	3	2.18e-14	6	1	1	22	252	8	0	205.1	0	0	22	4690	1	22	1103	1123	22	21	0	read	NM_001284302.2	9606	54443	ANLN	FSGS8|Scraps|scra	anillin actin binding protein	anillin	NM_001284302.2	NP_001271231.1	NC_000007.14	protein-coding	REVIEWED	7	+	36389802	36453790	Reference GRCh38.p12 Primary Assembly
hsa-miR-376a-5p	NR_110905.1	1	579.2	579.2	0.00196	0.00426	2	2	3.54e-10	8	1	0	22	244	8	0	204.2	0	0	22	4041	1	22	647	668	22	22	0	read	NR_110905.1	9606	130340	AP1S3	PSORS15	adaptor related protein complex 1 subunit sigma 3	AP-1 complex subunit sigma-3|adapter-related protein complex 1 subunit sigma-1C|adaptor protein complex AP-1 sigma-1C subunit|adaptor related protein complex 1 sigma 3 subunit|adaptor-related protein complex 1 subunit sigma-1C|clathrin assembly protein complex 1 sigma-1C small chain|golgi adaptor HA1/AP1 adaptin sigma-1C subunit|sigma 1C subunit of AP-1 clathrin	NR_110905.1	-	NC_000002.12	protein-coding	REVIEWED	2	-	223755329	223837601	Reference GRCh38.p12 Primary Assembly
hsa-miR-376a-5p	NM_020340.4	5	2746.7	682	0.000755	0.00672	2	4	1.82e-05	8	1	0	19	252	16	0	284	0	0	22	14895	4	22	6928	6946	19	19	0	read	NM_020340.4	9606	57221	ARFGEF3	A7322|BIG3|C6orf92|KIAA1244|PPP1R33|dJ171N11.1	ARFGEF family member 3	brefeldin A-inhibited guanine nucleotide-exchange protein 3|protein phosphatase 1, regulatory subunit 33	NM_020340.4	NP_065073.3	NC_000006.12	protein-coding	VALIDATED	6	+	138161689	138344662	Reference GRCh38.p12 Primary Assembly
hsa-miR-376a-5p	NM_001142685.1	2	1056.2	570.7	0.00466	0.0187	2	2	3.54e-10	9.5	1	0	18	252	24	0	171.7	0	0	22	10111	5	22	3721	3738	18	18	0	read	NM_001142685.1	9606	9743	ARHGAP32	GC-GAP|GRIT|PX-RICS|RICS|p200RhoGAP|p250GAP	Rho GTPase activating protein 32	rho GTPase-activating protein 32|GAB-associated CDC42|GAB-associated Cdc42/Rac GTPase-activating protein|GTPase regulator interacting with TrkA|GTPase-activating protein for Cdc42 and Rac1|RhoGAP involved in the -catenin-N-cadherin and NMDA receptor signaling|brain-specific Rho GTP-ase-activating protein|brain-specific Rho GTPase-activating protein|rac GTPase activating protein|rho-type GTPase-ac…	NM_001142685.1	NP_001136157.1	NC_000011.10	protein-coding	VALIDATED	11	-	128965059	129279166	Reference GRCh38.p12 Primary Assembly
hsa-miR-376a-5p	NR_135074.1	2	1066.5	593.6	0.000169	0.00141	1	1	6.54e-06	13.5	1	0	9	252	0	0	263.6	0	0	22	6242	14	22	1928	1936	9	9	0	read	NR_135074.1	9606	51742	ARID4B	BCAA|BRCAA1|RBBP1L1|RBP1L1|SAP180	AT-rich interaction domain 4B	AT-rich interactive domain-containing protein 4B|180 kDa Sin3-associated polypeptide|ARID domain-containing protein 4B|AT rich interactive domain 4B (RBP1-like)|Rb-binding protein homolog|SIN3A-associated protein 180|breast cancer-associated antigen 1|breast cancer-associated antigen BRCAA1|breast carcinoma-associated antigen|histone deacetylase complex subunit SAP180|retinoblastoma-binding prote…	NR_135074.1	-	NC_000001.11	protein-coding	REVIEWED	1	-	235166894	235328223	Reference GRCh38.p12 Primary Assembly
hsa-miR-376a-5p	NM_001161011.2	1	612	612	0.00527	0.0148	1	1	6.54e-06	7	1	0	22	252	8	0	262	0	0	22	2474	1	22	1700	1721	22	22	0	read	NM_001161011.2	9606	83787	ARMC10	PNAS-112|PNAS112|PSEC0198|SVH	armadillo repeat containing 10	armadillo repeat-containing protein 10|specific splicing variant involved in hepatocarcinogenesis|splicing variant involved in hepatocarcinogenesis protein	NM_001161011.2	NP_001154483.1	NC_000007.14	protein-coding	REVIEWED	7	+	103074880	103099772	Reference GRCh38.p12 Primary Assembly
hsa-miR-376a-5p	NM_001352496.1	1	659.8	659.8	0.000612	0.0101	4	5	7.11e-15	9.5	1	0	19	244	8	0	206.8	0	0	22	2467	4	22	858	876	19	19	0	read	NM_001352496.1	9606	440	ASNS	ASNSD|TS11	asparagine synthetase (glutamine-hydrolyzing)	asparagine synthetase [glutamine-hydrolyzing]|TS11 cell cycle control protein|glutamine-dependent asparagine synthetase	NM_001352496.1	NP_001339425.1	NC_000007.14	protein-coding	REVIEWED	7	-	97852116	97928561	Reference GRCh38.p12 Primary Assembly
hsa-miR-376a-5p	NM_018263.5	1	606.5	606.5	0.00798	0.034	1	1	6.54e-06	8	1	0	21	248	16	0	260.5	0	0	22	12894	1	21	12130	12150	21	21	0	read	NM_018263.5	9606	55252	ASXL2	ASXH2|SHAPNS	ASXL transcriptional regulator 2	putative Polycomb group protein ASXL2|additional sex combs like 2, transcriptional regulator|additional sex combs-like protein 2|polycomb group protein ASXH2	NM_018263.5	NP_060733.4	NC_000002.12	protein-coding	REVIEWED	2	-	25733752	25878515	Reference GRCh38.p12 Primary Assembly
hsa-miR-376a-5p	NM_018188.4	1	260.6	260.6	0.214	0.25	1	1	6.54e-06	4	1	1	22	112	12	0	38.6	0	0	22	2657	1	22	719	739	22	21	12	read	NM_018188.4	9606	55210	ATAD3A	HAYOS	ATPase family, AAA domain containing 3A	ATPase family AAA domain-containing protein 3A	NM_018188.4	NP_060658.3	NC_000001.11	protein-coding	REVIEWED	1	+	1512142	1534686	Reference GRCh38.p12 Primary Assembly
hsa-miR-376a-5p	NM_031921.5	1	260.6	260.6	0.0987	0.119	1	1	6.54e-06	4	1	1	22	112	12	0	38.6	0	0	22	2488	1	22	579	599	22	21	12	read	NM_031921.5	9606	83858	ATAD3B	AAA-TOB3|TOB3	ATPase family, AAA domain containing 3B	ATPase family AAA domain-containing protein 3B|AAA-ATPase TOB3	NM_031921.5	NP_114127.3	NC_000001.11	protein-coding	REVIEWED	1	+	1471731	1509465	Reference GRCh38.p12 Primary Assembly
hsa-miR-376a-5p	NR_110006.1	3	1634.5	606.5	0.00249	0.0163	1	1	6.54e-06	7.5	1	0	22	252	8	0	258.5	0	0	22	4872	1	22	4521	4542	22	22	0	read	NR_110006.1	9606	11101	ATE1	-	arginyltransferase 1	arginyl-tRNA--protein transferase 1|R-transferase 1|arginine-tRNA--protein transferase 1|arginyl-tRNA-protein transferase	NR_110006.1	-	NC_000010.11	protein-coding	REVIEWED	10	-	121740420	121928800	Reference GRCh38.p12 Primary Assembly
hsa-miR-376a-5p	NM_024524.3	1	577	577	0.0134	0.0322	2	2	3.54e-10	14	1	0	8	312	0	0	147	0	0	22	7384	15	22	2200	2207	8	8	0	read	NM_024524.3	9606	79572	ATP13A3	AFURS1	ATPase 13A3	probable cation-transporting ATPase 13A3|ATPase family homolog up-regulated in senescence cells 1|ATPase type 13A3	NM_024524.3	NP_078800.3	NC_000003.12	protein-coding	VALIDATED	3	-	194402673	194487005	Reference GRCh38.p12 Primary Assembly
hsa-miR-376a-5p	NM_001693.3	1	544	544	0.00862	0.0217	1	1	6.54e-06	10	1	0	18	312	8	0	144	0	0	22	3054	5	22	692	709	18	18	0	read	NM_001693.3	9606	526	ATP6V1B2	ATP6B1B2|ATP6B2|DOOD|HO57|VATB|VPP3|Vma2|ZLS2	ATPase H+ transporting V1 subunit B2	V-type proton ATPase subunit B, brain isoform|ATPase, H+ transporting, lysosomal 56/58kDa, V1 subunit B2|H+ transporting two-sector ATPase|V-ATPase B2 subunit|V-ATPase subunit B 2|endomembrane proton pump 58 kDa subunit|testicular secretory protein Li 65|vacuolar H+-ATPase 56,000 subunit|vacuolar proton pump subunit B 2	NM_001693.3	NP_001684.2	NC_000008.11	protein-coding	REVIEWED	8	+	20197192	20226851	Reference GRCh38.p12 Primary Assembly
hsa-miR-376a-5p	NM_001330579.1	2	1166.8	600	0.0209	0.0446	3	3	2.18e-14	6.5	1	1	21	244	28	0	159	0	0	22	6403	3	22	5898	5918	20	21	0	read	NM_001330579.1	9606	540	ATP7B	PWD|WC1|WD|WND	ATPase copper transporting beta	copper-transporting ATPase 2|ATPase, Cu(2+)- transporting, beta polypeptide|ATPase, Cu++ transporting, beta polypeptide|Wilson disease-associated protein|copper pump 2	NM_001330579.1	NP_001317508.1	NC_000013.11	protein-coding	REVIEWED	13	-	51932668	52012129	Reference GRCh38.p12 Primary Assembly
hsa-miR-376a-5p	NM_001313953.2	1	478.1	478.1	0.0798	0.0997	5	11	3.72e-10	9	1	0	14	160	0	0	54.1	0	0	22	1218	9	22	466	479	14	14	13	read	NM_001313953.2	9606	9212	AURKB	AIK2|AIM-1|AIM1|ARK-2|ARK2|AurB|IPL1|PPP1R48|STK-1|STK12|STK5|aurkb-sv1|aurkb-sv2	aurora kinase B	aurora kinase B|aurora kinase B-Sv1|aurora kinase B-Sv2|aurora- and Ipl1-like midbody-associated protein 1|aurora-1|aurora-B|aurora-related kinase 2|aurora/IPL1-related kinase 2|protein phosphatase 1, regulatory subunit 48|serine/threonine kinase 12|serine/threonine-protein kinase 12|serine/threonine-protein kinase 5|serine/threonine-protein kinase aurora-B	NM_001313953.2	NP_001300882.1	NC_000017.11	protein-coding	REVIEWED	17	-	8204730	8210766	Reference GRCh38.p12 Primary Assembly
hsa-miR-376a-5p	NM_001015048.2	1	691.4	691.4	0.00299	0.0185	4	4	0	14	1	0	8	248	0	0	247.4	0	0	22	4866	14	21	1899	1906	8	8	0	read	NM_001015048.2	9606	9529	BAG5	BAG-5	BCL2 associated athanogene 5	BAG family molecular chaperone regulator 5|bcl-2-associated athanogene 5	NM_001015048.2	NP_001015048.1	NC_000014.9	protein-coding	REVIEWED	14	-	103556543	103562813	Reference GRCh38.p12 Primary Assembly
hsa-miR-376a-5p	NM_181708.2	1	588	588	0.00176	0.00914	2	2	3.54e-10	14	1	0	9	244	0	0	228	0	0	22	3266	14	22	1352	1360	9	9	0	read	NM_181708.2	9606	144233	BCDIN3D	-	BCDIN3 domain containing RNA methyltransferase	pre-miRNA 5'-monophosphate methyltransferase|BCDIN3 domain containing RNA methyltransfease|BCDIN3 domain-containing protein|probable methyltransferase BCDIN3D	NM_181708.2	NP_859059.1	NC_000012.12	protein-coding	REVIEWED	12	-	49836042	49843128	Reference GRCh38.p12 Primary Assembly
hsa-miR-376a-5p	NM_001320715.1	2	738.4	525.2	0.00916	0.0314	1	1	6.54e-06	14.5	1	0	8	244	0	0	207.2	0	0	22	3085	15	22	802	809	8	8	0	read	NM_001320715.1	9606	8915	BCL10	CARMEN|CIPER|CLAP|IMD37|c-E10|mE10	B cell CLL/lymphoma 10	B-cell lymphoma/leukemia 10|CARD containing molecule enhancing NF-kB|CARD-containing apoptotic signaling protein|CARD-containing molecule enhancing NF-kappa-B|CARD-containing proapoptotic protein|CED-3/ICH-1 prodomain homologous E10-like regulator|cCARMEN|caspase-recruiting domain-containing protein|cellular homolog of vCARMEN|cellular-E10|hCLAP|mammalian CARD-containing adapter molecule E10	NM_001320715.1	NP_001307644.1	NC_000001.11	protein-coding	REVIEWED	1	-	85265775	85276903	Reference GRCh38.p12 Primary Assembly
hsa-miR-376a-5p	NM_020993.4	1	658.4	658.4	7.38e-05	0.00133	3	3	2.18e-14	14	1	0	8	312	0	0	188.4	0	0	22	3783	15	22	337	344	8	8	0	read	NM_020993.4	9606	605	BCL7A	BCL7	BCL tumor suppressor 7A	B-cell CLL/lymphoma 7 protein family member A|B-cell CLL/lymphoma 7A|B-cell CLL/lymphoma-7	NM_020993.4	NP_066273.1	NC_000012.12	protein-coding	REVIEWED	12	+	122021885	122062043	Reference GRCh38.p12 Primary Assembly
hsa-miR-376a-5p	NM_198279.3	2	758.3	611.6	0.00705	0.0371	2	2	3.54e-10	12	1	0	13	240	0	0	252.6	0	0	22	6494	9	21	4628	4640	13	13	0	read	NM_198279.3	9606	256643	BCLAF3	CXorf23	BCLAF1 and THRAP3 family member 3	BCLAF1 and THRAP3 family member 3|uncharacterized protein CXorf23	NM_198279.3	NP_938020.2	NC_000023.11	protein-coding	VALIDATED	X	-	19912859	19991039	Reference GRCh38.p12 Primary Assembly
hsa-miR-376a-5p	NM_016252.3	3	1138.8	583.5	0.00757	0.0261	1	1	6.54e-06	12	1	0	13	252	0	0	256.5	0	0	22	15718	10	22	6747	6759	13	13	0	read	NM_016252.3	9606	57448	BIRC6	APOLLON|BRUCE	baculoviral IAP repeat containing 6	baculoviral IAP repeat-containing protein 6|BIR repeat-containing ubiquitin-conjugating enzyme|RING-type E3 ubiquitin transferase BIRC6|ubiquitin-conjugating BIR-domain enzyme apollon	NM_016252.3	NP_057336.3	NC_000002.12	protein-coding	REVIEWED	2	+	32356906	32618898	Reference GRCh38.p12 Primary Assembly
hsa-miR-376a-5p	NM_001287246.1	1	550.5	550.5	0.0193	0.0432	1	1	6.54e-06	14	1	0	9	252	0	0	225.5	0	0	22	4665	14	22	248	256	9	9	0	read	NM_001287246.1	9606	641	BLM	BS|RECQ2|RECQL2|RECQL3	Bloom syndrome RecQ like helicase	Bloom syndrome protein|Bloom syndrome, RecQ helicase-like|DNA helicase, RecQ-like type 2|recQ protein-like 3	NM_001287246.1	NP_001274175.1	NC_000015.10	protein-coding	REVIEWED	15	+	90717326	90815461	Reference GRCh38.p12 Primary Assembly
hsa-miR-376a-5p	NM_001718.5	1	769.7	769.7	0.000922	0.0112	4	5	7.11e-15	8	1	0	21	252	28	0	290.7	0	0	22	3807	2	22	3456	3476	21	21	0	read	NM_001718.5	9606	654	BMP6	VGR|VGR1	bone morphogenetic protein 6	bone morphogenetic protein 6|VG-1-R|VG-1-related protein|vegetal related growth factor (TGFB-related)	NM_001718.5	NP_001709.1	NC_000006.12	protein-coding	REVIEWED	6	+	7726098	7881727	Reference GRCh38.p12 Primary Assembly
hsa-miR-376a-5p	NM_014753.3	1	530	530	0.00857	0.0238	1	1	6.54e-06	11	1	0	13	244	0	0	197	0	0	22	8048	10	22	5044	5056	13	13	0	read	NM_014753.3	9606	9790	BMS1	ACC|BMS1L	BMS1, ribosome biogenesis factor	ribosome biogenesis protein BMS1 homolog|BMS1 homolog, ribosome assembly protein|BMS1-like, ribosome assembly protein|ribosome assembly protein BMS1 homolog	NM_014753.3	NP_055568.3	NC_000010.11	protein-coding	REVIEWED	10	+	42782505	42834936	Reference GRCh38.p12 Primary Assembly
hsa-miR-376a-5p	NM_182641.3	3	1674.4	593.1	0.277	0.315	1	1	6.54e-06	13	1	0	12	240	0	0	280.1	0	0	22	10914	10	21	8310	8321	12	12	0	read	NM_182641.3	9606	2186	BPTF	FAC1|FALZ|NEDDFL|NURF301	bromodomain PHD finger transcription factor	nucleosome-remodeling factor subunit BPTF|bromodomain and PHD domain transcription factor|bromodomain and PHD finger-containing transcription factor|fetal Alz-50 clone 1 protein|fetal Alz-50 reactive clone 1|fetal Alzheimer antigen|nucleosome remodeling factor, large subunit	NM_182641.3	NP_872579.2	NC_000017.11	protein-coding	REVIEWED	17	+	67825516	67984377	Reference GRCh38.p12 Primary Assembly
hsa-miR-376a-5p	NM_144695.3	1	647.8	647.8	0.00546	0.0211	2	2	3.54e-10	12.5	1	0	12	312	0	0	215.8	0	0	22	4124	11	22	631	642	12	12	0	read	NM_144695.3	9606	148362	BROX	C1orf58	BRO1 domain and CAAX motif containing	BRO1 domain-containing protein BROX	NM_144695.3	NP_653296.2	NC_000001.11	protein-coding	VALIDATED	1	+	222712552	222735195	Reference GRCh38.p12 Primary Assembly
hsa-miR-376a-5p	NM_004725.3	1	581.9	581.9	0.00391	0.0175	1	6	0.0949	9.5	1	0	15	244	0	0	243.9	0	0	22	2782	8	22	1673	1687	15	15	0	read	NM_004725.3	9606	9184	BUB3	BUB3L|hBUB3	BUB3, mitotic checkpoint protein	mitotic checkpoint protein BUB3|BUB3 budding uninhibited by benzimidazoles 3 homolog|budding uninhibited by benomyl|budding uninhibited by benzimidazoles 3 homolog|mitotic checkpoint component|testicular tissue protein Li 27	NM_004725.3	NP_004716.1	NC_000010.11	protein-coding	REVIEWED	10	+	123154243	123165369	Reference GRCh38.p12 Primary Assembly
hsa-miR-376a-5p	NM_001290149.1	1	638.3	638.3	0.000122	0.00182	3	3	2.18e-14	14	1	0	9	252	0	0	233.3	0	0	22	2172	14	22	524	532	9	9	0	read	NM_001290149.1	9606	84798	C19orf48	-	chromosome 19 open reading frame 48	uncharacterized protein C19orf48|multidrug resistance-related protein	NM_001290149.1	NP_001277078.1	NC_000019.10	protein-coding	VALIDATED	19	-	50797692	50804852	Reference GRCh38.p12 Primary Assembly
hsa-miR-376a-5p	NM_152379.3	2	1302.2	731.5	0.000142	0.00176	4	4	0	10	1	0	18	252	12	0	268.5	0	0	22	1458	5	22	1387	1404	18	18	0	read	NM_152379.3	9606	128061	C1orf131	-	chromosome 1 open reading frame 131	uncharacterized protein C1orf131	NM_152379.3	NP_689592.2	NC_000001.11	protein-coding	VALIDATED	1	-	231223762	231241186	Reference GRCh38.p12 Primary Assembly
hsa-miR-376a-5p	NM_001166242.1	1	615.3	615.3	0.00503	0.0144	2	2	3.54e-10	13.5	1	0	10	244	0	0	254.3	0	0	22	1558	13	22	1505	1514	10	10	0	read	NM_001166242.1	9606	128977	C22orf39	-	chromosome 22 open reading frame 39	UPF0545 protein C22orf39	NM_001166242.1	NP_001159714.1	NC_000022.11	protein-coding	VALIDATED	22	-	19440885	19448231	Reference GRCh38.p12 Primary Assembly
hsa-miR-376a-5p	NM_001007214.1	1	623.8	623.8	0.00286	0.00915	2	4	1.82e-05	13	1	0	10	252	0	0	252.8	0	0	22	2875	13	22	501	510	10	10	0	read	NM_001007214.1	9606	27101	CACYBP	GIG5|PNAS-107|S100A6BP|SIP	calcyclin binding protein	calcyclin-binding protein|S100A6-binding protein|Siah-interacting protein (SIP)|growth-inhibiting gene 5 protein|hCacyBP	NM_001007214.1	NP_001007215.1	NC_000001.11	protein-coding	REVIEWED	1	+	174999434	175012026	Reference GRCh38.p12 Primary Assembly
hsa-miR-376a-5p	NM_015447.3	1	541.2	541.2	0.0138	0.0289	1	1	6.54e-06	7	1	0	22	244	24	0	183.2	0	0	22	7650	1	22	4590	4611	22	22	0	read	NM_015447.3	9606	157922	CAMSAP1	-	calmodulin regulated spectrin associated protein 1	calmodulin-regulated spectrin-associated protein 1	NM_015447.3	NP_056262.3	NC_000009.12	protein-coding	VALIDATED	9	-	135808486	135907550	Reference GRCh38.p12 Primary Assembly
hsa-miR-376a-5p	NM_004930.4	1	720.1	720.1	0.00468	0.0185	3	6	2.12e-07	9.5	1	0	18	252	16	0	291.1	0	0	22	1797	5	22	1686	1703	18	18	0	read	NM_004930.4	9606	832	CAPZB	CAPB|CAPPB|CAPZ	capping actin protein of muscle Z-line subunit beta	F-actin-capping protein subunit beta|capZ beta|capping actin protein of muscle Z-line beta subunit|capping protein (actin filament) muscle Z-line, beta	NM_004930.4	NP_004921.1	NC_000001.11	protein-coding	REVIEWED	1	-	19338772	19485640	Reference GRCh38.p12 Primary Assembly
hsa-miR-376a-5p	NR_033680.1	1	796.4	796.4	0.000602	0.00436	8	8	0	7.5	1	0	21	240	16	0	172.4	0	0	22	5066	1	21	2522	2542	21	21	0	read	NR_033680.1	9606	22900	CARD8	CARDINAL|DACAR|DAKAR|NDPP|NDPP1|TUCAN	caspase recruitment domain family member 8	caspase recruitment domain-containing protein 8|CARD inhibitor of NF-kappaB-activating ligands|apoptotic protein NDPP1|tumor up-regulated CARD-containing antagonist of CASP9|tumor up-regulated CARD-containing antagonist of caspase nine	NR_033680.1	-	NC_000019.10	protein-coding	REVIEWED	19	-	48203147	48256263	Reference GRCh38.p12 Primary Assembly
hsa-miR-376a-5p	NM_022900.4	2	1091.2	588.5	0.00707	0.0254	1	2	0.00175	14.5	1	0	8	244	0	0	270.5	0	0	22	3898	15	22	2879	2886	8	8	0	read	NM_022900.4	9606	64921	CASD1	C7orf12|NBLA04196|SOAT	CAS1 domain containing 1	N-acetylneuraminate 9-O-acetyltransferase|CAS1 domain-containing protein 1|O-acetyltransferase|WUGSC:H_GS542D18.2|sialate O-acetyltransferase	NM_022900.4	NP_075051.4	NC_000007.14	protein-coding	VALIDATED	7	+	94509857	94633464	Reference GRCh38.p12 Primary Assembly
hsa-miR-376a-5p	NM_001233.4	1	603.2	603.2	0.0104	0.034	3	3	2.18e-14	7.5	1	0	20	160	16	0	258.2	0	0	22	3121	2	21	1504	1523	20	20	0	read	NM_001233.4	9606	858	CAV2	CAV	caveolin 2	caveolin-2|caveolae protein, 20-kD|caveolin 2 isoform a and b	NM_001233.4	NP_001224.1	NC_000007.14	protein-coding	REVIEWED	7	+	116499600	116508540	Reference GRCh38.p12 Primary Assembly
hsa-miR-376a-5p	NM_001284291.1	1	655.8	655.8	5.31e-05	0.00156	2	2	3.54e-10	9	1	0	21	252	8	0	278.8	0	0	22	4444	2	22	2433	2453	21	21	0	read	NM_001284291.1	9606	79872	CBLL1	HAKAI|RNF188	Cbl proto-oncogene like 1	E3 ubiquitin-protein ligase Hakai|Cas-Br-M (murine) ecotropic retroviral transforming sequence-like 1|Cbl proto-oncogene like 1, E3 ubiquitin protein ligase|Cbl proto-oncogene, E3 ubiquitin protein ligase-like 1|E-cadherin binding protein E7|RING finger protein 188|RING-type E3 ubiquitin transferase Hakai|c-Cbl-like protein 1|casitas B-lineage lymphoma-transforming sequence-like protein 1	NM_001284291.1	NP_001271220.1	NC_000007.14	protein-coding	VALIDATED	7	+	107743696	107764996	Reference GRCh38.p12 Primary Assembly
hsa-miR-376a-5p	NM_001127322.1	2	5113.2	4361.3	0	0	96	96	0	9.5	1	0	20	244	12	0	227.3	0	0	22	11723	3	22	7646	7665	20	20	0	read	NM_001127322.1	9606	23468	CBX5	HEL25|HP1|HP1A	chromobox 5	chromobox protein homolog 5|HP1 alpha homolog|HP1-ALPHA|HP1Hs alpha|antigen p25|chromobox homolog 5 (HP1 alpha homolog, Drosophila)|epididymis luminal protein 25|heterochromatin protein 1 homolog alpha|heterochromatin protein 1-alpha	NM_001127322.1	NP_001120794.1	NC_000012.12	protein-coding	REVIEWED	12	-	54230945	54280130	Reference GRCh38.p12 Primary Assembly
hsa-miR-376a-5p	NM_001080522.2	1	521.8	521.8	0.00809	0.0222	1	1	6.54e-06	14	1	0	9	252	0	0	196.8	0	0	22	5257	14	22	4201	4209	9	9	0	read	NM_001080522.2	9606	57545	CC2D2A	JBTS9|MKS6	coiled-coil and C2 domain containing 2A	coiled-coil and C2 domain-containing protein 2A	NM_001080522.2	NP_001073991.2	NC_000004.12	protein-coding	REVIEWED	4	+	15468659	15601970	Reference GRCh38.p12 Primary Assembly
hsa-miR-376a-5p	NM_018017.3	1	639.8	639.8	0.000892	0.0122	1	1	6.54e-06	7	1	0	18	252	28	0	256.8	0	0	22	7261	5	22	2873	2890	18	18	0	read	NM_018017.3	9606	55088	CCDC186	C10orf118	coiled-coil domain containing 186	coiled-coil domain-containing protein 186|CTCL tumor antigen HD-CL-01/L14-2|CTCL tumor antigen L14-2	NM_018017.3	NP_060487.2	NC_000010.11	protein-coding	VALIDATED	10	-	114120861	114174254	Reference GRCh38.p12 Primary Assembly
hsa-miR-376a-5p	NM_178335.2	2	642	596.3	0.00859	0.0288	1	1	6.54e-06	9	1	0	15	252	0	0	250.3	0	0	22	8949	8	22	3865	3879	15	15	0	read	NM_178335.2	9606	152137	CCDC50	C3orf6|DFNA44|YMER	coiled-coil domain containing 50	coiled-coil domain-containing protein 50|protein Ymer	NM_178335.2	NP_848018.1	NC_000003.12	protein-coding	REVIEWED	3	+	191329081	191398669	Reference GRCh38.p12 Primary Assembly
hsa-miR-376a-5p	NM_005436.4	1	573.5	573.5	0.00228	0.0104	1	1	6.54e-06	12	1	0	13	244	0	0	252.5	0	0	22	5842	10	22	2372	2384	13	13	0	read	NM_005436.4	9606	8030	CCDC6	D10S170|H4|PTC|TPC|TST1	coiled-coil domain containing 6	coiled-coil domain-containing protein 6|papillary thyroid carcinoma-encoded protein	NM_005436.4	NP_005427.2	NC_000010.11	protein-coding	REVIEWED	10	-	59788746	59906655	Reference GRCh38.p12 Primary Assembly
hsa-miR-376a-5p	NM_001323576.1	1	555.4	555.4	0.0151	0.0411	1	1	6.54e-06	14	1	0	9	252	0	0	230.4	0	0	22	5443	14	22	3826	3834	9	9	0	read	NM_001323576.1	9606	9738	CCP110	CP110|Cep110	centriolar coiled-coil protein 110	centriolar coiled-coil protein of 110 kDa|centriolar coiled-coil protein 110kDa|centrosomal protein CP110|centrosomal protein of 110 kDa	NM_001323576.1	NP_001310505.1	NC_000016.10	protein-coding	VALIDATED	16	+	19523856	19553407	Reference GRCh38.p12 Primary Assembly
hsa-miR-376a-5p	NM_001346500.1	1	1520.3	1520.3	7.1e-12	1.3e-09	23	23	0	9	1	0	21	244	16	0	306.3	0	0	22	3008	2	22	2956	2976	21	21	0	read	NM_001346500.1	9606	8763	CD164	DFNA66|MGC-24|MGC-24v|MUC-24|endolyn	CD164 molecule	sialomucin core protein 24|CD164 antigen, sialomucin|multi-glycosylated core protein 24	NM_001346500.1	NP_001333429.1	NC_000006.12	protein-coding	REVIEWED	6	-	109366513	109382811	Reference GRCh38.p12 Primary Assembly
hsa-miR-376a-5p	NM_145810.2	1	593.9	593.9	6.06e-05	0.00114	2	2	3.54e-10	7	1	0	19	240	40	0	171.9	0	0	22	2602	3	21	2310	2328	19	19	0	read	NM_145810.2	9606	83879	CDCA7	ICF3|JPO1	cell division cycle associated 7	cell division cycle-associated protein 7|c-Myc target JPO1	NM_145810.2	NP_665809.1	NC_000002.12	protein-coding	REVIEWED	2	+	173354832	173368989	Reference GRCh38.p12 Primary Assembly
hsa-miR-376a-5p	NM_001172640.1	1	673.6	673.6	0.000879	0.00727	4	5	7.11e-15	9.5	1	0	17	128	36	0	309.6	0	0	22	7682	6	22	4988	5004	17	17	0	read	NM_001172640.1	9606	10658	CELF1	BRUNOL2|CUG-BP|CUGBP|CUGBP1|EDEN-BP|NAB50|NAPOR|hNab50	CUGBP Elav-like family member 1	CUGBP Elav-like family member 1|50 kDa nuclear polyadenylated RNA-binding protein|CELF-1|CUG RNA-binding protein|CUG triplet repeat RNA-binding protein 1|CUG-BP- and ETR-3-like factor 1|CUG-BP1|EDEN-BP homolog|RNA-binding protein BRUNOL-2|bruno-like 2|bruno-like protein 2|deadenylation factor CUG-BP|embryo deadenylation element binding protein|embryo deadenylation element-binding protein homolog|…	NM_001172640.1	NP_001166111.1	NC_000011.10	protein-coding	REVIEWED	11	-	47465932	47565568	Reference GRCh38.p12 Primary Assembly
hsa-miR-376a-5p	NM_016343.3	3	1524.3	614.4	0.00794	0.0172	1	1	6.54e-06	6	1	0	21	248	24	0	245.4	0	0	22	10316	1	21	6917	6937	21	21	0	read	NM_016343.3	9606	1063	CENPF	CENF|CILD31|PRO1779|STROMS|hcp-1	centromere protein F	centromere protein F|AH antigen|CENP-F kinetochore protein|cell-cycle-dependent 350K nuclear protein|centromere protein F, 350/400kDa|kinetochore protein CENPF|mitosin	NM_016343.3	NP_057427.3	NC_000001.11	protein-coding	REVIEWED	1	+	214603188	214664570	Reference GRCh38.p12 Primary Assembly
hsa-miR-376a-5p	NR_104593.1	2	1198.6	612.6	0.00869	0.0252	1	1	6.54e-06	14	1	0	8	248	0	0	288.6	0	0	22	2488	14	21	1376	1383	8	8	0	read	NR_104593.1	9606	79682	CENPU	CENP50|CENPU50|KLIP1|MLF1IP|PBIP1	centromere protein U	centromere protein U|KSHV latent nuclear antigen interacting protein 1|MLF1 interacting protein|centromere protein of 50 kDa|interphase centromere complex protein 24|polo-box-interacting protein 1	NR_104593.1	-	NC_000004.12	protein-coding	VALIDATED	4	-	184694064	184734131	Reference GRCh38.p12 Primary Assembly
hsa-miR-376a-5p	NM_014812.2	1	698	698	0.000741	0.00632	2	2	3.54e-10	13	1	0	9	320	0	0	256	0	0	22	7204	14	22	6987	6995	9	9	0	read	NM_014812.2	9606	9859	CEP170	FAM68A|KAB|KIAA0470	centrosomal protein 170	centrosomal protein of 170 kDa|KARP-1-binding protein|XRCC5 binding protein|centrosomal protein 170kDa	NM_014812.2	NP_055627.2	NC_000001.11	protein-coding	REVIEWED	1	-	243124427	243255795	Reference GRCh38.p12 Primary Assembly
hsa-miR-376a-5p	NM_033395.1	2	807.2	605.2	0.272	0.31	1	1	6.54e-06	13	1	0	9	320	0	0	203.2	0	0	22	8044	14	22	6133	6141	9	9	0	read	NM_033395.1	9606	85459	CEP295	KIAA1731	centrosomal protein 295	centrosomal protein of 295 kDa|centriolar protein CEP295|centrosomal protein 295kDa	NM_033395.1	NP_203753.1	NC_000011.10	protein-coding	VALIDATED	11	+	93661649	93730380	Reference GRCh38.p12 Primary Assembly
hsa-miR-376a-5p	NM_014810.4	3	1752.1	591.5	0.00268	0.0138	1	1	6.54e-06	13.5	1	0	9	312	0	0	199.5	0	0	22	13473	14	22	2570	2578	9	9	0	read	NM_014810.4	9606	9857	CEP350	CAP350|GM133	centrosomal protein 350	centrosome-associated protein 350|centrosomal protein 350kDa	NM_014810.4	NP_055625.4	NC_000001.11	protein-coding	REVIEWED	1	+	179954772	180114879	Reference GRCh38.p12 Primary Assembly
hsa-miR-376a-5p	NR_144441.1	2	1026.6	519	2.38e-07	1.14e-06	1	1	6.54e-06	8.5	1	0	21	120	28	0	293	0	0	22	3053	2	22	1785	1805	21	21	0	read	NR_144441.1	9606	51134	CEP83	CCDC41|NPHP18|NY-REN-58	centrosomal protein 83	centrosomal protein of 83 kDa|NY-REN-58 antigen|coiled-coil domain-containing protein 41|renal carcinoma antigen NY-REN-58	NR_144441.1	-	NC_000012.12	protein-coding	REVIEWED	12	-	94265651	94460615	Reference GRCh38.p12 Primary Assembly
hsa-miR-376a-5p	NM_001300884.1	1	631	631	0.0134	0.0289	3	3	2.18e-14	8.5	1	0	22	252	4	0	215	0	0	22	6856	1	22	6397	6418	22	22	0	read	NM_001300884.1	9606	53344	CHIC1	BRX	cysteine rich hydrophobic domain 1	cysteine-rich hydrophobic domain-containing protein 1|brain X-linked protein	NM_001300884.1	NP_001287813.1	NC_000023.11	protein-coding	REVIEWED	X	+	73563044	73687108	Reference GRCh38.p12 Primary Assembly
hsa-miR-376a-5p	NM_212469.1	1	621.1	621.1	0.00271	0.0123	1	1	6.54e-06	14	1	0	8	312	0	0	231.1	0	0	22	2679	15	22	1040	1047	8	8	0	read	NM_212469.1	9606	1119	CHKA	CHK|CK|CKI|EK	choline kinase alpha	choline kinase alpha|CHETK-alpha|ethanolamine kinase	NM_212469.1	NP_997634.1	NC_000011.10	protein-coding	REVIEWED	11	-	68052858	68121390	Reference GRCh38.p12 Primary Assembly
hsa-miR-376a-5p	NM_001202559.1	1	100.3	100.3	0.513	0.535	1	1	6.54e-06	7.5	1	0	20	-32	4	0	32.3	0	0	22	2894	1	20	1082	1101	20	20	11	read	NM_001202559.1	9606	100529261	CHURC1-FNTB	-	CHURC1-FNTB readthrough	CHURC1-FNTB protein	NM_001202559.1	NP_001189488.1	NC_000014.9	protein-coding	VALIDATED	14	+	64914360	65062654	Reference GRCh38.p12 Primary Assembly
hsa-miR-376a-5p	NM_001014812.2	1	562.3	562.3	0.036	0.0577	1	1	6.54e-06	6.5	1	1	20	252	16	0	209.3	0	0	22	1064	3	22	523	541	20	19	0	read	NM_001014812.2	9606	84191	CIAO2A	CIA2A|FAM96A	cytosolic iron-sulfur assembly component 2A	MIP18 family protein FAM96A|family with sequence similarity 96 member A	NM_001014812.2	NP_001014812.1	NC_000015.10	protein-coding	VALIDATED	15	-	64072558	64094007	Reference GRCh38.p12 Primary Assembly
hsa-miR-376a-5p	NM_001040199.1	1	523.8	523.8	0.0259	0.0493	1	1	6.54e-06	9	1	0	19	128	16	0	298.8	0	0	22	2500	4	22	1411	1429	19	19	0	read	NM_001040199.1	9606	56650	CLDND1	C3orf4|GENX-3745|Z38	claudin domain containing 1	claudin domain-containing protein 1|claudin domain containing 1 protein|membrane protein GENX-3745	NM_001040199.1	NP_001035289.1	NC_000003.12	protein-coding	VALIDATED	3	-	98515472	98523065	Reference GRCh38.p12 Primary Assembly
hsa-miR-376a-5p	NM_006831.2	1	630.7	630.7	0.00294	0.0102	2	4	1.82e-05	6	1	1	22	252	24	0	232.7	0	0	22	1864	2	22	1099	1120	21	22	0	read	NM_006831.2	9606	10978	CLP1	HEAB|hClp1	cleavage and polyadenylation factor I subunit 1	polyribonucleotide 5'-hydroxyl-kinase Clp1|ATP/GTP-binding protein|homolog of yeast CFIA subunit Clp1p|polyadenylation factor Clp1|polynucleotide kinase Clp1|pre-mRNA cleavage complex II protein Clp1	NM_006831.2	NP_006822.1	NC_000011.10	protein-coding	REVIEWED	11	+	57657743	57661864	Reference GRCh38.p12 Primary Assembly
hsa-miR-376a-5p	NM_001288653.1	2	703.3	571.5	0.0152	0.0392	2	3	4.77e-07	6.5	1	1	21	160	36	0	258.5	0	0	22	8587	1	21	2110	2129	21	20	0	read	NM_001288653.1	9606	1213	CLTC	CHC|CHC17|CLH-17|CLTCL2|Hc|MRD56	clathrin heavy chain	clathrin heavy chain 1|clathrin heavy chain on chromosome 17|clathrin, heavy polypeptide (Hc)|clathrin, heavy polypeptide-like 2	NM_001288653.1	NP_001275582.1	NC_000017.11	protein-coding	REVIEWED	17	+	59619688	59696955	Reference GRCh38.p12 Primary Assembly
hsa-miR-376a-5p	NM_007018.4	2	649.9	512.3	0.0142	0.0227	1	1	6.54e-06	8	1	0	20	160	12	0	254.3	0	0	22	7431	2	21	2781	2800	20	20	0	read	NM_007018.4	9606	11064	CNTRL	CEP1|CEP110|FAN|bA165P4.1	centriolin	centriolin|110 kDa centrosomal protein|bA165P4.1 (ortholog of mouse Ma2a8)|bA165P4.2 (centrosomal protein 1)|centriole associated protein|centrosomal protein 110kDa|centrosomal protein of 110 kDa	NM_007018.4	NP_008949.4	NC_000009.12	protein-coding	REVIEWED	9	+	121074772	121177609	Reference GRCh38.p12 Primary Assembly
hsa-miR-376a-5p	NM_004645.2	1	1042.6	1042.6	6.62e-06	0.000227	12	69	1.16e-06	7.5	1	1	18	252	44	0	226.6	0	0	22	2649	5	22	1890	1906	18	17	0	read	NM_004645.2	9606	8161	COIL	CLN80|p80-coilin	coilin	coilin|coilin p80|p80	NM_004645.2	NP_004636.1	NC_000017.11	protein-coding	REVIEWED	17	-	56938198	56961049	Reference GRCh38.p12 Primary Assembly
hsa-miR-376a-5p	NM_016094.3	1	604.6	604.6	0.0013	0.0079	1	1	6.54e-06	14.5	1	0	8	244	0	0	286.6	0	0	22	3724	15	22	1307	1314	8	8	0	read	NM_016094.3	9606	51122	COMMD2	HSPC042	COMM domain containing 2	COMM domain-containing protein 2	NM_016094.3	NP_057178.2	NC_000003.12	protein-coding	VALIDATED	3	-	149738469	149752498	Reference GRCh38.p12 Primary Assembly
hsa-miR-376a-5p	NM_004375.4	1	671	671	5.35e-05	0.00107	1	1	6.54e-06	6.5	1	0	20	252	44	0	277	0	0	22	2509	3	22	2109	2128	20	20	0	read	NM_004375.4	9606	1353	COX11	COX11P	COX11, cytochrome c oxidase copper chaperone	cytochrome c oxidase assembly protein COX11, mitochondrial|COX11 homolog, cytochrome c oxidase assembly protein|cytochrome c oxidase subunit 11	NM_004375.4	NP_004366.1	NC_000017.11	protein-coding	REVIEWED	17	-	54951897	54968784	Reference GRCh38.p12 Primary Assembly
hsa-miR-376a-5p	NM_004074.2	1	554.6	554.6	0.00101	0.00348	2	4	1.82e-05	8.5	1	0	20	128	16	0	287.6	0	0	22	521	3	22	478	497	20	20	0	read	NM_004074.2	9606	1351	COX8A	COX|COX8|COX8-2|COX8L|VIII|VIII-L	cytochrome c oxidase subunit 8A	cytochrome c oxidase subunit 8A, mitochondrial|cytochrome c oxidase polypeptide VIII-liver/heart|cytochrome c oxidase subunit 8-2|cytochrome c oxidase subunit 8A (ubiquitous)|cytochrome c oxidase subunit VIII|cytochrome c oxidase subunit VIIIA (ubiquitous)	NM_004074.2	NP_004065.1	NC_000011.10	protein-coding	REVIEWED	11	+	63974606	63976542	Reference GRCh38.p12 Primary Assembly
hsa-miR-376a-5p	NM_001321833.1	1	742.3	742.3	0.00251	0.0159	3	5	8.36e-09	14	1	0	8	312	0	0	272.3	0	0	22	2630	15	22	1076	1083	8	8	0	read	NM_001321833.1	9606	51692	CPSF3	CPSF-73|CPSF73	cleavage and polyadenylation specific factor 3	cleavage and polyadenylation specificity factor subunit 3|cleavage and polyadenylation specific factor 3, 73kDa|mRNA 3'-end-processing endonuclease CPSF-73	NM_001321833.1	NP_001308762.1	NC_000002.12	protein-coding	REVIEWED	2	+	9423536	9473109	Reference GRCh38.p12 Primary Assembly
hsa-miR-376a-5p	NM_001310.3	1	586.7	586.7	0.32	0.356	1	3	0.0122	13	1	0	10	252	0	0	255.7	0	0	22	3823	13	22	893	902	10	10	0	read	NM_001310.3	9606	1389	CREBL2	-	cAMP responsive element binding protein like 2	cAMP-responsive element-binding protein-like 2|MHBs-binding protein 1	NM_001310.3	NP_001301.1	NC_000012.12	protein-coding	REVIEWED	12	+	12611832	12645107	Reference GRCh38.p12 Primary Assembly
hsa-miR-376a-5p	NM_001039618.2	2	661.2	577.6	0.00212	0.00999	1	1	6.54e-06	14.5	1	0	8	244	0	0	259.6	0	0	22	7575	15	22	2547	2554	8	8	0	read	NM_001039618.2	9606	58487	CREBZF	SMILE|ZF	CREB/ATF bZIP transcription factor	CREB/ATF bZIP transcription factor|HCF-binding transcription factor Zhangfei|SHP-interacting leucine zipper protein|Zhangfei|host cell factor-binding transcription factor Zhangfei	NM_001039618.2	NP_001034707.1	NC_000011.10	protein-coding	VALIDATED	11	-	85657563	85665147	Reference GRCh38.p12 Primary Assembly
hsa-miR-376a-5p	NM_001033506.1	1	136.8	136.8	0.254	0.289	1	1	6.54e-06	7	1	0	20	8	-28	0	59.8	0	0	22	777	2	21	596	615	20	20	11	read	NM_001033506.1	9606	1479	CSTF3	CSTF-77	cleavage stimulation factor subunit 3	cleavage stimulation factor subunit 3|CF-1 77 kDa subunit|CSTF 77 kDa subunit|cleavage stimulation factor 77 kDa subunit|cleavage stimulation factor, 3' pre-RNA, subunit 3, 77kD|cleavage stimulation factor, 3' pre-RNA, subunit 3, 77kDa	NM_001033506.1	NP_001028678.1	NC_000011.10	protein-coding	REVIEWED	11	-	33084583	33161490	Reference GRCh38.p12 Primary Assembly
hsa-miR-376a-5p	NM_001206891.1	1	579	579	0.0139	0.0379	2	2	3.54e-10	12	1	0	11	240	0	0	214	0	0	22	6149	11	21	2993	3003	11	11	0	read	NM_001206891.1	9606	1500	CTNND1	BCDS2|CAS|CTNND|P120CAS|P120CTN|p120|p120(CAS)|p120(CTN)	catenin delta 1	catenin delta-1|cadherin-associated Src substrate|catenin (cadherin-associated protein), delta 1|p120 catenin	NM_001206891.1	NP_001193820.1	NC_000011.10	protein-coding	REVIEWED	11	+	57761761	57819179	Reference GRCh38.p12 Primary Assembly
hsa-miR-376a-5p	NM_014608.5	1	519.9	519.9	0.0125	0.0364	1	1	6.54e-06	11	1	0	13	244	0	0	186.9	0	0	22	6925	10	22	2254	2266	13	13	0	read	NM_014608.5	9606	23191	CYFIP1	P140SRA-1|SHYC|SRA-1|SRA1	cytoplasmic FMR1 interacting protein 1	cytoplasmic FMR1-interacting protein 1|cytoplasmic FMRP interacting protein 1|selective hybridizing clone|specifically Rac1-associated protein 1	NM_014608.5	NP_055423.1	NC_000015.10	protein-coding	REVIEWED	15	-	22867051	22980905	Reference GRCh38.p12 Primary Assembly
hsa-miR-376a-5p	NM_001554.4	1	590.8	590.8	0.0229	0.0464	1	1	6.54e-06	13	1	0	9	320	0	0	188.8	0	0	22	2295	14	22	537	545	9	9	0	read	NM_001554.4	9606	3491	CYR61	CCN1|GIG1|IGFBP10	cysteine rich angiogenic inducer 61	protein CYR61|CCN family member 1|IBP-10|IGF-binding protein 10|IGFBP-10|cysteine-rich heparin-binding protein 61|cysteine-rich, anigogenic inducer, 61|insulin-like growth factor-binding protein 10	NM_001554.4	NP_001545.2	NC_000001.11	protein-coding	REVIEWED	1	+	85580760	85583966	Reference GRCh38.p12 Primary Assembly
hsa-miR-376a-5p	NR_147989.1	1	659.8	659.8	0.0194	0.0461	4	5	7.11e-15	9.5	1	0	19	244	8	0	206.8	0	0	22	3531	4	22	1848	1866	19	19	0	read	NR_147989.1	9606	107986827	CZ1P-ASNS	-	CZ1P-ASNS readthrough	-	NR_147989.1	-	NC_000007.14	ncRNA	VALIDATED	7	-	97852116	97972357	Reference GRCh38.p12 Primary Assembly
hsa-miR-376a-5p	NM_001330072.1	1	581.6	581.6	0.0135	0.0375	2	2	3.54e-10	8	1	0	22	244	12	0	202.6	0	0	22	8376	1	22	3452	3473	22	22	0	read	NM_001330072.1	9606	9201	DCLK1	CL1|CLICK1|DCAMKL1|DCDC3A|DCLK	doublecortin like kinase 1	serine/threonine-protein kinase DCLK1|doublecortin domain-containing protein 3A|doublecortin-like and CAM kinase-like 1	NM_001330072.1	NP_001317001.1	NC_000013.11	protein-coding	REVIEWED	13	-	35768651	36132019	Reference GRCh38.p12 Primary Assembly
hsa-miR-376a-5p	NM_001350967.1	1	615.6	615.6	0.00139	0.0151	2	2	3.54e-10	14	1	0	9	252	0	0	250.6	0	0	22	4055	14	22	3053	3061	9	9	0	read	NM_001350967.1	9606	64421	DCLRE1C	A-SCID|DCLREC1C|RS-SCID|SCIDA|SNM1C	DNA cross-link repair 1C	protein artemis|DNA cross-link repair 1C (PSO2 homolog, S. cerevisiae)|SNM1 homolog C|SNM1-like protein|severe combined immunodeficiency, type a (Athabascan)	NM_001350967.1	NP_001337896.1	NC_000010.11	protein-coding	REVIEWED	10	-	14897563	14954431	Reference GRCh38.p12 Primary Assembly
hsa-miR-376a-5p	NM_001921.2	2	1184.5	611.9	0.00148	0.0066	3	3	2.18e-14	14	1	0	9	252	0	0	206.9	0	0	22	2019	14	22	1999	2007	9	9	0	read	NM_001921.2	9606	1635	DCTD	-	dCMP deaminase	deoxycytidylate deaminase	NM_001921.2	NP_001912.2	NC_000004.12	protein-coding	REVIEWED	4	-	182890090	182917476	Reference GRCh38.p12 Primary Assembly
hsa-miR-376a-5p	NM_001330655.1	2	2407.7	2260.8	0	0	44	44	0	13	1	0	10	252	0	0	209.8	0	0	22	3670	13	22	784	793	10	10	0	read	NM_001330655.1	9606	23576	DDAH1	DDAH|DDAH-1|DDAHI|HEL-S-16	dimethylarginine dimethylaminohydrolase 1	N(G),N(G)-dimethylarginine dimethylaminohydrolase 1|NG, NG-dimethylarginine dimethylaminohydrolase|dimethylargininase-1|epididymis secretory protein Li 16	NM_001330655.1	NP_001317584.1	NC_000001.11	protein-coding	REVIEWED	1	-	85318484	85578362	Reference GRCh38.p12 Primary Assembly
hsa-miR-376a-5p	NM_001320597.1	1	161.6	161.6	0.399	0.438	1	1	6.54e-06	11	1	0	11	32	-10	0	47.6	0	0	22	3703	8	18	1183	1193	11	11	11	read	NM_001320597.1	9606	1655	DDX5	G17P1|HLR1|HUMP68|p68	DEAD-box helicase 5	probable ATP-dependent RNA helicase DDX5|ATP-dependent RNA helicase DDX5|DEAD (Asp-Glu-Ala-Asp) box helicase 5|DEAD (Asp-Glu-Ala-Asp) box polypeptide 5|DEAD box protein 5|DEAD box-5|DEAD/H (Asp-Glu-Ala-Asp/His) box polypeptide 5 (RNA helicase, 68kD)|RNA helicase p68	NM_001320597.1	NP_001307526.1	NC_000017.11	protein-coding	REVIEWED	17	-	64498253	64507037	Reference GRCh38.p12 Primary Assembly
hsa-miR-376a-5p	NM_003472.3	2	3025.1	2425	0	0	47	49	0	9	1	0	20	240	8	0	257	0	0	22	2879	2	21	865	884	20	20	0	read	NM_003472.3	9606	7913	DEK	D6S231E	DEK proto-oncogene	protein DEK|DEK oncogene (DNA binding)	NM_003472.3	NP_003463.1	NC_000006.12	protein-coding	REVIEWED	6	-	18224168	18264567	Reference GRCh38.p12 Primary Assembly
hsa-miR-376a-5p	NM_001330640.1	1	601.2	601.2	0.0149	0.0327	2	2	3.54e-10	14	1	0	9	252	0	0	236.2	0	0	22	8333	14	22	1902	1910	9	9	0	read	NM_001330640.1	9606	55667	DENND4C	C9orf55|C9orf55B|RAB10GEF|bA513M16.3	DENN domain containing 4C	DENN domain-containing protein 4C|DENN/MADD domain containing 4A pseudogene|DENN/MADD domain containing 4C	NM_001330640.1	NP_001317569.1	NC_000009.12	protein-coding	VALIDATED	9	+	19230489	19374267	Reference GRCh38.p12 Primary Assembly
hsa-miR-376a-5p	NM_016544.2	1	565.5	565.5	0.0158	0.0354	1	3	0.0122	9	1	0	22	244	8	0	239.5	0	0	22	5008	1	22	4890	4911	22	22	0	read	NM_016544.2	9606	51277	DNAJC27	RBJ|RabJS	DnaJ heat shock protein family (Hsp40) member C27	dnaJ homolog subfamily C member 27|DnaJ (Hsp40) homolog, subfamily C, member 27|Ras-associated protein Rap1|rab and DnaJ domain-containing protein	NM_016544.2	NP_057628.1	NC_000002.12	protein-coding	VALIDATED	2	-	24943635	24972093	Reference GRCh38.p12 Primary Assembly
hsa-miR-376a-5p	NR_135486.1	1	582.9	582.9	6.61e-09	4.96e-08	1	1	6.54e-06	7	1	0	20	252	16	0	218.9	0	0	22	7496	3	22	513	532	20	20	0	read	NR_135486.1	9606	54878	DPP8	DP8|DPRP-1|DPRP1|MST097|MSTP097|MSTP135|MSTP141	dipeptidyl peptidase 8	dipeptidyl peptidase 8|DPP VIII|dipeptidyl peptidase IV-related protein 1|dipeptidyl peptidase VIII|prolyl dipeptidase DPP8	NR_135486.1	-	NC_000015.10	protein-coding	REVIEWED	15	-	65442462	65517712	Reference GRCh38.p12 Primary Assembly
hsa-miR-376a-5p	NM_003584.2	2	1187.7	625.6	0.00907	0.0374	1	2	0.00175	14	1	0	9	252	0	0	300.6	0	0	22	1639	14	22	1605	1613	9	9	0	read	NM_003584.2	9606	8446	DUSP11	PIR1	dual specificity phosphatase 11	RNA/RNP complex-1-interacting phosphatase|RNA/RNP complex 1-interacting|RNA/RNP complex-interacting phosphatase|dual specificity protein phosphatase 11|phosphatase that interacts with RNA/RNP complex 1|serine/threonine specific protein phosphatase	NM_003584.2	NP_003575.2	NC_000002.12	protein-coding	REVIEWED	2	-	73762197	73780156	Reference GRCh38.p12 Primary Assembly
hsa-miR-376a-5p	NM_203394.2	1	4943.4	4943.4	0	0	109	144	0	14	1	0	8	312	0	0	233.4	0	0	22	5742	15	22	5413	5420	8	8	0	read	NM_203394.2	9606	144455	E2F7	-	E2F transcription factor 7	transcription factor E2F7|E2F-7	NM_203394.2	NP_976328.2	NC_000012.12	protein-coding	VALIDATED	12	-	77021245	77065579	Reference GRCh38.p12 Primary Assembly
hsa-miR-376a-5p	NR_024203.1	1	539.2	539.2	0.0445	0.0655	1	1	6.54e-06	13.5	1	0	9	252	0	0	209.2	0	0	22	1869	14	22	577	585	9	9	0	read	NR_024203.1	9606	11319	ECD	GCR2|HSGT1|SGT1	ecdysoneless cell cycle regulator	protein ecdysoneless homolog|ecdysoneless homolog|human suppressor of GCR two|protein SGT1|suppressor of GCR2|suppressor of S. cerevisiae gcr2	NR_024203.1	-	NC_000010.11	protein-coding	VALIDATED	10	-	73134523	73168094	Reference GRCh38.p12 Primary Assembly
hsa-miR-376a-5p	NM_001402.5	1	1147.9	1147.9	3.14e-06	0.000218	16	19	0	13	1	0	12	244	0	0	230.9	0	0	22	3528	11	22	2326	2337	12	12	0	read	NM_001402.5	9606	1915	EEF1A1	CCS-3|CCS3|EE1A1|EEF-1|EEF1A|EF-Tu|EF1A|GRAF-1EF|HNGC:16303|LENG7|PTI1|eEF1A-1	eukaryotic translation elongation factor 1 alpha 1	elongation factor 1-alpha 1|CTCL tumor antigen|EF-1-alpha-1|EF1a-like protein|cervical cancer suppressor 3|elongation factor 1 alpha subunit|elongation factor Tu|eukaryotic elongation factor 1 A-1|eukaryotic translation elongation factor 1 alpha 1-like 14|glucocorticoid receptor AF-1 specific elongation factor|leukocyte receptor cluster (LRC) member 7|leukocyte receptor cluster member 7|prostate …	NM_001402.5	NP_001393.1	NC_000006.12	protein-coding	REVIEWED	6	-	73515749	73521031	Reference GRCh38.p12 Primary Assembly
hsa-miR-376a-5p	NM_001964.2	1	514.9	514.9	0.0314	0.0571	1	1	6.54e-06	9.5	1	0	20	160	16	0	264.9	0	0	22	3136	2	21	2828	2847	20	20	0	read	NM_001964.2	9606	1958	EGR1	AT225|G0S30|KROX-24|NGFI-A|TIS8|ZIF-268|ZNF225	early growth response 1	early growth response protein 1|EGR-1|nerve growth factor-induced protein A|transcription factor ETR103|transcription factor Zif268|zinc finger protein 225|zinc finger protein Krox-24	NM_001964.2	NP_001955.1	NC_000005.10	protein-coding	REVIEWED	5	+	138465491	138469314	Reference GRCh38.p12 Primary Assembly
hsa-miR-376a-5p	NM_015636.3	1	550.4	550.4	0.0524	0.0745	1	1	6.54e-06	9	1	0	21	240	8	0	221.4	0	0	22	1760	1	21	1581	1601	21	21	0	read	NM_015636.3	9606	8890	EIF2B4	EIF-2B|EIF2B|EIF2Bdelta	eukaryotic translation initiation factor 2B subunit delta	translation initiation factor eIF-2B subunit delta|eIF-2B GDP-GTP exchange factor subunit delta|eukaryotic translation initiation factor 2B subunit 4 delta|eukaryotic translation initiation factor 2B, subunit 4 delta, 67kDa|translation initiation factor eIF-2b delta subunit	NM_015636.3	NP_056451.3	NC_000002.12	protein-coding	REVIEWED	2	-	27364351	27370456	Reference GRCh38.p12 Primary Assembly
hsa-miR-376a-5p	NM_001415.3	1	671.1	671.1	0.00133	0.00623	1	1	6.54e-06	14	1	0	8	312	0	0	281.1	0	0	22	3486	15	22	1658	1665	8	8	0	read	NM_001415.3	9606	1968	EIF2S3	EIF2|EIF2G|EIF2gamma|MEHMO|MRXSBRK|eIF-2gA	eukaryotic translation initiation factor 2 subunit gamma	eukaryotic translation initiation factor 2 subunit 3|eIF-2-gamma X|eIF-2gX|eukaryotic translation initiation factor 2 subunit gamma X|eukaryotic translation initiation factor 2, subunit 3 gamma, 52kDa|eukaryotic translation initiation factor 2G	NM_001415.3	NP_001406.1	NC_000023.11	protein-coding	REVIEWED	X	+	24054947	24078809	Reference GRCh38.p12 Primary Assembly
hsa-miR-376a-5p	NM_001130679.2	1	323.9	323.9	0.154	0.186	2	2	3.54e-10	6	1	0	22	0	124	0	62.9	0	0	22	11626	1	22	3270	3291	22	22	11	read	NM_001130679.2	9606	1977	EIF4E	AUTS19|CBP|EIF4E1|EIF4EL1|EIF4F|eIF-4E	eukaryotic translation initiation factor 4E	eukaryotic translation initiation factor 4E|eIF-4F 25 kDa subunit|eukaryotic translation initiation factor 4E-like 1|mRNA cap-binding protein	NM_001130679.2	NP_001124151.1	NC_000004.12	protein-coding	REVIEWED	4	-	98871683	98930636	Reference GRCh38.p12 Primary Assembly
hsa-miR-376a-5p	NM_001242830.1	2	1098.2	598.7	0.011	0.0348	1	2	0.00175	14	1	0	8	248	0	12	262.7	0	0	22	2913	14	21	2311	2318	8	8	0	read	NM_001242830.1	9606	60481	ELOVL5	HELO1|SCA38|dJ483K16.1	ELOVL fatty acid elongase 5	elongation of very long chain fatty acids protein 5|3-keto acyl-CoA synthase ELOVL5|ELOVL FA elongase 5|ELOVL family member 5, elongation of long chain fatty acids (FEN1/Elo2, SUR4/Elo3-like, yeast)|fatty acid elongase 1|homolog of yeast long chain polyunsaturated fatty acid elongation enzyme 2|spinocerebellar ataxia 38|very long chain 3-ketoacyl-CoA synthase 5|very long chain 3-oxoacyl-CoA synth…	NM_001242830.1	NP_001229759.1	NC_000006.12	protein-coding	REVIEWED	6	-	53267397	53349178	Reference GRCh38.p12 Primary Assembly
hsa-miR-376a-5p	NM_001290073.1	1	149.8	149.8	0.283	0.321	1	3	0.0122	8.5	1	0	18	32	-32	0	56.8	0	0	22	3535	5	22	3468	3485	18	18	11	read	NM_001290073.1	9606	59084	ENPP5	NPP-5|NPP5	ectonucleotide pyrophosphatase/phosphodiesterase 5 (putative)	ectonucleotide pyrophosphatase/phosphodiesterase family member 5|E-NPP 5	NM_001290073.1	NP_001277002.1	NC_000006.12	protein-coding	REVIEWED	6	-	46159181	46171009	Reference GRCh38.p12 Primary Assembly
hsa-miR-376a-5p	NM_015630.3	1	150	150	0.357	0.395	1	1	6.54e-06	6.5	1	1	21	8	-4	0	55	0	0	22	3641	2	21	290	310	20	21	11	read	NM_015630.3	9606	26122	EPC2	EPC-LIKE	enhancer of polycomb homolog 2	enhancer of polycomb homolog 2	NM_015630.3	NP_056445.3	NC_000002.12	protein-coding	VALIDATED	2	+	148644779	148788490	Reference GRCh38.p12 Primary Assembly
hsa-miR-376a-5p	NM_004446.2	1	763.2	763.2	0.000458	0.00698	3	4	6.65e-11	7.5	1	0	21	320	4	0	267.2	0	0	22	5021	2	22	1211	1231	21	21	0	read	NM_004446.2	9606	2058	EPRS	EARS|GLUPRORS|HLD15|PARS|PIG32|QARS|QPRS	glutamyl-prolyl-tRNA synthetase	bifunctional glutamate/proline--tRNA ligase|bifunctional aminoacyl-tRNA synthetase|cell proliferation-inducing gene 32 protein|glutamate tRNA ligase|glutamatyl-prolyl-tRNA synthetase|glutaminyl-tRNA synthetase|proliferation-inducing gene 32 protein|proliferation-inducing protein 32|proline-tRNA ligase|prolyl-tRNA synthetase	NM_004446.2	NP_004437.2	NC_000001.11	protein-coding	REVIEWED	1	-	219968599	220046657	Reference GRCh38.p12 Primary Assembly
hsa-miR-376a-5p	NM_019002.3	1	538	538	0.00396	0.0198	1	3	0.0122	7.5	1	1	20	244	20	0	191	0	0	22	3298	4	22	3216	3235	19	20	0	read	NM_019002.3	9606	54465	ETAA1	ETAA16	ETAA1, ATR kinase activator	ewing's tumor-associated antigen 1|Ewing tumor associated antigen 1|ewing's tumor-associated antigen 16	NM_019002.3	NP_061875.2	NC_000002.12	protein-coding	VALIDATED	2	+	67397309	67410410	Reference GRCh38.p12 Primary Assembly
hsa-miR-376a-5p	NM_018638.4	2	1263	711.3	1.57e-06	6.52e-05	3	3	2.18e-14	9.5	1	0	18	252	16	0	281.3	0	0	22	7101	5	22	959	976	18	18	0	read	NM_018638.4	9606	55500	ETNK1	EKI|EKI 1|EKI1|Nbla10396	ethanolamine kinase 1	ethanolamine kinase 1|putative protein product of Nbla10396	NM_018638.4	NP_061108.2	NC_000012.12	protein-coding	REVIEWED	12	+	22625141	22690673	Reference GRCh38.p12 Primary Assembly
hsa-miR-376a-5p	NM_001145312.2	1	615.5	615.5	0.024	0.0614	1	1	6.54e-06	14.5	1	0	8	244	0	0	297.5	0	0	22	5494	15	22	4618	4625	8	8	0	read	NM_001145312.2	9606	2117	ETV3	METS|PE-1|PE1	ETS variant 3	ETS translocation variant 3|ETS domain transcriptional repressor PE1|ets variant gene 3, ETS family transcriptional repressor|mitogenic Ets transcriptional suppressor	NM_001145312.2	NP_001138784.1	NC_000001.11	protein-coding	VALIDATED	1	-	157121190	157138590	Reference GRCh38.p12 Primary Assembly
hsa-miR-376a-5p	NM_001286381.1	1	576.1	576.1	0.324	0.36	2	2	3.54e-10	8.5	1	0	20	244	12	0	192.1	0	0	22	3275	3	22	468	487	20	20	0	read	NM_001286381.1	9606	84498	FAM120B	CCPG|KIAA1838|PGCC1|dJ894D12.1	family with sequence similarity 120B	constitutive coactivator of peroxisome proliferator-activated receptor gamma|PPARG constitutive coactivator 1|PPARgamma constitutive coactivator 1|constitutive coactivator of PPAR-gamma	NM_001286381.1	NP_001273310.1	NC_000006.12	protein-coding	VALIDATED	6	+	170290702	170407747	Reference GRCh38.p12 Primary Assembly
hsa-miR-376a-5p	NM_016603.3	1	346.8	346.8	0.125	0.15	1	1	6.54e-06	3.5	1	0	21	32	132	0	60.8	0	0	22	5602	2	22	2850	2870	21	21	14	read	NM_016603.3	9606	51306	FAM13B	ARHGAP49|C5orf5|FAM13B1|KHCHP|N61	family with sequence similarity 13 member B	protein FAM13B|GAP-like protein N61|family with sequence similarity 13, member B1	NM_016603.3	NP_057687.2	NC_000005.10	protein-coding	VALIDATED	5	-	137937908	138051960	Reference GRCh38.p12 Primary Assembly
hsa-miR-376a-5p	NM_198215.3	1	517.6	517.6	0.0128	0.0367	1	1	6.54e-06	8	1	1	21	160	28	0	261.6	0	0	22	3395	1	21	2648	2667	21	20	0	read	NM_198215.3	9606	220965	FAM13C	FAM13C1	family with sequence similarity 13 member C	protein FAM13C|family with sequence similarity 13, member C1	NM_198215.3	NP_937858.2	NC_000010.11	protein-coding	VALIDATED	10	-	59245932	59363180	Reference GRCh38.p12 Primary Assembly
hsa-miR-376a-5p	NM_173348.1	3	1735.3	693.6	2.84e-06	0.000107	1	1	6.54e-06	12	1	0	11	320	0	0	288.6	0	0	22	3149	12	22	2744	2754	11	11	0	read	NM_173348.1	9606	317662	FAM149B1	KIAA0974	family with sequence similarity 149 member B1	protein FAM149B1	NM_173348.1	NP_775483.1	NC_000010.11	protein-coding	VALIDATED	10	+	73168089	73242180	Reference GRCh38.p12 Primary Assembly
hsa-miR-376a-5p	NM_015159.2	1	578.4	578.4	0.323	0.359	1	2	0.00175	9.5	1	0	21	240	0	0	263.4	0	0	22	7278	1	21	6574	6594	21	21	0	read	NM_015159.2	9606	23201	FAM168A	KIAA0280|TCRP1	family with sequence similarity 168 member A	protein FAM168A|tongue cancer chemotherapy resistance-associated protein 1	NM_015159.2	NP_055974.1	NC_000011.10	protein-coding	VALIDATED	11	-	73400477	73598188	Reference GRCh38.p12 Primary Assembly
hsa-miR-376a-5p	NM_001288576.1	1	526.8	526.8	0.345	0.38	1	1	6.54e-06	9.5	1	0	16	240	0	0	199.8	0	0	22	3402	6	21	2697	2712	16	16	0	read	NM_001288576.1	9606	79632	FAM184A	C6orf60	family with sequence similarity 184 member A	protein FAM184A	NM_001288576.1	NP_001275505.1	NC_000006.12	protein-coding	VALIDATED	6	-	118959828	119149192	Reference GRCh38.p12 Primary Assembly
hsa-miR-376a-5p	NM_001321784.1	1	804.3	804.3	6e-05	0.00214	8	8	0	9.5	1	0	19	240	8	0	195.3	0	0	22	8745	3	21	721	739	19	19	0	read	NM_001321784.1	9606	54906	FAM208B	C10orf18|bA318E3.2	family with sequence similarity 208 member B	protein FAM208B	NM_001321784.1	NP_001308713.1	NC_000010.11	protein-coding	VALIDATED	10	+	5684758	5765778	Reference GRCh38.p12 Primary Assembly
hsa-miR-376a-5p	NM_001330357.1	1	699.4	699.4	0.00448	0.02	2	2	3.54e-10	11.5	1	0	13	312	0	0	265.4	0	0	22	3956	10	22	2554	2566	13	13	0	read	NM_001330357.1	9606	143684	FAM76B	-	family with sequence similarity 76 member B	protein FAM76B	NM_001330357.1	NP_001317286.1	NC_000011.10	protein-coding	VALIDATED	11	-	95768941	95790395	Reference GRCh38.p12 Primary Assembly
hsa-miR-376a-5p	NM_058229.3	1	301	301	0.0942	0.116	1	1	6.54e-06	10	1	0	13	152	0	0	56	0	0	22	6800	8	20	379	391	13	13	11	read	NM_058229.3	9606	114907	FBXO32	Fbx32|MAFbx	F-box protein 32	F-box only protein 32|atrogin 1|muscle atrophy F-box protein	NM_058229.3	NP_478136.1	NC_000008.11	protein-coding	REVIEWED	8	-	123497886	123541252	Reference GRCh38.p12 Primary Assembly
hsa-miR-376a-5p	NM_001105573.1	1	810	810	0.19	0.223	7	10	0	11.5	1	0	14	252	0	0	239	0	0	22	5743	9	22	734	747	14	14	0	read	NM_001105573.1	9606	200933	FBXO45	Fbx45	F-box protein 45	F-box/SPRY domain-containing protein 1|F-box only protein 45|hFbxo45	NM_001105573.1	NP_001099043.1	NC_000003.12	protein-coding	VALIDATED	3	+	196568853	196589058	Reference GRCh38.p12 Primary Assembly
hsa-miR-376a-5p	NM_001242824.1	1	512.8	512.8	0.0431	0.0602	1	1	6.54e-06	10	1	0	18	252	4	0	175.8	0	0	22	1378	5	22	1270	1287	18	18	0	read	NM_001242824.1	9606	2224	FDPS	FPPS|FPS|POROK9	farnesyl diphosphate synthase	farnesyl pyrophosphate synthase|(2E,6E)-farnesyl diphosphate synthase|FPP synthase|FPP synthetase|farnesyl pyrophosphate synthetase, dimethylallyltranstransferase, geranyltranstransferase	NM_001242824.1	NP_001229753.1	NC_000001.11	protein-coding	REVIEWED	1	+	155308747	155320665	Reference GRCh38.p12 Primary Assembly
hsa-miR-376a-5p	NM_001278690.1	1	175	175	0.4	0.436	1	1	6.54e-06	8	1	0	16	32	-10	0	50	0	0	22	3451	5	20	702	717	16	16	11	read	NM_001278690.1	9606	11116	FGFR1OP	FOP	FGFR1 oncogene partner	FGFR1 oncogene partner|fibroblast growth factor receptor 1 oncogene partner	NM_001278690.1	NP_001265619.1	NC_000006.12	protein-coding	REVIEWED	6	+	166999316	167042417	Reference GRCh38.p12 Primary Assembly
hsa-miR-376a-5p	NM_015308.4	1	578.8	578.8	0.0131	0.0319	1	1	6.54e-06	13	1	0	9	320	0	0	176.8	0	0	22	4172	14	22	1585	1593	9	9	0	read	NM_015308.4	9606	23360	FNBP4	FBP30	formin binding protein 4	formin-binding protein 4|formin-binding protein 30	NM_015308.4	NP_056123.2	NC_000011.10	protein-coding	REVIEWED	11	-	47716493	47767477	Reference GRCh38.p12 Primary Assembly
hsa-miR-376a-5p	NM_002028.3	1	100.3	100.3	0.387	0.417	1	1	6.54e-06	7.5	1	0	20	-32	4	0	32.3	0	0	22	2836	1	20	1010	1029	20	20	11	read	NM_002028.3	9606	2342	FNTB	FPTB	farnesyltransferase, CAAX box, beta	protein farnesyltransferase subunit beta|CAAX farnesyltransferase subunit beta|FTase-beta|ras proteins prenyltransferase subunit beta	NM_002028.3	NP_002019.1	NC_000014.9	protein-coding	VALIDATED	14	+	64986788	65062651	Reference GRCh38.p12 Primary Assembly
hsa-miR-376a-5p	NM_014728.3	1	615.4	615.4	0.00674	0.0296	3	3	2.18e-14	14	1	0	9	252	0	0	210.4	0	0	22	8477	14	22	5817	5825	9	9	0	read	NM_014728.3	9606	9758	FRMPD4	MRX104|PDZD10|PDZK10	FERM and PDZ domain containing 4	FERM and PDZ domain-containing protein 4|PDZ domain-containing protein 10|PSD-95-interacting FERM and PDZ domain protein|PSD-95-interacting regulator of spine morphogenesis|Preso	NM_014728.3	NP_055543.2	NC_000023.11	protein-coding	REVIEWED	X	+	12137328	12724522	Reference GRCh38.p12 Primary Assembly
hsa-miR-376a-5p	NM_001042555.2	2	1297.1	680.3	0.00197	0.012	4	6	2.09e-12	8.5	1	0	19	252	12	0	211.3	0	0	22	6876	4	22	1542	1560	19	19	0	read	NM_001042555.2	9606	10818	FRS2	FRS1A|FRS2A|FRS2alpha|SNT|SNT-1|SNT1	fibroblast growth factor receptor substrate 2	fibroblast growth factor receptor substrate 2|FGFR signalling adaptor|FGFR substrate 2|FGFR-signaling adaptor SNT|suc1-associated neurotrophic factor target 1	NM_001042555.2	NP_001036020.1	NC_000012.12	protein-coding	VALIDATED	12	+	69470348	69579792	Reference GRCh38.p12 Primary Assembly
hsa-miR-376a-5p	NM_001329877.1	1	553	553	0.0393	0.0607	1	1	6.54e-06	13	1	0	10	248	0	0	226	0	0	22	3992	12	21	3138	3147	10	10	0	read	NM_001329877.1	9606	2523	FUT1	H|HH|HSC	fucosyltransferase 1 (H blood group)	galactoside 2-alpha-L-fucosyltransferase 1|GDP-L-fucose:beta-D-galactoside 2-alpha-L-fucosyltransferase 1|alpha(1,2) fucosyltransferase 1|alpha(1,2)FT 1|blood group H alpha 2-fucosyltransferase|galactoside 2-alpha-L-fucosyltransferase|nonfunctional fucosyltransferase 1|truncated FUT1|truncated fucosyltransferase 1	NM_001329877.1	NP_001316806.1	NC_000019.10	protein-coding	REVIEWED	19	-	48748010	48755389	Reference GRCh38.p12 Primary Assembly
hsa-miR-376a-5p	NM_001013439.2	3	1864.6	702.6	0.00252	0.0156	4	4	0	14	1	0	9	252	0	0	257.6	0	0	22	8911	14	22	364	372	9	9	0	read	NM_001013439.2	9606	8087	FXR1	FXR1P	FMR1 autosomal homolog 1	fragile X mental retardation syndrome-related protein 1|fragile X mental retardation, autosomal homolog 1	NM_001013439.2	NP_001013457.1	NC_000003.12	protein-coding	REVIEWED	3	+	180912445	180982752	Reference GRCh38.p12 Primary Assembly
hsa-miR-376a-5p	NM_198395.1	1	538.8	538.8	0.0136	0.0327	1	1	6.54e-06	11	1	0	15	160	0	0	304.8	0	0	22	2824	7	21	2378	2392	15	15	0	read	NM_198395.1	9606	10146	G3BP1	G3BP|HDH-VIII	G3BP stress granule assembly factor 1	ras GTPase-activating protein-binding protein 1|ATP-dependent DNA helicase VIII|DNA helicase VIII|G3BP-1|GAP SH3 domain-binding protein 1|GAP binding protein|GTPase activating protein (SH3 domain) binding protein 1|Ras-GTPase-activating protein SH3-domain-binding protein|RasGAP-associated endoribonuclease G3BP	NM_198395.1	NP_938405.1	NC_000005.10	protein-coding	REVIEWED	5	+	151771914	151805353	Reference GRCh38.p12 Primary Assembly
hsa-miR-376a-5p	NM_001304514.1	2	1315.2	681.6	8.74e-05	0.00232	2	3	4.77e-07	14	1	0	9	252	0	0	316.6	0	0	22	2422	14	22	2375	2383	9	9	0	read	NM_001304514.1	9606	63917	GALNT11	GALNAC-T11|GALNACT11	polypeptide N-acetylgalactosaminyltransferase 11	polypeptide N-acetylgalactosaminyltransferase 11|UDP-GalNAc:polypeptide N-acetylgalactosaminyltransferase 11|UDP-N-acetyl-alpha-D-galactosamine:polypeptide N-acetylgalactosaminyltransferase 11 (GalNAc-T11)|polypeptide GalNAc transferase 11|pp-GaNTase 11|protein-UDP acetylgalactosaminyltransferase 11	NM_001304514.1	NP_001291443.1	NC_000007.14	protein-coding	VALIDATED	7	+	152025654	152122346	Reference GRCh38.p12 Primary Assembly
hsa-miR-376a-5p	NM_001136006.1	1	753.6	753.6	0.00211	0.017	5	7	3.33e-16	13	1	0	9	320	0	0	191.6	0	0	22	3515	14	22	2252	2260	9	9	0	read	NM_001136006.1	9606	2618	GART	AIRS|GARS|GARTF|PAIS|PGFT|PRGS	phosphoribosylglycinamide formyltransferase, phosphoribosylglycinamide synthetase, phosphoribosylaminoimidazole synthetase	trifunctional purine biosynthetic protein adenosine-3|GAR transformylase|GARS-AIRS-GART|glycinamide ribonucleotide formyltransferase|glycinamide ribonucleotide synthetase-aminoimidazole ribonucleotide synthetase-glycinamide ribonucleotide transformylase	NM_001136006.1	NP_001129478.1	NC_000021.9	protein-coding	REVIEWED	21	-	33503930	33542891	Reference GRCh38.p12 Primary Assembly
hsa-miR-376a-5p	NR_028063.1	1	686.8	686.8	0.000693	0.00644	2	2	3.54e-10	9	1	0	19	252	16	0	297.8	0	0	22	6913	4	22	5147	5165	19	19	0	read	NR_028063.1	9606	9648	GCC2	GCC185|RANBP2L4|REN53	GRIP and coiled-coil domain containing 2	GRIP and coiled-coil domain-containing protein 2|185 kDa Golgi coiled-coil protein|CLL-associated antigen KW-11|CTCL tumor antigen se1-1|GCC protein, 185-kD|Golgi coiled-coil protein GCC185|Ran-binding protein 2-like 4|renal carcinoma antigen NY-REN-53	NR_028063.1	-	NC_000002.12	protein-coding	REVIEWED	2	+	108448560	108509397	Reference GRCh38.p12 Primary Assembly
hsa-miR-376a-5p	NM_001494.3	1	567.4	567.4	0.00399	0.0164	1	1	6.54e-06	9	1	0	19	252	8	0	222.4	0	0	22	2441	4	22	624	642	19	19	0	read	NM_001494.3	9606	2665	GDI2	HEL-S-46e|RABGDIB	GDP dissociation inhibitor 2	rab GDP dissociation inhibitor beta|GDI-2|epididymis secretory sperm binding protein Li 46e|guanosine diphosphate dissociation inhibitor 2|rab GDI beta|rab GDP-dissociation inhibitor, beta	NM_001494.3	NP_001485.2	NC_000010.11	protein-coding	REVIEWED	10	-	5765221	5813548	Reference GRCh38.p12 Primary Assembly
hsa-miR-376a-5p	NM_014001.4	1	872.4	872.4	4.94e-07	3.3e-05	10	10	0	13.5	1	0	9	312	0	0	120.4	0	0	22	3850	14	22	3000	3008	9	9	0	read	NM_014001.4	9606	23163	GGA3	-	golgi associated, gamma adaptin ear containing, ARF binding protein 3	ADP-ribosylation factor-binding protein GGA3|Golgi-localized, gamma ear-containing, ARF-binding protein 3	NM_014001.4	NP_054720.1	NC_000017.11	protein-coding	REVIEWED	17	-	75225463	75262392	Reference GRCh38.p12 Primary Assembly
hsa-miR-376a-5p	NM_021954.3	1	604.5	604.5	0.0143	0.0321	1	1	6.54e-06	12	1	0	12	252	0	0	272.5	0	0	22	5219	11	22	2605	2616	12	12	0	read	NM_021954.3	9606	2700	GJA3	CTRCT14|CX46|CZP3	gap junction protein alpha 3	gap junction alpha-3 protein|connexin-46|gap junction alpha 3|gap junction protein, alpha 3, 46kDa	NM_021954.3	NP_068773.2	NC_000013.11	protein-coding	REVIEWED	13	-	20138251	20161326	Reference GRCh38.p12 Primary Assembly
hsa-miR-376a-5p	NM_005497.3	1	278.9	278.9	0.232	0.269	2	2	3.54e-10	7	1	0	18	80	4	0	47.9	0	0	22	7644	5	22	385	402	18	18	13	read	NM_005497.3	9606	10052	GJC1	CX45|GJA7	gap junction protein gamma 1	gap junction gamma-1 protein|CTC-296K1.4|connexin-45|gap junction alpha-7 protein|gap junction protein, gamma 1, 45kDa	NM_005497.3	NP_005488.2	NC_000017.11	protein-coding	REVIEWED	17	-	44794987	44831363	Reference GRCh38.p12 Primary Assembly
hsa-miR-376a-5p	NM_016080.3	1	834.2	834.2	0.181	0.213	9	9	0	11	1	0	16	244	0	0	192.2	0	0	22	1863	7	22	536	551	16	16	0	read	NM_016080.3	9606	51031	GLOD4	C17orf25|CGI-150|HC71	glyoxalase domain containing 4	glyoxalase domain-containing protein 4	NM_016080.3	NP_057164.3	NC_000017.11	protein-coding	VALIDATED	17	-	759308	789829	Reference GRCh38.p12 Primary Assembly
hsa-miR-376a-5p	NM_014905.4	2	1141.1	608.6	0.0191	0.043	3	3	2.18e-14	9.5	1	0	19	244	20	0	186.6	0	0	22	4850	4	22	743	761	19	19	0	read	NM_014905.4	9606	2744	GLS	AAD20|GAC|GAM|GLS1|KGA	glutaminase	glutaminase kidney isoform, mitochondrial|K-glutaminase|L-glutamine amidohydrolase|glutaminase C|glutaminase, phosphate-activated	NM_014905.4	NP_055720.3	NC_000002.12	protein-coding	REVIEWED	2	+	190880820	190965551	Reference GRCh38.p12 Primary Assembly
hsa-miR-376a-5p	NM_015895.4	1	608.9	608.9	0.017	0.0338	2	2	3.54e-10	9.5	1	0	18	248	16	0	223.9	0	0	22	1275	4	21	539	556	18	18	0	read	NM_015895.4	9606	51053	GMNN	Gem|MGORS6	geminin, DNA replication inhibitor	geminin	NM_015895.4	NP_056979.1	NC_000006.12	protein-coding	REVIEWED	6	+	24774930	24786098	Reference GRCh38.p12 Primary Assembly
hsa-miR-376a-5p	NM_001023567.4	1	1499.6	1499.6	2.92e-12	4.38e-10	25	25	0	8	1	0	22	244	8	0	202.6	0	0	22	4271	1	22	3304	3325	22	22	0	read	NM_001023567.4	9606	440270	GOLGA8B	GOLGA5	golgin A8 family member B	golgin subfamily A member 8B|golgi autoantigen, golgin subfamily a, 8B|golgin-67	NM_001023567.4	NP_001018861.3	NC_000015.10	protein-coding	VALIDATED	15	-	34525275	34583650	Reference GRCh38.p12 Primary Assembly
hsa-miR-376a-5p	NM_001321038.1	1	218	218	0.293	0.332	1	1	6.54e-06	7	1	0	18	56	0	0	60	0	0	22	2807	5	22	2382	2399	18	18	12	read	NM_001321038.1	9606	29899	GPSM2	CMCS|DFNB82|LGN|PINS	G protein signaling modulator 2	G-protein-signaling modulator 2|G-protein signalling modulator 2 (AGS3-like, C. elegans)|mosaic protein LGN	NM_001321038.1	NP_001307967.1	NC_000001.11	protein-coding	REVIEWED	1	+	108875349	108934334	Reference GRCh38.p12 Primary Assembly
hsa-miR-376a-5p	NM_001286709.1	1	207.6	207.6	0.271	0.308	2	2	3.54e-10	9.5	1	0	14	32	-10	0	43.6	0	0	22	2017	9	22	631	644	14	14	11	read	NM_001286709.1	9606	9328	GTF3C5	TFIIIC63|TFIIICepsilon|TFiiiC2-63	general transcription factor IIIC subunit 5	general transcription factor 3C polypeptide 5|TF3C-epsilon|TFIIIC 63 kDa subunit|general transcription factor IIIC, polypeptide 5, 63kDa|transcription factor IIIC 63 kDa subunit|transcription factor IIIC subunit epsilon|transcription factor IIIC, 63 kD	NM_001286709.1	NP_001273638.1	NC_000009.12	protein-coding	VALIDATED	9	+	133030674	133058502	Reference GRCh38.p12 Primary Assembly
hsa-miR-376a-5p	NM_012257.3	1	192.9	192.9	0.318	0.359	1	1	6.54e-06	9	1	0	17	88	-44	0	56.9	0	0	22	2858	5	21	2072	2088	17	17	11	read	NM_012257.3	9606	26959	HBP1	-	HMG-box transcription factor 1	HMG box-containing protein 1|high mobility group box transcription factor 1	NM_012257.3	NP_036389.2	NC_000007.14	protein-coding	VALIDATED	7	+	107168960	107202528	Reference GRCh38.p12 Primary Assembly
hsa-miR-376a-5p	NR_138092.1	1	515	515	0.0133	0.0372	1	1	6.54e-06	14.5	1	0	8	240	0	0	201	0	0	22	4725	14	21	1218	1225	8	8	0	read	NR_138092.1	9606	55027	HEATR3	SYO1	HEAT repeat containing 3	HEAT repeat-containing protein 3|symportin 1	NR_138092.1	-	NC_000016.10	protein-coding	REVIEWED	16	+	50065940	50107271	Reference GRCh38.p12 Primary Assembly
hsa-miR-376a-5p	NM_016217.2	2	1013.2	537.6	0.000278	0.00307	1	1	6.54e-06	8.5	1	0	21	244	12	0	200.6	0	0	22	5621	2	22	4494	4514	21	21	0	read	NM_016217.2	9606	51696	HECA	HDC|HDCL|HHDC|dJ225E12.1	hdc homolog, cell cycle regulator	headcase protein homolog|headcase homolog	NM_016217.2	NP_057301.1	NC_000006.12	protein-coding	REVIEWED	6	+	139135111	139180808	Reference GRCh38.p12 Primary Assembly
hsa-miR-376a-5p	NM_003483.4	1	613.9	613.9	0.0181	0.0422	3	3	2.18e-14	9	1	0	20	244	12	0	195.9	0	0	22	4150	3	22	1912	1931	20	20	0	read	NM_003483.4	9606	8091	HMGA2	BABL|HMGI-C|HMGIC|LIPO|STQTL9	high mobility group AT-hook 2	high mobility group protein HMGI-C|HMGA2/KRT121P fusion|high-mobility group (nonhistone chromosomal) protein isoform I-C	NM_003483.4	NP_003474.1	NC_000012.12	protein-coding	REVIEWED	12	+	65824459	65966290	Reference GRCh38.p12 Primary Assembly
hsa-miR-376a-5p	NM_031266.2	1	771.2	771.2	4.84e-06	9.4e-05	7	8	0	13.5	1	0	9	240	0	0	211.2	0	0	22	1837	13	21	1693	1701	9	9	0	read	NM_031266.2	9606	3182	HNRNPAB	ABBP1|HNRPAB	heterogeneous nuclear ribonucleoprotein A/B	heterogeneous nuclear ribonucleoprotein A/B|ABBP-1|APOBEC1-binding protein 1|apobec-1 binding protein 1|apolipoprotein B mRNA editing enzyme, catalytic polypeptide 1-binding protein 1|hnRNP A/B|hnRNP type A/B protein	NM_031266.2	NP_112556.2	NC_000005.10	protein-coding	REVIEWED	5	+	178204506	178211182	Reference GRCh38.p12 Primary Assembly
hsa-miR-376a-5p	NM_138394.3	1	552.5	552.5	0.00616	0.0209	1	1	6.54e-06	8.5	1	0	19	160	24	0	285.5	0	0	22	3053	3	21	2097	2115	19	19	0	read	NM_138394.3	9606	92906	HNRNPLL	HNRPLL|SRRF	heterogeneous nuclear ribonucleoprotein L like	heterogeneous nuclear ribonucleoprotein L-like|stromal RNA regulating factor	NM_138394.3	NP_612403.2	NC_000002.12	protein-coding	VALIDATED	2	-	38563185	38603035	Reference GRCh38.p12 Primary Assembly
hsa-miR-376a-5p	NR_037940.1	1	1173.8	1173.8	2.45e-06	0.000243	16	24	0	14	1	0	9	252	0	0	248.8	0	0	22	2110	14	22	1248	1256	9	9	0	read	NR_037940.1	9606	100534589	HOXA10-HOXA9	-	HOXA10-HOXA9 readthrough	-	NR_037940.1	-	NC_000007.14	ncRNA	VALIDATED	7	-	27162437	27180260	Reference GRCh38.p12 Primary Assembly
hsa-miR-376a-5p	NM_000522.4	1	635.4	635.4	0.00226	0.0219	1	1	6.54e-06	13.5	1	0	9	312	0	0	243.4	0	0	22	2514	14	22	1360	1368	9	9	0	read	NM_000522.4	9606	3209	HOXA13	HOX1|HOX1J	homeobox A13	homeobox protein Hox-A13|homeo box 1J|homeo box A13|homeobox protein HOXA13|homeobox protein Hox-1J|transcription factor HOXA13	NM_000522.4	NP_000513.2	NC_000007.14	protein-coding	REVIEWED	7	-	27196879	27200105	Reference GRCh38.p12 Primary Assembly
hsa-miR-376a-5p	NM_152739.3	1	1173.8	1173.8	6.16e-07	4.68e-05	16	24	0	14	1	0	9	252	0	0	248.8	0	0	22	2076	14	22	1195	1203	9	9	0	read	NM_152739.3	9606	3205	HOXA9	ABD-B|HOX1|HOX1.7|HOX1G	homeobox A9	homeobox protein Hox-A9|homeobox protein Hox-1G|homeodomain protein HOXA9	NM_152739.3	NP_689952.1	NC_000007.14	protein-coding	REVIEWED	7	-	27162437	27165529	Reference GRCh38.p12 Primary Assembly
hsa-miR-376a-5p	NM_153693.4	1	593	593	0.000256	0.00443	2	2	3.54e-10	12	1	0	12	248	0	0	227	0	0	22	2081	10	21	1099	1110	12	12	0	read	NM_153693.4	9606	3223	HOXC6	CP25|HHO.C8|HOX3|HOX3C	homeobox C6	homeobox protein Hox-C6|homeo box 3C|homeo box C8 protein|homeobox protein CP25|homeobox protein HHO.C8|homeobox protein Hox-3C	NM_153693.4	NP_710160.1	NC_000012.12	protein-coding	REVIEWED	12	+	54016851	54030822	Reference GRCh38.p12 Primary Assembly
hsa-miR-376a-5p	NM_002154.3	1	589.2	589.2	0.014	0.0427	2	4	1.82e-05	7	1	0	22	244	8	0	204.2	0	0	22	3385	1	22	812	833	22	22	0	read	NM_002154.3	9606	3308	HSPA4	APG-2|HEL-S-5a|HS24/P52|HSPH2|RY|hsp70|hsp70RY	heat shock protein family A (Hsp70) member 4	heat shock 70 kDa protein 4|epididymis secretory sperm binding protein Li 5a|heat shock 70-related protein APG-2|heat shock 70kD protein 4|heat shock 70kDa protein 4|heat shock protein, 110 kDa|hsp70 RY	NM_002154.3	NP_002145.3	NC_000005.10	protein-coding	VALIDATED	5	+	133051969	133105016	Reference GRCh38.p12 Primary Assembly
hsa-miR-376a-5p	NM_001349704.1	1	657.3	657.3	0.000641	0.0103	4	4	0	14.5	1	0	8	244	0	0	219.3	0	0	22	5110	15	22	3942	3949	8	8	0	read	NM_001349704.1	9606	10808	HSPH1	HSP105|HSP105A|HSP105B|NY-CO-25	heat shock protein family H (Hsp110) member 1	heat shock protein 105 kDa|antigen NY-CO-25|heat shock 105kDa/110kDa protein 1	NM_001349704.1	NP_001336633.1	NC_000013.11	protein-coding	REVIEWED	13	-	31134973	31162387	Reference GRCh38.p12 Primary Assembly
hsa-miR-376a-5p	NM_000416.2	1	517.8	517.8	0.00858	0.0228	1	4	0.0332	11.5	1	0	15	160	0	0	283.8	0	0	22	2138	7	21	2005	2019	15	15	0	read	NM_000416.2	9606	3459	IFNGR1	CD119|IFNGR|IMD27A|IMD27B	interferon gamma receptor 1	interferon gamma receptor 1|AVP, type 2|CD119 antigen|CDw119|IFN-gamma receptor 1|IFN-gamma-R-alpha|IFN-gamma-R1|antiviral protein, type 2|immune interferon receptor 1|interferon-gamma receptor alpha chain	NM_000416.2	NP_000407.1	NC_000006.12	protein-coding	REVIEWED	6	-	137197483	137220350	Reference GRCh38.p12 Primary Assembly
hsa-miR-376a-5p	NM_020962.2	1	610.6	610.6	0.0132	0.0327	1	1	6.54e-06	7	1	0	22	252	16	0	253.6	0	0	22	6485	1	22	6194	6215	22	22	0	read	NM_020962.2	9606	57722	IGDCC4	DDM36|NOPE	immunoglobulin superfamily DCC subclass member 4	immunoglobulin superfamily DCC subclass member 4|likely ortholog of mouse neighbor of Punc E11|neighbor of Punc E11	NM_020962.2	NP_066013.1	NC_000015.10	protein-coding	VALIDATED	15	-	65381483	65423071	Reference GRCh38.p12 Primary Assembly
hsa-miR-376a-5p	NM_006839.2	1	605	605	0.272	0.31	2	8	0.00472	14	1	0	8	248	0	0	241	0	0	22	3018	14	21	745	752	8	8	0	read	NM_006839.2	9606	10989	IMMT	HMP|MINOS2|Mic60|P87|P87/89|P89|PIG4|PIG52	inner membrane mitochondrial protein	MICOS complex subunit MIC60|cell proliferation-inducing gene 4/52 protein|cell proliferation-inducing protein 52|heart muscle protein|mitochondrial inner membrane organizing system 2|mitochondrial inner membrane protein|mitofilin|motor protein|proliferation-inducing gene 4	NM_006839.2	NP_006830.2	NC_000002.12	protein-coding	VALIDATED	2	-	86143931	86195769	Reference GRCh38.p12 Primary Assembly
hsa-miR-376a-5p	NM_001351606.1	1	592.7	592.7	0.00207	0.0179	3	3	2.18e-14	14	1	0	9	252	0	0	187.7	0	0	22	3653	14	22	3320	3328	9	9	0	read	NM_001351606.1	9606	203522	INTS6L	DDX26B	integrator complex subunit 6 like	integrator complex subunit 6-like|DEAD/H (Asp-Glu-Ala-Asp/His) box polypeptide 26B|protein DDX26B	NM_001351606.1	NP_001338535.1	NC_000023.11	protein-coding	VALIDATED	X	+	135520625	135582534	Reference GRCh38.p12 Primary Assembly
hsa-miR-376a-5p	NM_001197127.1	1	718.3	718.3	0.000341	0.00601	6	6	0	14	1	0	9	252	0	0	193.3	0	0	22	1072	14	22	393	401	9	9	0	read	NM_001197127.1	9606	3661	IRF3	IIAE7	interferon regulatory factor 3	interferon regulatory factor 3	NM_001197127.1	NP_001184056.1	NC_000019.10	protein-coding	REVIEWED	19	-	49659568	49665874	Reference GRCh38.p12 Primary Assembly
hsa-miR-376a-5p	NM_001270934.1	2	1529	992.2	8.55e-10	9.64e-08	11	110	0.00806	13	1	0	10	252	0	0	261.2	0	0	22	9209	13	22	3150	3159	10	10	0	read	NM_001270934.1	9606	9832	JAKMIP2	JAMIP2|NECC1	janus kinase and microtubule interacting protein 2	janus kinase and microtubule-interacting protein 2|CTCL tumor antigen HD-CL-04|Jak and microtubule interacting protein 2|neuroendocrine long coiled-coil protein 1	NM_001270934.1	NP_001257863.1	NC_000005.10	protein-coding	REVIEWED	5	-	147585438	147782847	Reference GRCh38.p12 Primary Assembly
hsa-miR-376a-5p	NM_005548.2	1	260.4	260.4	0.163	0.194	2	2	3.54e-10	9	1	0	14	88	-10	0	45.4	0	0	22	2017	8	21	1781	1794	14	14	11	read	NM_005548.2	9606	3735	KARS	CMTRIB|DFNB89|KARS1|KARS2|KRS	lysyl-tRNA synthetase	lysine--tRNA ligase|lysRS|lysine tRNA ligase	NM_005548.2	NP_005539.1	NC_000016.10	protein-coding	REVIEWED	16	-	75627723	75647686	Reference GRCh38.p12 Primary Assembly
hsa-miR-376a-5p	NM_007044.3	2	833.6	533.7	0.0356	0.0524	1	1	6.54e-06	10.5	1	0	18	244	8	0	204.7	0	0	22	2051	5	22	1466	1483	18	18	0	read	NM_007044.3	9606	11104	KATNA1	-	katanin catalytic subunit A1	katanin p60 ATPase-containing subunit A1|katanin p60 (ATPase containing) subunit A 1|katanin p60 subunit A1|p60 katanin	NM_007044.3	NP_008975.1	NC_000006.12	protein-coding	REVIEWED	6	-	149594872	149649017	Reference GRCh38.p12 Primary Assembly
hsa-miR-376a-5p	NM_138444.3	3	1864.8	658.7	8.73e-06	0.000266	3	7	2.16e-06	7.5	1	0	22	244	16	0	230.7	0	0	22	6255	1	22	4065	4086	22	22	0	read	NM_138444.3	9606	115207	KCTD12	C13orf2|PFET1|PFETIN	potassium channel tetramerization domain containing 12	BTB/POZ domain-containing protein KCTD12|potassium channel tetramerisation domain containing 12|predominantly fetal expressed T1 domain|testicular tissue protein Li 100	NM_138444.3	NP_612453.1	NC_000013.11	protein-coding	VALIDATED	13	-	76880168	76886404	Reference GRCh38.p12 Primary Assembly
hsa-miR-376a-5p	NM_001282406.1	1	1082.8	1082.8	0.148	0.175	14	14	0	14	1	0	9	240	0	0	247.8	0	0	22	1799	13	21	1239	1247	9	9	0	read	NM_001282406.1	9606	65987	KCTD14	-	potassium channel tetramerization domain containing 14	BTB/POZ domain-containing protein KCTD14|potassium channel tetramerisation domain containing 14	NM_001282406.1	NP_001269335.1	NC_000011.10	protein-coding	VALIDATED	11	-	78015714	78046190	Reference GRCh38.p12 Primary Assembly
hsa-miR-376a-5p	NM_153331.3	1	594.3	594.3	0.277	0.315	2	2	3.54e-10	14	1	0	9	252	0	0	229.3	0	0	22	1840	14	22	1365	1373	9	9	0	read	NM_153331.3	9606	200845	KCTD6	KCASH3	potassium channel tetramerization domain containing 6	BTB/POZ domain-containing protein KCTD6|potassium channel tetramerisation domain containing 6|potassium channel tetramerization domain-containing protein 6	NM_153331.3	NP_699162.3	NC_000003.12	protein-coding	VALIDATED	3	+	58492095	58502359	Reference GRCh38.p12 Primary Assembly
hsa-miR-376a-5p	NM_014949.3	1	892.8	892.8	0.000252	0.00495	10	10	0	10	1	0	20	120	16	0	325.8	0	0	22	3009	3	22	2963	2982	20	20	0	read	NM_014949.3	9606	22889	KHDC4	BLOM7|KIAA0907|SNORA80EHG	KH domain containing 4, pre-mRNA splicing factor	KH homology domain-containing protein 4|brings lots of money 7|pre-mRNA splicing factor protein KHDC4|protein BLOM7	NM_014949.3	NP_055764.2	NC_000001.11	protein-coding	VALIDATED	1	-	155913042	155934441	Reference GRCh38.p12 Primary Assembly
hsa-miR-376a-5p	NM_001290257.1	3	1124.8	561.8	0.000721	0.00509	1	2	0.00175	14	1	0	9	252	0	0	236.8	0	0	22	6175	14	22	2946	2954	9	9	0	read	NM_001290257.1	9606	23351	KHNYN	KIAA0323	KH and NYN domain containing	protein KHNYN	NM_001290257.1	NP_001277186.1	NC_000014.9	protein-coding	VALIDATED	14	+	24423185	24441341	Reference GRCh38.p12 Primary Assembly
hsa-miR-376a-5p	NM_001348736.1	1	588.1	588.1	0.00458	0.0148	1	1	6.54e-06	9	1	0	14	248	0	0	243.1	0	0	22	7384	8	21	5370	5383	14	14	0	read	NM_001348736.1	9606	57498	KIDINS220	ARMS|SINO	kinase D interacting substrate 220	kinase D-interacting substrate of 220 kDa|ankyrin repeat-rich membrane-spanning protein|kinase D-interacting substrate 220kDa	NM_001348736.1	NP_001335665.1	NC_000002.12	protein-coding	REVIEWED	2	-	8721133	8837638	Reference GRCh38.p12 Primary Assembly
hsa-miR-376a-5p	NM_004523.3	2	1056.5	558.5	0.00701	0.0195	1	1	6.54e-06	13	1	0	9	248	0	0	228.5	0	0	22	5101	13	21	1243	1251	9	9	0	read	NM_004523.3	9606	3832	KIF11	EG5|HKSP|KNSL1|MCLMR|TRIP5	kinesin family member 11	kinesin-like protein KIF11|TR-interacting protein 5|TRIP-5|kinesin-like protein 1|kinesin-like spindle protein HKSP|kinesin-related motor protein Eg5|thyroid receptor-interacting protein 5	NM_004523.3	NP_004514.2	NC_000010.11	protein-coding	REVIEWED	10	+	92593067	92655394	Reference GRCh38.p12 Primary Assembly
hsa-miR-376a-5p	NM_001244008.1	1	635.5	635.5	0.0245	0.0506	2	2	3.54e-10	6	1	0	20	252	24	0	214.5	0	0	22	9233	3	22	4326	4345	20	20	0	read	NM_001244008.1	9606	547	KIF1A	ATSV|C2orf20|HSN2C|MRD9|SPG30|UNC104	kinesin family member 1A	kinesin-like protein KIF1A|axonal transporter of synaptic vesicles|kinesin, heavy chain, member 1A, homolog of mouse|microtubule-based motor KIF1A|unc-104- and KIF1A-related protein	NM_001244008.1	NP_001230937.1	NC_000002.12	protein-coding	REVIEWED	2	-	240713763	240820307	Reference GRCh38.p12 Primary Assembly
hsa-miR-376a-5p	NM_004521.2	1	970.1	970.1	2.26e-06	9.13e-05	11	11	0	11	1	0	14	252	0	0	237.1	0	0	22	5905	9	22	1401	1414	14	14	0	read	NM_004521.2	9606	3799	KIF5B	HEL-S-61|KINH|KNS|KNS1|UKHC	kinesin family member 5B	kinesin-1 heavy chain|conventional kinesin heavy chain|epididymis secretory protein Li 61|kinesin 1 (110-120kD)|kinesin heavy chain|ubiquitous kinesin heavy chain	NM_004521.2	NP_004512.1	NC_000010.11	protein-coding	VALIDATED	10	-	32009009	32056442	Reference GRCh38.p12 Primary Assembly
hsa-miR-376a-5p	NM_030624.2	1	971.8	971.8	0.137	0.164	10	10	0	10.5	1	0	17	244	16	0	273.8	0	0	22	6290	6	22	4745	4761	17	17	0	read	NM_030624.2	9606	80311	KLHL15	HEL-S-305	kelch like family member 15	kelch-like protein 15|epididymis secretory protein Li 305|kelch-like 15	NM_030624.2	NP_085127.2	NC_000023.11	protein-coding	REVIEWED	X	-	23983715	24027185	Reference GRCh38.p12 Primary Assembly
hsa-miR-376a-5p	NM_001331024.1	2	1102	616.6	0.00507	0.0182	2	3	4.77e-07	14	1	0	9	252	0	0	251.6	0	0	22	3015	14	22	2345	2353	9	9	0	read	NM_001331024.1	9606	11275	KLHL2	ABP-KELCH|MAV|MAYVEN	kelch like family member 2	kelch-like protein 2|actin-binding protein Mayven|kelch-like 2, Mayven	NM_001331024.1	NP_001317953.1	NC_000004.12	protein-coding	VALIDATED	4	+	165207617	165323155	Reference GRCh38.p12 Primary Assembly
hsa-miR-376a-5p	NM_144711.5	1	567.1	567.1	0.00255	0.0109	1	1	6.54e-06	14	1	0	9	252	0	0	242.1	0	0	22	4089	14	22	903	911	9	9	0	read	NM_144711.5	9606	151230	KLHL23	DITHP	kelch like family member 23	kelch-like protein 23|kelch-like 23	NM_144711.5	NP_653312.2	NC_000002.12	protein-coding	VALIDATED	2	+	169733845	169751885	Reference GRCh38.p12 Primary Assembly
hsa-miR-376a-5p	NM_017658.4	3	1671.8	650.7	0.000723	0.00449	1	1	6.54e-06	9.5	1	0	18	252	12	0	305.7	0	0	22	6577	5	22	6535	6552	18	18	0	read	NM_017658.4	9606	54813	KLHL28	BTBD5	kelch like family member 28	kelch-like protein 28|BTB (POZ) domain containing 5|BTB/POZ domain-containing protein 5|kelch-like 28	NM_017658.4	NP_060128.2	NC_000014.9	protein-coding	VALIDATED	14	-	44924309	44961977	Reference GRCh38.p12 Primary Assembly
hsa-miR-376a-5p	NM_020382.4	1	2471.9	2471.9	0	0	49	49	0	13.5	1	0	9	312	0	0	159.9	0	0	22	2792	14	22	351	359	9	9	0	read	NM_020382.4	9606	387893	KMT5A	PR-Set7|SET07|SET8|SETD8	lysine methyltransferase 5A	N-lysine methyltransferase KMT5A|H4-K20-HMTase KMT5A|H4-K20-HMTase SETD8|H4-K20-specific histone methyltransferase|H4K20-specific histone methyltransferase splice variant Set8b|N-lysine methyltransferase SETD8|PR/SET domain containing protein 8|PR/SET domain-containing protein 07|PR/SET07|SET domain containing (lysine methyltransferase) 8|SET domain-containing protein 8|histone-lysine N-methyltra…	NM_020382.4	NP_065115.3	NC_000012.12	protein-coding	REVIEWED	12	+	123384115	123409355	Reference GRCh38.p12 Primary Assembly
hsa-miR-376a-5p	NM_002294.2	1	558.1	558.1	0.017	0.0337	1	1	6.54e-06	14	1	0	9	252	0	0	233.1	0	0	22	6603	14	22	3442	3450	9	9	0	read	NM_002294.2	9606	3920	LAMP2	CD107b|LAMP-2|LAMPB|LGP-96|LGP110	lysosomal associated membrane protein 2	lysosome-associated membrane glycoprotein 2|CD107 antigen-like family member B	NM_002294.2	NP_002285.1	NC_000023.11	protein-coding	REVIEWED	X	-	120426147	120469348	Reference GRCh38.p12 Primary Assembly
hsa-miR-376a-5p	NM_001350392.1	1	615.5	615.5	0.00139	0.0151	1	2	0.00175	8	1	0	21	248	12	0	271.5	0	0	22	7369	1	21	2451	2471	21	21	0	read	NM_001350392.1	9606	9113	LATS1	WARTS|wts	large tumor suppressor kinase 1	serine/threonine-protein kinase LATS1|LATS (large tumor suppressor, Drosophila) homolog 1|LATS, large tumor suppressor, homolog 1|WARTS protein kinase|h-warts|large tumor suppressor homolog 1	NM_001350392.1	NP_001337321.1	NC_000006.12	protein-coding	REVIEWED	6	-	149658152	149718255	Reference GRCh38.p12 Primary Assembly
hsa-miR-376a-5p	NM_152505.3	1	1368.4	1368.4	2.68e-09	2.64e-07	21	21	0	14	1	0	9	252	0	0	243.4	0	0	22	2364	14	22	894	902	9	9	0	read	NM_152505.3	9606	150082	LCA5L	C21orf13	LCA5L, lebercilin like	lebercilin-like protein|leber congenital amaurosis 5-like protein	NM_152505.3	NP_689718.1	NC_000021.9	protein-coding	VALIDATED	21	-	39405843	39445795	Reference GRCh38.p12 Primary Assembly
hsa-miR-376a-5p	NM_032440.3	2	1008.8	532.4	0.023	0.0421	1	1	6.54e-06	10	1	0	16	152	0	0	300.4	0	0	22	10390	6	21	7719	7734	16	16	0	read	NM_032440.3	9606	84458	LCOR	C10orf12|MLR2	ligand dependent nuclear receptor corepressor	ligand-dependent corepressor|mblk1-related protein 2	NM_032440.3	NP_115816.2	NC_000010.11	protein-coding	VALIDATED	10	+	96832259	96986211	Reference GRCh38.p12 Primary Assembly
hsa-miR-376a-5p	NM_018490.3	3	1698.3	619.3	0.013	0.0424	3	3	2.18e-14	14	1	0	9	252	0	0	214.3	0	0	22	5240	14	22	3304	3312	9	9	0	read	NM_018490.3	9606	55366	LGR4	BNMD17|GPR48	leucine rich repeat containing G protein-coupled receptor 4	leucine-rich repeat-containing G-protein coupled receptor 4|G protein-coupled receptor 48	NM_018490.3	NP_060960.2	NC_000011.10	protein-coding	REVIEWED	11	-	27365960	27472774	Reference GRCh38.p12 Primary Assembly
hsa-miR-376a-5p	NM_001127671.1	3	1600.7	585.7	0.00295	0.0144	1	1	6.54e-06	7.5	1	1	18	128	84	0	295.7	0	0	22	10258	5	22	10096	10112	18	17	0	read	NM_001127671.1	9606	3977	LIFR	CD118|LIF-R|SJS2|STWS|SWS	LIF receptor alpha	leukemia inhibitory factor receptor|CD118 antigen|LIF receptor|leukemia inhibitory factor receptor alpha	NM_001127671.1	NP_001121143.1	NC_000005.10	protein-coding	REVIEWED	5	-	38474962	38606289	Reference GRCh38.p12 Primary Assembly
hsa-miR-376a-5p	NM_001243775.1	2	1171.9	618.3	0.0154	0.0321	2	2	3.54e-10	12	1	0	12	252	0	0	243.3	0	0	22	3356	11	22	1085	1096	12	12	0	read	NM_001243775.1	9606	51474	LIMA1	EPLIN|SREBP3	LIM domain and actin binding 1	LIM domain and actin-binding protein 1|1110021C24Rik|epithelial protein lost in neoplasm beta|sterol regulatory element binding protein 3	NM_001243775.1	NP_001230704.1	NC_000012.12	protein-coding	REVIEWED	12	-	50175779	50283569	Reference GRCh38.p12 Primary Assembly
hsa-miR-376a-5p	NM_018362.3	1	637	637	0.00158	0.0121	2	3	4.77e-07	14	1	0	9	252	0	0	272	0	0	22	4866	14	22	3535	3543	9	9	0	read	NM_018362.3	9606	55327	LIN7C	LIN-7-C|LIN-7C|MALS-3|MALS3|VELI3	lin-7 homolog C, crumbs cell polarity complex component	protein lin-7 homolog C|LIN-7 protein 3|mammalian lin-seven protein 3|veli-3|vertebrate lin-7 homolog 3	NM_018362.3	NP_060832.1	NC_000011.10	protein-coding	VALIDATED	11	-	27494417	27506778	Reference GRCh38.p12 Primary Assembly
hsa-miR-376a-5p	NM_022458.3	1	626.5	626.5	0.00261	0.0231	3	3	2.18e-14	14	1	0	9	252	0	0	221.5	0	0	22	4909	14	22	1826	1834	9	9	0	read	NM_022458.3	9606	64327	LMBR1	ACHP|C7orf2|DIF14|LSS|PPD2|THYP|TPT|ZRS	limb development membrane protein 1	limb region 1 protein homolog|differentiation-related gene 14 protein|limb region 1 homolog	NM_022458.3	NP_071903.2	NC_000007.14	protein-coding	REVIEWED	7	-	156669011	156893207	Reference GRCh38.p12 Primary Assembly
hsa-miR-376a-5p	NM_014916.3	1	588.1	588.1	0.0103	0.0304	2	2	3.54e-10	9	1	0	21	160	16	0	300.1	0	0	22	8961	1	21	7911	7931	21	21	0	read	NM_014916.3	9606	22853	LMTK2	AATYK2|BREK|KPI-2|KPI2|LMR2|PPP1R100|cprk|hBREK	lemur tyrosine kinase 2	serine/threonine-protein kinase LMTK2|CDK5/p35-regulated kinase|apoptosis-associated tyrosine kinase 2|brain-enriched kinase|cyclin-dependent kinase 5/p35-regulated kinase|kinase/phosphatase/inhibitor 2|protein phosphatase 1, regulatory subunit 100|serine/threonine-protein kinase KPI-2	NM_014916.3	NP_055731.2	NC_000007.14	protein-coding	REVIEWED	7	+	98106867	98209635	Reference GRCh38.p12 Primary Assembly
hsa-miR-376a-5p	NM_153371.3	1	299.4	299.4	0.212	0.247	1	1	6.54e-06	7.5	1	0	17	0	132	0	67.4	0	0	22	4804	1	17	3231	3247	17	17	11.5	read	NM_153371.3	9606	222484	LNX2	PDZRN1	ligand of numb-protein X 2	ligand of Numb protein X 2|PDZ domain containing ring finger 1|PDZ domain-containing RING finger protein 1|numb-binding protein 2	NM_153371.3	NP_699202.1	NC_000013.11	protein-coding	VALIDATED	13	-	27545912	27621105	Reference GRCh38.p12 Primary Assembly
hsa-miR-376a-5p	NM_001271675.1	1	600.9	600.9	0.00407	0.011	1	1	6.54e-06	8	1	0	21	320	4	0	190.9	0	0	22	3826	2	22	709	729	21	21	0	read	NM_001271675.1	9606	441155	LOC441155	-	zinc finger CCCH-type domain-containing-like	zinc finger CCCH-type domain-containing-like|zinc finger CCCH-type containing 11A-like	NM_001271675.1	NP_001258604.1	NC_000006.12	protein-coding	VALIDATED	6	+	65301417	65306068	Reference GRCh38.p12 Primary Assembly
hsa-miR-376a-5p	NM_014873.2	1	625.3	625.3	0.00193	0.0131	1	1	6.54e-06	14	1	0	9	252	0	0	300.3	0	0	22	7802	14	22	1493	1501	9	9	0	read	NM_014873.2	9606	9926	LPGAT1	FAM34A|FAM34A1|NET8	lysophosphatidylglycerol acyltransferase 1	acyl-CoA:lysophosphatidylglycerol acyltransferase 1|family with sequence similarity 34, member A	NM_014873.2	NP_055688.1	NC_000001.11	protein-coding	VALIDATED	1	-	211743456	211830771	Reference GRCh38.p12 Primary Assembly
hsa-miR-376a-5p	NM_000237.2	1	586.2	586.2	0.00466	0.016	1	1	6.54e-06	7	1	0	21	312	8	0	169.2	0	0	22	3747	2	22	1794	1814	21	21	0	read	NM_000237.2	9606	4023	LPL	HDLCQ11|LIPD	lipoprotein lipase	lipoprotein lipase	NM_000237.2	NP_000228.1	NC_000008.11	protein-coding	REVIEWED	8	+	19939070	19967258	Reference GRCh38.p12 Primary Assembly
hsa-miR-376a-5p	NM_018372.3	1	547.6	547.6	0.0128	0.0279	1	1	6.54e-06	12	1	0	12	252	0	0	215.6	0	0	22	3349	11	22	1137	1148	12	12	0	read	NM_018372.3	9606	55791	LRIF1	C1orf103|RIF1	ligand dependent nuclear receptor interacting factor 1	ligand-dependent nuclear receptor-interacting factor 1|receptor-interacting factor 1	NM_018372.3	NP_060842.3	NC_000001.11	protein-coding	VALIDATED	1	-	110877251	110963961	Reference GRCh38.p12 Primary Assembly
hsa-miR-376a-5p	NM_001137551.1	1	681.2	681.2	0.000533	0.0065	2	2	3.54e-10	11.5	1	0	12	320	0	0	234.2	0	0	22	3599	11	22	1896	1907	12	12	0	read	NM_001137551.1	9606	9208	LRRFIP1	FLAP-1|FLAP1|FLIIAP1|GCF-2|GCF2|HUFI-1|TRIP	LRR binding FLII interacting protein 1	leucine-rich repeat flightless-interacting protein 1|GC-binding factor 2|LRR FLII-interacting protein 1|NEDD8-conjugating enzyme|TAR RNA-interacting protein|leucine rich repeat (in FLII) interacting protein 1	NM_001137551.1	NP_001131023.1	NC_000002.12	protein-coding	VALIDATED	2	+	237627575	237781646	Reference GRCh38.p12 Primary Assembly
hsa-miR-376a-5p	NM_173491.3	1	515.4	515.4	0.0019	0.00828	1	1	6.54e-06	11.5	1	0	13	248	0	0	185.4	0	0	22	6591	9	21	6174	6186	13	13	0	read	NM_173491.3	9606	134353	LSM11	-	LSM11, U7 small nuclear RNA associated	U7 snRNA-associated Sm-like protein LSm11	NM_173491.3	NP_775762.1	NC_000005.10	protein-coding	VALIDATED	5	+	157743694	157760708	Reference GRCh38.p12 Primary Assembly
hsa-miR-376a-5p	NM_016424.4	2	703.3	556.5	0.0271	0.042	1	1	6.54e-06	10.5	1	0	15	252	0	0	221.5	0	0	22	3525	8	22	353	367	15	15	0	read	NM_016424.4	9606	51747	LUC7L3	CRA|CREAP-1|CROP|LUC7A|OA48-18|hLuc7A	LUC7 like 3 pre-mRNA splicing factor	luc7-like protein 3|CRE-associated protein 1|LUC7-like 3|cAMP regulatory element-associated protein 1|cisplatin resistance-associated-overexpressed protein|okadaic acid-inducible phosphoprotein OA48-18	NM_016424.4	NP_057508.2	NC_000017.11	protein-coding	REVIEWED	17	+	50719543	50756212	Reference GRCh38.p12 Primary Assembly
hsa-miR-376a-5p	NM_033631.3	2	833.2	702.1	0.231	0.267	4	4	0	7	1	0	22	312	12	0	168.1	0	0	22	8487	1	22	3203	3224	22	22	0	read	NM_033631.3	9606	7798	LUZP1	LUZP	leucine zipper protein 1	leucine zipper protein 1	NM_033631.3	NP_361013.3	NC_000001.11	protein-coding	REVIEWED	1	-	23084022	23177807	Reference GRCh38.p12 Primary Assembly
hsa-miR-376a-5p	NR_121658.1	1	634.5	634.5	0.00156	0.0133	2	3	4.77e-07	14	1	0	9	252	0	0	269.5	0	0	22	6094	14	22	310	318	9	9	0	read	NR_121658.1	9606	90624	LYRM7	C5orf31|MC3DN8|MZM1L	LYR motif containing 7	complex III assembly factor LYRM7|LYR motif-containing protein 7|Lyrm7 homolog	NR_121658.1	-	NC_000005.10	protein-coding	REVIEWED	5	+	131170913	131205425	Reference GRCh38.p12 Primary Assembly
hsa-miR-376a-5p	NM_032121.5	2	1052.5	1085.1	2.61e-06	0.000241	15	22	0	15	1	0	8	160	0	0	298.1	0	0	22	4035	14	21	4013	4020	8	8	0	read	NM_032121.5	9606	84061	MAGT1	IAP|MRX95|OST3B|PRO0756|XMEN|bA217H1.1	magnesium transporter 1	magnesium transporter protein 1|implantation-associated protein|oligosaccharyltransferase 3 homolog B	NM_032121.5	NP_115497.4	NC_000023.11	protein-coding	REVIEWED	X	-	77826363	77895567	Reference GRCh38.p12 Primary Assembly
hsa-miR-376a-5p	NR_144568.1	1	701.4	701.4	0.000121	0.00293	3	3	2.18e-14	7.5	1	0	21	312	16	0	202.4	0	0	22	8302	2	22	4638	4658	21	21	0	read	NR_144568.1	9606	378938	MALAT1	HCN|LINC00047|NCRNA00047|NEAT2|PRO2853	metastasis associated lung adenocarcinoma transcript 1	hepcarcin|long intergenic non-protein coding RNA 47|metastasis associated lung adenocarcinoma transcript 1 (non-protein coding)|nuclear enriched abundant transcript 2|nuclear paraspeckle assembly transcript 2 (non-protein coding)	NR_144568.1	-	NC_000011.10	ncRNA	REVIEWED	11	+	65497737	65506515	Reference GRCh38.p12 Primary Assembly
hsa-miR-376a-5p	NM_144578.3	1	545.8	545.8	0.0179	0.0283	1	2	0.00175	13	1	0	10	244	0	0	219.8	0	0	22	6469	13	22	2970	2979	10	10	0	read	NM_144578.3	9606	93487	MAPK1IP1L	C14orf32|MISS|c14_5346	mitogen-activated protein kinase 1 interacting protein 1 like	MAPK-interacting and spindle-stabilizing protein-like|MAPK-interacting and spindle-stabilizing protein	NM_144578.3	NP_653179.1	NC_000014.9	protein-coding	VALIDATED	14	+	55051643	55070193	Reference GRCh38.p12 Primary Assembly
hsa-miR-376a-5p	NR_136585.1	2	849.9	657.3	3.13e-05	0.000452	4	5	7.11e-15	9	1	0	22	244	8	0	208.3	0	0	22	5848	1	22	2386	2407	22	22	0	read	NR_136585.1	9606	5599	MAPK8	JNK|JNK-46|JNK1|JNK1A2|JNK21B1/2|PRKM8|SAPK1|SAPK1c	mitogen-activated protein kinase 8	mitogen-activated protein kinase 8|JUN N-terminal kinase|MAP kinase 8|c-Jun N-terminal kinase 1|mitogen-activated protein kinase 8 isoform JNK1 alpha1|mitogen-activated protein kinase 8 isoform JNK1 beta2|stress-activated protein kinase 1|stress-activated protein kinase 1c	NR_136585.1	-	NC_000010.11	protein-coding	REVIEWED	10	+	48306638	48439359	Reference GRCh38.p12 Primary Assembly
hsa-miR-376a-5p	NM_005911.5	1	862.3	862.3	0.000213	0.00688	9	9	0	9	1	0	20	252	12	0	197.3	0	0	22	3022	3	22	1017	1036	20	20	0	read	NM_005911.5	9606	4144	MAT2A	MATA2|MATII|SAMS2	methionine adenosyltransferase 2A	S-adenosylmethionine synthase isoform type-2|MAT 2|MAT-II|adoMet synthase 2|adoMet synthetase 2|methionine adenosyltransferase 2|methionine adenosyltransferase II, alpha|testicular tissue protein Li 121	NM_005911.5	NP_005902.1	NC_000002.12	protein-coding	REVIEWED	2	+	85538977	85545279	Reference GRCh38.p12 Primary Assembly
hsa-miR-376a-5p	NR_104165.1	1	591.9	591.9	0.0113	0.0279	1	1	6.54e-06	7	1	0	20	240	16	0	239.9	0	0	22	687	2	21	630	649	20	20	0	read	NR_104165.1	9606	4191	MDH2	EIEE51|M-MDH|MDH|MGC:3559|MOR1	malate dehydrogenase 2	malate dehydrogenase, mitochondrial|malate dehydrogenase 2, NAD (mitochondrial)|testicular tissue protein Li 120	NR_104165.1	-	NC_000007.14	protein-coding	REVIEWED	7	+	76048018	76067507	Reference GRCh38.p12 Primary Assembly
hsa-miR-376a-5p	NM_001145337.2	2	1296.4	675.1	0.00408	0.0245	5	5	0	13.5	1	0	10	240	0	0	198.1	0	0	22	7104	12	21	1209	1218	10	10	0	read	NM_001145337.2	9606	4193	MDM2	ACTFS|HDMX|hdm2	MDM2 proto-oncogene	E3 ubiquitin-protein ligase Mdm2|MDM2 oncogene, E3 ubiquitin protein ligase|MDM2 proto-oncogene, E3 ubiquitin protein ligase|Mdm2, p53 E3 ubiquitin protein ligase homolog|Mdm2, transformed 3T3 cell double minute 2, p53 binding protein|double minute 2, human homolog of; p53-binding protein|oncoprotein Mdm2	NM_001145337.2	NP_001138809.1	NC_000012.12	protein-coding	REVIEWED	12	+	68808148	68845543	Reference GRCh38.p12 Primary Assembly
hsa-miR-376a-5p	NM_002393.4	1	-41.1	-41.1	0.726	0.729	1	1	6.54e-06	5.5	1	0	22	-224	28	0	47.9	0	0	22	10090	1	22	1513	1534	22	22	13	read	NM_002393.4	9606	4194	MDM4	HDMX|MDMX|MRP1	MDM4, p53 regulator	protein Mdm4|MDM4 protein variant G|MDM4 protein variant Y|MDM4-related protein 1|Mdm4 p53 binding protein homolog|double minute 4, human homolog of; p53-binding protein|mdm2-like p53-binding protein|protein Mdmx	NM_002393.4	NP_002384.2	NC_000001.11	protein-coding	REVIEWED	1	+	204516376	204558119	Reference GRCh38.p12 Primary Assembly
hsa-miR-376a-5p	NM_017638.2	1	528	528	0.0112	0.0351	1	1	6.54e-06	10.5	1	0	13	252	0	0	185	0	0	22	1869	10	22	1400	1412	13	13	0	read	NM_017638.2	9606	54797	MED18	SRB5|p28b	mediator complex subunit 18	mediator of RNA polymerase II transcription subunit 18|TRAP/mediator complex subunit p28b|mediator of RNA polymerase II transcription, subunit 18 homolog	NM_017638.2	NP_060108.2	NC_000001.11	protein-coding	VALIDATED	1	+	28329001	28335966	Reference GRCh38.p12 Primary Assembly
hsa-miR-376a-5p	NM_004264.4	1	665.2	665.2	0.00243	0.0101	2	2	3.54e-10	12	1	0	11	320	0	0	220.2	0	0	22	2705	12	22	293	303	11	11	0	read	NM_004264.4	9606	9412	MED21	SRB7|SURB7|hSrb7	mediator complex subunit 21	mediator of RNA polymerase II transcription subunit 21|RNA polymerase II holoenzyme component SRB7|RNAPII complex component SRB7|SRB7 suppressor of RNA polymerase B homolog	NM_004264.4	NP_004255.2	NC_000012.12	protein-coding	REVIEWED	12	+	27022521	27030672	Reference GRCh38.p12 Primary Assembly
hsa-miR-376a-5p	NR_052017.1	1	639.6	639.6	0.0168	0.0405	4	5	7.11e-15	8	1	0	18	244	16	0	161.6	0	0	22	3641	5	22	3580	3597	18	18	0	read	NR_052017.1	9606	9862	MED24	ARC100|CRSP100|CRSP4|DRIP100|MED5|THRAP4|TRAP100	mediator complex subunit 24	mediator of RNA polymerase II transcription subunit 24|CRSP complex subunit 4|activator-recruited cofactor 100 kDa component|cofactor required for Sp1 transcriptional activation subunit 4|cofactor required for Sp1 transcriptional activation, subunit 4, 100kDa|mediator of RNA polymerase II transcription, subunit 24 homolog|thyroid hormone receptor-associated protein 4|thyroid hormone receptor-asso…	NR_052017.1	-	NC_000017.11	protein-coding	REVIEWED	17	-	40019096	40054741	Reference GRCh38.p12 Primary Assembly
hsa-miR-376a-5p	NM_025205.4	1	611.7	611.7	0.0131	0.0326	1	2	0.00175	6	1	0	21	240	40	0	229.7	0	0	22	2394	1	21	1039	1059	21	21	0	read	NM_025205.4	9606	80306	MED28	1500003D12Rik|EG1|magicin	mediator complex subunit 28	mediator of RNA polymerase II transcription subunit 28|endothelial-derived gene 1|endothelial-derived protein 1|mediator of RNA polymerase II transcription, subunit 28 homolog|merlin and Grb2-interacting cytoskeletal protein|tumor angiogenesis marker EG-1	NM_025205.4	NP_079481.2	NC_000004.12	protein-coding	VALIDATED	4	+	17614627	17625627	Reference GRCh38.p12 Primary Assembly
hsa-miR-376a-5p	NM_033055.2	1	723.3	723.3	1.82e-05	0.000252	6	11	2.35e-14	9.5	1	0	20	160	8	0	280.3	0	0	22	2664	2	21	2217	2236	20	20	0	read	NM_033055.2	9606	64645	MFSD14A	HIAT1	major facilitator superfamily domain containing 14A	hippocampus abundant transcript 1 protein|hippocampus abundant gene transcript 1|putative tetracycline transporter-like protein|tetracycline transporter-like protein	NM_033055.2	NP_149044.2	NC_000001.11	protein-coding	VALIDATED	1	+	100038077	100083376	Reference GRCh38.p12 Primary Assembly
hsa-miR-376a-5p	NR_048547.1	1	598.2	598.2	0.0107	0.0153	1	3	0.0122	14.5	1	0	8	244	0	0	280.2	0	0	22	902	15	22	802	809	8	8	0	read	NR_048547.1	9606	4257	MGST1	GST12|MGST|MGST-I	microsomal glutathione S-transferase 1	microsomal glutathione S-transferase 1|glutathione S-transferase 12|microsomal GST-1|microsomal GST-I	NR_048547.1	-	NC_000012.12	protein-coding	REVIEWED	12	+	16347141	16377188	Reference GRCh38.p12 Primary Assembly
hsa-miR-376a-5p	NM_019005.3	1	685.9	685.9	0.00534	0.0214	3	3	2.18e-14	11.5	1	0	13	312	0	0	209.9	0	0	22	3340	10	22	394	406	13	13	0	read	NM_019005.3	9606	54468	MIOS	MIO|Sea4|Yulink	meiosis regulator for oocyte development	GATOR complex protein MIOS|H_DJ1159O04.1|WD repeat-containing protein mio|WUGSC:H_DJ1159O04.1|missing oocyte, meiosis regulator, homolog	NM_019005.3	NP_061878.3	NC_000007.14	protein-coding	VALIDATED	7	+	7566874	7609143	Reference GRCh38.p12 Primary Assembly
hsa-miR-376a-5p	NR_029478.1	1	40701.7	40701.7	0	0	1005	1720	0	14	1	0	9	252	0	0	216.7	0	0	22	74	14	22	56	64	9	9	0	read	NR_029478.1	9606	406883	MIRLET7A3	LET7A3|MIRNLET7A3|let-7a-3	microRNA let-7a-3	hsa-let-7a-3	NR_029478.1	-	NC_000022.11	ncRNA	PROVISIONAL	22	+	46112748	46112821	Reference GRCh38.p12 Primary Assembly
hsa-miR-376a-5p	NR_110479.1	1	39326.9	39326.9	0	0	970	1730	0	14	1	0	9	252	0	0	241.9	0	0	22	4566	14	22	3442	3450	9	9	0	read	NR_110479.1	9606	400931	MIRLET7BHG	linc-Ppara	MIRLET7B host gene	MIRLET7B host gene (non-protein coding)	NR_110479.1	-	NC_000022.11	ncRNA	VALIDATED	22	+	46085996	46113927	Reference GRCh38.p12 Primary Assembly
hsa-miR-376a-5p	NM_024039.2	1	604.8	604.8	0.312	0.348	2	6	0.000725	14.5	1	0	8	240	0	0	250.8	0	0	22	2543	14	21	2259	2266	8	8	0	read	NM_024039.2	9606	79003	MIS12	2510025F08Rik|KNTC2AP|MTW1|hMis12	MIS12, kinetochore complex component	protein MIS12 homolog|MIS12 homolog|MIS12, MIND kinetochore complex component, homolog|homolog of yeast Mis12	NM_024039.2	NP_076944.1	NC_000017.11	protein-coding	VALIDATED	17	+	5486373	5490813	Reference GRCh38.p12 Primary Assembly
hsa-miR-376a-5p	NR_136736.1	1	202	202	0.418	0.454	1	1	6.54e-06	5	1	1	21	24	28	0	55	0	0	22	5499	1	21	1721	1740	21	20	11	read	NR_136736.1	9606	8028	MLLT10	AF10	MLLT10, histone lysine methyltransferase DOT1L cofactor	protein AF-10|ALL1-fused gene from chromosome 10 protein|myeloid/lymphoid or mixed-lineage leukemia (trithorax homolog, Drosophila); translocated to, 10|myeloid/lymphoid or mixed-lineage leukemia; translocated to, 10|type I AF10 protein|type III AF10 protein|type IV AF10 protein	NR_136736.1	-	NC_000010.11	protein-coding	REVIEWED	10	+	21524615	21743629	Reference GRCh38.p12 Primary Assembly
hsa-miR-376a-5p	NM_014938.5	1	614.9	614.9	0.00406	0.017	2	2	3.54e-10	13	1	0	9	320	0	0	172.9	0	0	22	8439	14	22	3995	4003	9	9	0	read	NM_014938.5	9606	22877	MLXIP	MIR|MONDOA|bHLHe36	MLX interacting protein	MLX-interacting protein|Mlx interactor|class E basic helix-loop-helix protein 36|transcriptional activator MondoA	NM_014938.5	NP_055753.3	NC_000012.12	protein-coding	REVIEWED	12	+	122078727	122147346	Reference GRCh38.p12 Primary Assembly
hsa-miR-376a-5p	NM_001330540.1	1	571.4	571.4	0.0206	0.0385	1	1	6.54e-06	14	1	0	8	312	0	0	181.4	0	0	22	2901	15	22	2150	2157	8	8	0	read	NM_001330540.1	9606	25974	MMACHC	cblC	methylmalonic aciduria (cobalamin deficiency) cblC type, with homocystinuria	methylmalonic aciduria and homocystinuria type C protein|cyanocobalamin reductase (cyanide-eliminating)	NM_001330540.1	NP_001317469.1	NC_000001.11	protein-coding	REVIEWED	1	+	45500183	45511265	Reference GRCh38.p12 Primary Assembly
hsa-miR-376a-5p	NM_001145450.1	1	566.2	566.2	0.00979	0.0202	1	1	6.54e-06	13.5	1	0	9	312	0	0	174.2	0	0	22	750	14	22	227	235	9	9	0	read	NM_001145450.1	9606	729967	MORN2	BLOCK27|MOPT	MORN repeat containing 2	MORN repeat-containing protein 2|MORN motif protein in testis|protein containing single MORN motif in testis	NM_001145450.1	NP_001138922.1	NC_000002.12	protein-coding	VALIDATED	2	+	38875961	38882708	Reference GRCh38.p12 Primary Assembly
hsa-miR-376a-5p	NM_019556.2	1	596.6	596.6	0.00194	0.00761	1	1	6.54e-06	9.5	1	0	18	244	20	0	251.6	0	0	22	2451	5	22	2263	2280	18	18	0	read	NM_019556.2	9606	56180	MOSPD1	DJ473B4	motile sperm domain containing 1	motile sperm domain-containing protein 1	NM_019556.2	NP_062456.1	NC_000023.11	protein-coding	VALIDATED	X	-	134887625	134915343	Reference GRCh38.p12 Primary Assembly
hsa-miR-376a-5p	NM_001330241.1	1	592.4	592.4	0.00709	0.0211	1	1	6.54e-06	14	1	0	8	312	0	0	202.4	0	0	22	2330	15	22	1016	1023	8	8	0	read	NM_001330241.1	9606	158747	MOSPD2	-	motile sperm domain containing 2	motile sperm domain-containing protein 2	NM_001330241.1	NP_001317170.1	NC_000023.11	protein-coding	VALIDATED	X	+	14873404	14922165	Reference GRCh38.p12 Primary Assembly
hsa-miR-376a-5p	NM_005792.2	2	1207.6	645.8	1.31e-05	0.000365	2	2	3.54e-10	6	1	1	22	252	16	0	257.8	0	0	22	1101	1	22	1072	1092	22	21	0	read	NM_005792.2	9606	10200	MPHOSPH6	MPP|MPP-6|MPP6	M-phase phosphoprotein 6	M-phase phosphoprotein 6	NM_005792.2	NP_005783.2	NC_000016.10	protein-coding	VALIDATED	16	-	82148161	82170223	Reference GRCh38.p12 Primary Assembly
hsa-miR-376a-5p	NM_001346544.1	1	687.7	687.7	0.00997	0.0334	4	4	0	8	1	1	18	252	28	0	209.7	0	0	22	2160	5	22	789	805	18	17	0	read	NM_001346544.1	9606	112609	MRAP2	C6orf117|bA51G5.2	melanocortin 2 receptor accessory protein 2	melanocortin-2 receptor accessory protein 2|MC2R accessory protein 2	NM_001346544.1	NP_001333473.1	NC_000006.12	protein-coding	REVIEWED	6	+	84032620	84146277	Reference GRCh38.p12 Primary Assembly
hsa-miR-376a-5p	NM_014161.4	1	584.5	584.5	0.000435	0.00389	2	2	3.54e-10	12.5	1	0	10	252	0	0	208.5	0	0	22	1009	13	22	670	679	10	10	0	read	NM_014161.4	9606	29074	MRPL18	HSPC071|L18mt|MRP-L18	mitochondrial ribosomal protein L18	39S ribosomal protein L18, mitochondrial|mitochondrial large ribosomal subunit protein uL18m	NM_014161.4	NP_054880.2	NC_000006.12	protein-coding	REVIEWED	6	+	159789811	159798428	Reference GRCh38.p12 Primary Assembly
hsa-miR-376a-5p	NM_007208.3	1	579.9	579.9	0.00817	0.0184	2	6	0.000725	14	1	0	9	252	0	0	214.9	0	0	22	1781	14	22	1130	1138	9	9	0	read	NM_007208.3	9606	11222	MRPL3	COXPD9|MRL3|RPML3	mitochondrial ribosomal protein L3	39S ribosomal protein L3, mitochondrial|L3mt|MRP-L3|mitochondrial 60S ribosomal protein L3|mitochondrial large ribosomal subunit protein uL3m	NM_007208.3	NP_009139.1	NC_000003.12	protein-coding	REVIEWED	3	-	131462200	131503015	Reference GRCh38.p12 Primary Assembly
hsa-miR-376a-5p	NM_001308142.1	2	1161.6	607.8	0.00861	0.0315	2	2	3.54e-10	7	1	1	23	252	16	0	220.8	0	0	22	8834	1	22	6516	6538	22	23	0	read	NM_001308142.1	9606	57496	MRTFB	MKL2|MRTF-B|NPD001	myocardin related transcription factor B	MKL/myocardin-like protein 2|CTA-276F8.1|MKL and myocardin family member 2|MKL/myocardin like 2|MKL1/myocardin like 2|megakaryoblastic leukemia 2	NM_001308142.1	NP_001295071.1	NC_000016.10	protein-coding	VALIDATED	16	+	14071071	14266778	Reference GRCh38.p12 Primary Assembly
hsa-miR-376a-5p	NM_001258281.1	1	812.8	812.8	0.00359	0.0264	7	9	0	14	1	0	9	252	0	0	247.8	0	0	22	3042	14	22	2334	2342	9	9	0	read	NM_001258281.1	9606	4436	MSH2	COCA1|FCC1|HNPCC|HNPCC1|LCFS2|hMSH2	mutS homolog 2	DNA mismatch repair protein Msh2|mutS homolog 2, colon cancer, nonpolyposis type 1	NM_001258281.1	NP_001245210.1	NC_000002.12	protein-coding	REVIEWED	2	+	47403066	47634500	Reference GRCh38.p12 Primary Assembly
hsa-miR-376a-5p	NM_006980.4	1	724.5	724.5	0.00247	0.0238	4	4	0	7.5	1	0	22	252	24	0	247.5	0	0	22	2027	1	22	1871	1892	22	22	0	read	NM_006980.4	9606	7978	MTERF1	MTERF	mitochondrial transcription termination factor 1	transcription termination factor 1, mitochondrial|transcription termination factor, mitochondrial	NM_006980.4	NP_008911.1	NC_000007.14	protein-coding	VALIDATED	7	-	91872875	91880732	Reference GRCh38.p12 Primary Assembly
hsa-miR-376a-5p	NM_004685.3	2	1166.1	650	0.253	0.29	1	1	6.54e-06	8.5	1	0	18	248	28	0	286	0	0	22	5222	4	21	1908	1925	18	18	0	read	NM_004685.3	9606	9107	MTMR6	-	myotubularin related protein 6	myotubularin-related protein 6	NM_004685.3	NP_004676.3	NC_000013.11	protein-coding	VALIDATED	13	-	25246200	25287565	Reference GRCh38.p12 Primary Assembly
hsa-miR-376a-5p	NM_015057.4	2	1059.6	532.9	0.000385	0.00142	1	1	6.54e-06	9.5	1	0	21	240	4	0	212.9	0	0	22	15025	1	21	7913	7933	21	21	0	read	NM_015057.4	9606	23077	MYCBP2	Myc-bp2|PAM|Phr	MYC binding protein 2, E3 ubiquitin protein ligase	E3 ubiquitin-protein ligase MYCBP2|Highwire|RING-type E3 ubiquitin transferase MYCBP2|myc-binding protein 2|pam/highwire/rpm-1 protein|protein associated with Myc	NM_015057.4	NP_055872.4	NC_000013.11	protein-coding	REVIEWED	13	-	77044656	77327097	Reference GRCh38.p12 Primary Assembly
hsa-miR-376a-5p	NM_002473.5	1	570.5	570.5	0.00765	0.0224	1	1	6.54e-06	14.5	1	0	8	244	0	0	252.5	0	0	22	7554	15	22	6516	6523	8	8	0	read	NM_002473.5	9606	4627	MYH9	BDPLT6|DFNA17|EPSTS|FTNS|MATINS|MHA|NMHC-II-A|NMMHC-IIA|NMMHCA	myosin heavy chain 9	myosin-9|cellular myosin heavy chain, type A|myosin, heavy chain 9, non-muscle|non-muscle myosin heavy chain 9|non-muscle myosin heavy chain A|non-muscle myosin heavy chain IIa|non-muscle myosin heavy polypeptide 9|nonmuscle myosin heavy chain II-A	NM_002473.5	NP_002464.1	NC_000022.11	protein-coding	REVIEWED	22	-	36281276	36388066	Reference GRCh38.p12 Primary Assembly
hsa-miR-376a-5p	NM_001085487.2	2	681.2	568	0.0257	0.0424	1	2	0.00175	14.5	1	0	8	244	0	0	250	0	0	22	7768	15	22	3409	3416	8	8	0	read	NM_001085487.2	9606	114803	MYSM1	2A-DUB|2ADUB	Myb like, SWIRM and MPN domains 1	histone H2A deubiquitinase MYSM1|myb-like, SWIRM and MPN domain-containing protein 1	NM_001085487.2	NP_001078956.1	NC_000001.11	protein-coding	VALIDATED	1	-	58654738	58700090	Reference GRCh38.p12 Primary Assembly
hsa-miR-376a-5p	NM_024953.3	3	1204.2	584.9	0.00388	0.0147	1	1	6.54e-06	14	1	0	8	312	0	0	194.9	0	0	22	5825	15	22	1599	1606	8	8	0	read	NM_024953.3	9606	80018	NAA25	C12orf30|MDM20|NAP1	N(alpha)-acetyltransferase 25, NatB auxiliary subunit	N-alpha-acetyltransferase 25, NatB auxiliary subunit|N-terminal acetyltransferase B complex subunit NAA25|mitochondrial distribution and morphology 20|natB complex subunit MDM20	NM_024953.3	NP_079229.2	NC_000012.12	protein-coding	REVIEWED	12	-	112026688	112108830	Reference GRCh38.p12 Primary Assembly
hsa-miR-376a-5p	NM_152667.2	1	514.8	514.8	0.0231	0.0428	1	1	6.54e-06	13.5	1	0	10	244	0	0	193.8	0	0	22	3806	13	22	363	372	10	10	0	read	NM_152667.2	9606	140838	NANP	C20orf147|HDHD4|dJ694B14.3	N-acetylneuraminic acid phosphatase	N-acylneuraminate-9-phosphatase|Neu5Ac-9-Pase|haloacid dehalogenase-like hydrolase domain containing 4|haloacid dehalogenase-like hydrolase domain-containing protein 4	NM_152667.2	NP_689880.1	NC_000020.11	protein-coding	VALIDATED	20	-	25612934	25624011	Reference GRCh38.p12 Primary Assembly
hsa-miR-376a-5p	NM_015341.4	2	791.8	656.7	0.01	0.0252	3	3	2.18e-14	11.5	1	0	14	248	0	0	251.7	0	0	22	6059	8	21	2248	2261	14	14	0	read	NM_015341.4	9606	23397	NCAPH	BRRN1|CAP-H|CAPH|MCPH23	non-SMC condensin I complex subunit H	condensin complex subunit 2|barren homolog 1|chromosome-associated protein H	NM_015341.4	NP_056156.2	NC_000002.12	protein-coding	REVIEWED	2	+	96335740	96377094	Reference GRCh38.p12 Primary Assembly
hsa-miR-376a-5p	NM_001291999.1	2	627	540.5	0.034	0.0496	1	1	6.54e-06	10	1	0	17	240	16	0	200.5	0	0	22	4455	5	21	4349	4365	17	17	0	read	NM_001291999.1	9606	4690	NCK1	NCK|NCKalpha|nck-1	NCK adaptor protein 1	cytoplasmic protein NCK1|NCK tyrosine kinase|SH2/SH3 adaptor protein NCK-alpha|melanoma NCK protein|non-catalytic region of tyrosine kinase	NM_001291999.1	NP_001278928.1	NC_000003.12	protein-coding	REVIEWED	3	+	136862207	136951609	Reference GRCh38.p12 Primary Assembly
hsa-miR-376a-5p	NM_001199621.1	2	1686.3	1145.6	1.9e-07	1.72e-05	14	14	0	14	1	0	8	312	0	0	235.6	0	0	22	6203	15	22	1319	1326	8	8	0	read	NM_001199621.1	9606	135112	NCOA7	ERAP140|ESNA1|NCOA7-AS|Nbla00052|Nbla10993|TLDC4|dJ187J11.3	nuclear receptor coactivator 7	nuclear receptor coactivator 7|140 kDa estrogen receptor-associated protein|TBC/LysM-associated domain containing 4|estrogen nuclear receptor coactivator 1|estrogen receptor associated protein 140 kDa|putative protein product of Nbla00052|putative protein product of Nbla10993	NM_001199621.1	NP_001186550.1	NC_000006.12	protein-coding	VALIDATED	6	+	125780942	125932029	Reference GRCh38.p12 Primary Assembly
hsa-miR-376a-5p	NM_005003.2	1	553.5	553.5	0.0113	0.0303	1	1	6.54e-06	6.5	1	0	22	120	28	0	313.5	0	0	22	804	1	22	638	659	22	22	0	read	NM_005003.2	9606	4706	NDUFAB1	ACP|ACP1|FASN2A|SDAP	NADH:ubiquinone oxidoreductase subunit AB1	acyl carrier protein, mitochondrial|CI-SDAP|NADH dehydrogenase (ubiquinone) 1, alpha/beta subcomplex, 1, 8kDa|NADH-ubiquinone oxidoreductase 9.6 kDa subunit|NADH:ubiquinone oxidoreductase SDAP subunit|complex I SDAP subunit|mitochondrial acyl carrier protein	NM_005003.2	NP_004994.1	NC_000016.10	protein-coding	VALIDATED	16	-	23581011	23596328	Reference GRCh38.p12 Primary Assembly
hsa-miR-376a-5p	NM_014165.3	1	620.8	620.8	0.00809	0.0273	1	1	6.54e-06	14	1	0	8	248	0	0	296.8	0	0	22	2411	14	21	1132	1139	8	8	0	read	NM_014165.3	9606	29078	NDUFAF4	C6orf66|HRPAP20|HSPC125|My013|bA22L21.1	NADH:ubiquinone oxidoreductase complex assembly factor 4	NADH dehydrogenase [ubiquinone] 1 alpha subcomplex assembly factor 4|NADH dehydrogenase (ubiquinone) 1 alpha subcomplex, assembly factor 4|NADH dehydrogenase (ubiquinone) complex I, assembly factor 4|hormone-regulated proliferation-associated protein of 20 kDa|hormone-regulated proliferation-associated protein, 20 kDa	NM_014165.3	NP_054884.1	NC_000006.12	protein-coding	REVIEWED	6	-	96889310	96897890	Reference GRCh38.p12 Primary Assembly
hsa-miR-376a-5p	NM_001203262.1	1	1082.8	1082.8	2.03e-06	0.000131	14	14	0	14	1	0	9	240	0	0	247.8	0	0	22	2292	13	21	1749	1757	9	9	0	read	NM_001203262.1	9606	100532726	NDUFC2-KCTD14	-	NDUFC2-KCTD14 readthrough	NADH dehydrogenase [ubiquinone] 1 subunit C2, isoform 2|NDUFC2-KCTD14 readthrough transcript protein	NM_001203262.1	NP_001190191.1	NC_000011.10	protein-coding	VALIDATED	11	-	78015714	78080218	Reference GRCh38.p12 Primary Assembly
hsa-miR-376a-5p	NM_021074.4	1	1262.1	1262.1	3.81e-09	4.1e-07	19	19	0	10	1	0	18	244	24	0	195.1	0	0	22	937	5	22	904	921	18	18	0	read	NM_021074.4	9606	4729	NDUFV2	CI-24k	NADH:ubiquinone oxidoreductase core subunit V2	NADH dehydrogenase [ubiquinone] flavoprotein 2, mitochondrial|NADH dehydrogenase (ubiquinone) flavoprotein 2, 24kDa|NADH dehydrogenase ubiquinone flavoprotein 2, mitochondrial|NADH-ubiquinone oxidoreductase 24 kDa subunit|NADH-ubiquinone oxidoreductase flavoprotein 2|complex I 24kDa subunit|complex I, mitochondrial respitory chain, 24 kD subunit|nuclear-encoded mitochondrial NADH-ubiquinone reduc…	NM_021074.4	NP_066552.2	NC_000018.10	protein-coding	REVIEWED	18	+	9102629	9134344	Reference GRCh38.p12 Primary Assembly
hsa-miR-376a-5p	NM_001135177.1	1	522.3	522.3	0.00803	0.0221	1	1	6.54e-06	11.5	1	0	14	240	0	0	205.3	0	0	22	3738	8	21	1567	1580	14	14	0	read	NM_001135177.1	9606	121441	NEDD1	GCP-WD|TUBGCP7	neural precursor cell expressed, developmentally down-regulated 1	protein NEDD1|NEDD-1|neural precursor cell expressed developmentally down-regulated protein 1	NM_001135177.1	NP_001128649.1	NC_000012.12	protein-coding	VALIDATED	12	+	96907221	96953690	Reference GRCh38.p12 Primary Assembly
hsa-miR-376a-5p	NM_018248.2	1	676.1	676.1	0.00288	0.0216	3	3	2.18e-14	14	1	0	8	248	0	0	272.1	0	0	22	2402	14	21	1482	1489	8	8	0	read	NM_018248.2	9606	55247	NEIL3	FGP2|FPG2|NEI3|ZGRF3|hFPG2|hNEI3	nei like DNA glycosylase 3	endonuclease 8-like 3|DNA glycosylase FPG2|DNA glycosylase hFPG2|DNA glycosylase/AP lyase Neil3|endonuclease VIII-like 3|nei endonuclease VIII-like 3|nei-like protein 3|zinc finger, GRF-type containing 3	NM_018248.2	NP_060718.2	NC_000004.12	protein-coding	VALIDATED	4	+	177309836	177362937	Reference GRCh38.p12 Primary Assembly
hsa-miR-376a-5p	NM_001330262.1	2	1116.6	576.7	0.0116	0.0379	2	2	3.54e-10	10	1	0	13	248	0	0	193.7	0	0	22	4820	9	21	3910	3922	13	13	0	read	NM_001330262.1	9606	4779	NFE2L1	LCR-F1|NRF1|TCF11	nuclear factor, erythroid 2 like 1	endoplasmic reticulum membrane sensor NFE2L1|NF-E2-related factor 1|NFE2-related factor 1|TCF-11|locus control region-factor 1|nuclear factor erythroid 2-related factor 1|nuclear factor, erythroid derived 2, like 1|protein NRF1, p120 form|transcription factor 11 (basic leucine zipper type)|transcription factor HBZ17|transcription factor LCR-F1	NM_001330262.1	NP_001317191.1	NC_000017.11	protein-coding	VALIDATED	17	+	48048304	48061544	Reference GRCh38.p12 Primary Assembly
hsa-miR-376a-5p	NM_019850.2	1	575.5	575.5	0.0035	0.0155	1	1	6.54e-06	13	1	0	9	320	0	0	173.5	0	0	22	3184	14	22	2811	2819	9	9	0	read	NM_019850.2	9606	25791	NGEF	ARHGEF27|EPHEXIN	neuronal guanine nucleotide exchange factor	ephexin-1|eph-interacting exchange protein|ephexin1	NM_019850.2	NP_062824.2	NC_000002.12	protein-coding	VALIDATED	2	-	232878685	233013240	Reference GRCh38.p12 Primary Assembly
hsa-miR-376a-5p	NM_133433.3	2	1164.9	629.8	0.00721	0.032	1	1	6.54e-06	10	1	0	17	252	8	0	287.8	0	0	22	9841	6	22	7129	7145	17	17	0	read	NM_133433.3	9606	25836	NIPBL	CDLS|CDLS1|IDN3|IDN3-B|Scc2	NIPBL, cohesin loading factor	nipped-B-like protein|Nipped-B homolog|SCC2 homolog|delangin|sister chromatid cohesion 2 homolog	NM_133433.3	NP_597677.2	NC_000005.10	protein-coding	REVIEWED	5	+	36876758	37065818	Reference GRCh38.p12 Primary Assembly
hsa-miR-376a-5p	NM_020726.4	2	1146.4	603.3	0.0101	0.0296	2	2	3.54e-10	10	1	0	19	160	16	0	315.3	0	0	22	8672	3	21	2566	2584	19	19	0	read	NM_020726.4	9606	57486	NLN	AGTBP|EP24.16|MEP|MOP	neurolysin	neurolysin, mitochondrial|angiotensin binding protein|endopeptidase 24.16|microsomal endopeptidase|mitochondrial oligopeptidase M|neurolysin (metallopeptidase M3 family)|neurotensin endopeptidase	NM_020726.4	NP_065777.1	NC_000005.10	protein-coding	REVIEWED	5	+	65722195	65829282	Reference GRCh38.p12 Primary Assembly
hsa-miR-376a-5p	NM_080616.5	1	712.7	712.7	0.00488	0.0213	1	4	0.0332	7.5	1	1	21	312	36	0	284.7	0	0	22	6122	3	22	6057	6077	20	21	0	read	NM_080616.5	9606	140688	NOL4L	C20orf112|C20orf113	nucleolar protein 4 like	nucleolar protein 4-like	NM_080616.5	NP_542183.2	NC_000020.11	protein-coding	VALIDATED	20	-	32443058	32585072	Reference GRCh38.p12 Primary Assembly
hsa-miR-376a-5p	NM_001330722.1	2	1364.2	780.4	0.000371	0.00493	6	6	0	7	1	1	23	252	12	0	242.4	0	0	22	4222	1	22	1159	1181	22	23	0	read	NM_001330722.1	9606	55035	NOL8	C9orf34|NOP132|bA62C3.3|bA62C3.4	nucleolar protein 8	nucleolar protein 8|nucleolar protein Nop132	NM_001330722.1	NP_001317651.1	NC_000009.12	protein-coding	VALIDATED	9	-	92297357	92325993	Reference GRCh38.p12 Primary Assembly
hsa-miR-376a-5p	NM_015102.4	1	595.3	595.3	0.0356	0.0599	3	3	2.18e-14	8	1	0	20	128	24	0	277.3	0	0	22	5020	3	22	4905	4924	20	20	0	read	NM_015102.4	9606	261734	NPHP4	POC10|SLSN4	nephrocystin 4	nephrocystin-4|POC10 centriolar protein homolog|nephroretinin	NM_015102.4	NP_055917.1	NC_000001.11	protein-coding	REVIEWED	1	-	5862807	5992472	Reference GRCh38.p12 Primary Assembly
hsa-miR-376a-5p	NM_001200052.1	2	1078.6	576.6	0.00216	0.0101	1	1	6.54e-06	7	1	0	22	252	16	0	216.6	0	0	22	2782	1	22	1330	1351	22	22	0	read	NM_001200052.1	9606	80896	NPL	C112|C1orf13|NAL|NPL1	N-acetylneuraminate pyruvate lyase	N-acetylneuraminate lyase|N-acetylneuraminate pyruvate lyase (dihydrodipicolinate synthase)|N-acetylneuraminic acid aldolase|NALase|dihydrodipicolinate synthetase homolog 1|sialate-pyruvate lyase|sialic acid aldolase	NM_001200052.1	NP_001186981.1	NC_000001.11	protein-coding	REVIEWED	1	+	182789448	182830383	Reference GRCh38.p12 Primary Assembly
hsa-miR-376a-5p	NM_001300741.1	2	642.8	535.6	0.0298	0.0481	1	1	6.54e-06	15	1	0	8	160	0	0	308.6	0	0	22	3460	14	21	3439	3446	8	8	0	read	NM_001300741.1	9606	83594	NUDT12	-	nudix hydrolase 12	peroxisomal NADH pyrophosphatase NUDT12|nucleoside diphosphate linked moiety X-type motif 12|nucleoside diphosphate-linked moiety X motif 12|nudix (nucleoside diphosphate linked moiety X)-type motif 12|nudix motif 12	NM_001300741.1	NP_001287670.1	NC_000005.10	protein-coding	VALIDATED	5	-	103548854	103562804	Reference GRCh38.p12 Primary Assembly
hsa-miR-376a-5p	NM_018283.3	2	735.8	597.2	0.00192	0.0173	2	2	3.54e-10	13	1	0	9	248	0	0	227.2	0	0	22	2122	13	21	1210	1218	9	9	0	read	NM_018283.3	9606	55270	NUDT15	MTH2|NUDT15D	nudix hydrolase 15	nucleotide triphosphate diphosphatase NUDT15|8-oxo-dGTPase NUDT15|mutT homolog 2|nucleoside diphosphate-linked to another moiety X hydrolase 15|nudix (nucleoside diphosphate linked moiety X)-type motif 15|probable 7,8-dihydro-8-oxoguanine triphosphatase NUDT15|probable 8-oxo-dGTP diphosphatase NUDT15	NM_018283.3	NP_060753.1	NC_000013.11	protein-coding	REVIEWED	13	+	48037566	48052741	Reference GRCh38.p12 Primary Assembly
hsa-miR-376a-5p	NM_020772.2	2	1381.2	692.6	0.00584	0.0208	5	5	0	12.5	1	0	11	252	0	0	199.6	0	0	22	10897	12	22	2942	2952	11	11	0	read	NM_020772.2	9606	57532	NUFIP2	182-FIP|82-FIP|FIP-82|PIG1	NUFIP2, FMR1 interacting protein 2	nuclear fragile X mental retardation-interacting protein 2|82 kDa FMRP-interacting protein|82-kD FMRP Interacting Protein|FMRP-interacting protein 2|Fragile X Mental Retardation Protein|cell proliferation-inducing gene 1 protein|nuclear fragile X mental retardation protein interacting protein 2|proliferation-inducing gene 1	NM_020772.2	NP_065823.1	NC_000017.11	protein-coding	VALIDATED	17	-	29255835	29294147	Reference GRCh38.p12 Primary Assembly
hsa-miR-376a-5p	NM_001320114.1	1	637.5	637.5	0.00218	0.0216	2	5	0.000165	10.5	1	0	14	252	0	0	259.5	0	0	22	3523	9	22	2451	2464	14	14	0	read	NM_001320114.1	9606	8650	NUMB	C14orf41|S171|c14_5527	NUMB, endocytic adaptor protein	protein numb homolog|h-Numb|numb homolog	NM_001320114.1	NP_001307043.1	NC_000014.9	protein-coding	REVIEWED	14	-	73275209	73458579	Reference GRCh38.p12 Primary Assembly
hsa-miR-376a-5p	NM_001278210.1	1	681	681	0.00195	0.012	4	4	0	13	1	0	11	252	0	0	233	0	0	22	5811	12	22	2041	2051	11	11	0	read	NM_001278210.1	9606	9972	NUP153	HNUP153|N153	nucleoporin 153	nuclear pore complex protein Nup153|153 kDa nucleoporin|nuclear pore complex protein hnup153|nucleoporin 153kD|nucleoporin 153kDa|nucleoporin Nup153	NM_001278210.1	NP_001265139.1	NC_000006.12	protein-coding	REVIEWED	6	-	17615034	17706833	Reference GRCh38.p12 Primary Assembly
hsa-miR-376a-5p	NM_017426.3	1	2806.4	2806.4	0	0	56	108	0	14	1	0	9	252	0	0	281.4	0	0	22	2381	14	22	2031	2039	9	9	0	read	NM_017426.3	9606	53371	NUP54	-	nucleoporin 54	nucleoporin p54|54 kDa nucleoporin|nucleoporin 54kD|nucleoporin 54kDa	NM_017426.3	NP_059122.2	NC_000004.12	protein-coding	REVIEWED	4	-	76114658	76148514	Reference GRCh38.p12 Primary Assembly
hsa-miR-376a-5p	NM_013341.4	2	1151.9	648.4	0.0032	0.0149	1	3	0.0122	14	1	0	8	312	0	0	258.4	0	0	22	4389	15	22	1760	1767	8	8	0	read	NM_013341.4	9606	29789	OLA1	DOC45|GBP45|GTBP9|GTPBP9|PTD004	Obg like ATPase 1	obg-like ATPase 1|DNA damage-regulated overexpressed in cancer 45 protein|GTP-binding protein 9 (putative)|GTP-binding protein PTD004|homologous yeast-44.2 protein	NM_013341.4	NP_037473.3	NC_000002.12	protein-coding	REVIEWED	2	-	174072446	174248669	Reference GRCh38.p12 Primary Assembly
hsa-miR-376a-5p	NM_152288.2	1	619.1	619.1	0.266	0.304	1	1	6.54e-06	7.5	1	0	22	252	12	0	269.1	0	0	22	2205	1	22	1743	1764	22	22	0	read	NM_152288.2	9606	93129	ORAI3	TMEM142C	ORAI calcium release-activated calcium modulator 3	protein orai-3|transmembrane protein 142C	NM_152288.2	NP_689501.1	NC_000016.10	protein-coding	VALIDATED	16	+	30949083	30954937	Reference GRCh38.p12 Primary Assembly
hsa-miR-376a-5p	NM_080597.3	2	1217.9	661.6	0.0096	0.026	4	4	0	13	1	0	11	244	0	0	219.6	0	0	22	4224	12	22	3094	3104	11	11	0	read	NM_080597.3	9606	114876	OSBPL1A	ORP-1|ORP1|OSBPL1B	oxysterol binding protein like 1A	oxysterol-binding protein-related protein 1|OSBP-related protein 1|oxysterol binding protein-like 1B|oxysterol-binding protein-related protein 1 variant 1|oxysterol-binding protein-related protein 1 variant 2	NM_080597.3	NP_542164.2	NC_000018.10	protein-coding	REVIEWED	18	-	24162044	24397881	Reference GRCh38.p12 Primary Assembly
hsa-miR-376a-5p	NM_001126111.2	2	688.2	656.3	0.0101	0.0253	3	5	8.36e-09	14.5	1	0	8	244	0	0	258.3	0	0	22	4281	15	22	2240	2247	8	8	0	read	NM_001126111.2	9606	734	OSGIN2	C8orf1|hT41	oxidative stress induced growth inhibitor family member 2	oxidative stress-induced growth inhibitor 2	NM_001126111.2	NP_001119583.1	NC_000008.11	protein-coding	VALIDATED	8	+	89901867	89935613	Reference GRCh38.p12 Primary Assembly
hsa-miR-376a-5p	NM_015207.1	1	628.8	628.8	0.00436	0.0162	2	2	3.54e-10	13.5	1	0	9	252	0	0	258.8	0	0	22	6523	14	22	5646	5654	9	9	0	read	NM_015207.1	9606	23252	OTUD3	DUBA4	OTU deubiquitinase 3	OTU domain-containing protein 3|OTU domain containing 3	NM_015207.1	NP_056022.1	NC_000001.11	protein-coding	VALIDATED	1	+	19881707	19912944	Reference GRCh38.p12 Primary Assembly
hsa-miR-376a-5p	NM_001102653.1	2	782	533.5	0.305	0.344	1	1	6.54e-06	8.5	1	0	19	248	8	0	188.5	0	0	22	7068	3	21	1237	1255	19	19	0	read	NM_001102653.1	9606	54726	OTUD4	DUBA6|HIN1|HSHIN1	OTU deubiquitinase 4	OTU domain-containing protein 4|HIV-1 induced protein HIN-1	NM_001102653.1	NP_001096123.1	NC_000004.12	protein-coding	REVIEWED	4	-	145133649	145180018	Reference GRCh38.p12 Primary Assembly
hsa-miR-376a-5p	NM_020205.3	1	163.3	163.3	0.375	0.412	1	1	6.54e-06	11	1	0	11	32	-10	0	49.3	0	0	22	6415	8	18	1456	1466	11	11	11	read	NM_020205.3	9606	56957	OTUD7B	CEZANNE|ZA20D1	OTU deubiquitinase 7B	OTU domain-containing protein 7B|OTU domain containing 7B|cellular zinc finger anti-NF-kappa-B protein|cellular zinc finger anti-NF-kappaB Cezanne|zinc finger A20 domain-containing protein 1|zinc finger protein Cezanne|zinc finger, A20 domain containing 1	NM_020205.3	NP_064590.2	NC_000001.11	protein-coding	VALIDATED	1	-	149940329	150010775	Reference GRCh38.p12 Primary Assembly
hsa-miR-376a-5p	NM_001037293.2	2	655.2	555.7	0.0112	0.0218	2	3	4.77e-07	6	1	0	21	160	60	0	197.7	0	0	22	9286	1	21	5316	5336	21	21	0	read	NM_001037293.2	9606	114299	PALM2	AKAP2	paralemmin 2	paralemmin-2|A kinase (PRKA) anchor protein 2	NM_001037293.2	NP_001032370.1	NC_000009.12	protein-coding	VALIDATED	9	+	109640787	109951475	Reference GRCh38.p12 Primary Assembly
hsa-miR-376a-5p	NM_018216.2	1	559.1	559.1	0.0283	0.0438	1	1	6.54e-06	14	1	0	9	244	0	0	239.1	0	0	22	2687	14	22	2551	2559	9	9	0	read	NM_018216.2	9606	55229	PANK4	-	pantothenate kinase 4	pantothenate kinase 4|hPanK4|pantothenic acid kinase 4	NM_018216.2	NP_060686.2	NC_000001.11	protein-coding	REVIEWED	1	-	2508530	2526627	Reference GRCh38.p12 Primary Assembly
hsa-miR-376a-5p	NM_152716.2	1	297.8	297.8	0.421	0.454	1	1	6.54e-06	10	1	0	14	160	0	0	44.8	0	0	22	4142	8	21	388	401	14	14	11	read	NM_152716.2	9606	219988	PATL1	Pat1b|hPat1b	PAT1 homolog 1, processing body mRNA decay factor	protein PAT1 homolog 1|PAT1-like protein 1|protein PAT1 homolog b|protein associated with topoisomerase II homolog 1	NM_152716.2	NP_689929.2	NC_000011.10	protein-coding	VALIDATED	11	-	59636715	59669037	Reference GRCh38.p12 Primary Assembly
hsa-miR-376a-5p	NM_001173523.1	1	685.8	685.8	0.000706	0.0065	4	4	0	14	1	0	9	252	0	0	240.8	0	0	22	8728	14	22	7967	7975	9	9	0	read	NM_001173523.1	9606	5099	PCDH7	BH-Pcdh|BHPCDH|PPP1R120	protocadherin 7	protocadherin-7|BH-protocadherin (brain-heart)|brain-heart protocadherin|protein phosphatase 1, regulatory subunit 120	NM_001173523.1	NP_001166994.1	NC_000004.12	protein-coding	REVIEWED	4	+	30719860	31146800	Reference GRCh38.p12 Primary Assembly
hsa-miR-376a-5p	NM_018386.4	1	588.7	588.7	0.000762	0.00302	1	1	6.54e-06	14	1	0	9	252	0	0	263.7	0	0	22	1948	14	22	815	823	9	9	0	read	NM_018386.4	9606	55795	PCID2	F10	PCI domain containing 2	PCI domain-containing protein 2|CSN12-like protein	NM_018386.4	NP_060856.2	NC_000013.11	protein-coding	REVIEWED	13	-	113165001	113209466	Reference GRCh38.p12 Primary Assembly
hsa-miR-376a-5p	NR_148032.1	2	838.8	755.5	0.00113	0.00614	5	5	0	11	1	0	14	252	0	0	260.5	0	0	22	8749	9	22	4116	4129	14	14	0	read	NR_148032.1	9606	5108	PCM1	PTC4|RET/PCM-1	pericentriolar material 1	pericentriolar material 1 protein|PCM-1|hPCM-1|pericentriolar material 1, PCM1	NR_148032.1	-	NC_000008.11	protein-coding	REVIEWED	8	+	17922783	18029947	Reference GRCh38.p12 Primary Assembly
hsa-miR-376a-5p	NM_000922.3	2	1022.9	518.9	0.0266	0.0454	1	1	6.54e-06	14	1	0	9	244	0	0	198.9	0	0	22	6091	14	22	2929	2937	9	9	0	read	NM_000922.3	9606	5140	PDE3B	HcGIP1|cGIPDE1	phosphodiesterase 3B	cGMP-inhibited 3',5'-cyclic phosphodiesterase B|CGI-PDE B|CGIP1|cyclic GMP-inhibited phosphodiesterase B|cyclic nucleotide phosphodiesterase|phosphodiesterase 3B, cGMP-inhibited	NM_000922.3	NP_000913.2	NC_000011.10	protein-coding	VALIDATED	11	+	14643690	14874138	Reference GRCh38.p12 Primary Assembly
hsa-miR-376a-5p	NM_001197223.1	3	1929.3	679.9	0.0158	0.043	2	2	3.54e-10	9	1	0	19	312	12	0	233.9	0	0	22	7591	4	22	1249	1267	19	19	0	read	NM_001197223.1	9606	5144	PDE4D	ACRDYS2|DPDE3|HSPDE4D|PDE43|PDE4DN2|STRK1	phosphodiesterase 4D	cAMP-specific 3',5'-cyclic phosphodiesterase 4D|cAMP-specific phosphodiesterase PDE4D6|phosphodiesterase 4D, cAMP-specific (phosphodiesterase E3 dunce homolog, Drosophila)|testicular tissue protein Li 136	NM_001197223.1	NP_001184152.1	NC_000005.10	protein-coding	REVIEWED	5	-	58969037	60524328	Reference GRCh38.p12 Primary Assembly
hsa-miR-376a-5p	NM_002603.3	1	599.5	599.5	0.0187	0.0355	3	3	2.18e-14	14.5	1	0	8	244	0	0	201.5	0	0	22	6490	15	22	1294	1301	8	8	0	read	NM_002603.3	9606	5150	PDE7A	HCP1|PDE7	phosphodiesterase 7A	high affinity cAMP-specific 3',5'-cyclic phosphodiesterase 7A|TM22|phosphodiesterase isozyme 7	NM_002603.3	NP_002594.1	NC_000008.11	protein-coding	REVIEWED	8	-	65714333	65841733	Reference GRCh38.p12 Primary Assembly
hsa-miR-376a-5p	NM_001282706.1	1	521	521	0.00128	0.0104	1	1	6.54e-06	9.5	1	0	20	240	12	0	194	0	0	22	2552	2	21	2307	2326	20	20	0	read	NM_001282706.1	9606	10130	PDIA6	ERP5|P5|TXNDC7	protein disulfide isomerase family A member 6	protein disulfide-isomerase A6|ER protein 5|endoplasmic reticulum protein 5|protein disulfide isomerase P5|protein disulfide isomerase-associated 6|protein disulfide isomerase-related protein|thioredoxin domain containing 7 (protein disulfide isomerase)|thioredoxin domain-containing protein 7	NM_001282706.1	NP_001269635.1	NC_000002.12	protein-coding	VALIDATED	2	-	10783390	10837976	Reference GRCh38.p12 Primary Assembly
hsa-miR-376a-5p	NM_173791.4	2	1403.4	974.1	2.18e-05	0.000883	8	8	0	13	1	0	9	320	0	0	292.1	0	0	22	6484	14	22	6167	6175	9	9	0	read	NM_173791.4	9606	118987	PDZD8	PDZK8	PDZ domain containing 8	PDZ domain-containing protein 8|sarcoma antigen NY-SAR-84/NY-SAR-104	NM_173791.4	NP_776152.1	NC_000010.11	protein-coding	VALIDATED	10	-	117280488	117375491	Reference GRCh38.p12 Primary Assembly
hsa-miR-376a-5p	NM_015068.3	1	518.5	518.5	0.0533	0.074	1	2	0.00175	9.5	1	0	18	252	4	0	176.5	0	0	22	6628	5	22	3642	3659	18	18	0	read	NM_015068.3	9606	23089	PEG10	EDR|HB-1|MEF3L|Mar2|Mart2|RGAG3|RTL2|SIRH1	paternally expressed 10	retrotransposon-derived protein PEG10|MEF3 like 1|Sushi-Ichi retrotransposon homolog 1|embryonal carcinoma differentiation regulated|mammalian retrotransposon-derived 2|mammalian retrotransposon-derived protein 2|myelin expression factor 3-like protein 1|paternally expressed gene 10 protein|retrotransposon Gag like 2|retrotransposon gag domain-containing protein 3|retrotransposon-derived gag-like…	NM_015068.3	NP_055883.2	NC_000007.14	protein-coding	REVIEWED	7	+	94656324	94669694	Reference GRCh38.p12 Primary Assembly
hsa-miR-376a-5p	NR_033242.1	1	577.8	577.8	0.00201	0.00434	2	2	3.54e-10	7.5	1	0	21	252	12	0	182.8	0	0	22	439	2	22	68	88	21	21	0	read	NR_033242.1	9606	100131801	PET100	C19orf79	PET100 homolog	protein PET100 homolog, mitochondrial	NR_033242.1	-	NC_000019.10	protein-coding	REVIEWED	19	+	7629784	7631623	Reference GRCh38.p12 Primary Assembly
hsa-miR-376a-5p	NM_021965.3	1	523.2	523.2	0.0376	0.0522	1	1	6.54e-06	14	1	0	9	252	0	0	198.2	0	0	22	3341	14	22	680	688	9	9	0	read	NM_021965.3	9606	5239	PGM5	PGMRP	phosphoglucomutase 5	phosphoglucomutase-like protein 5|PGM-RP|aciculin|phosphoglucomutase-related protein	NM_021965.3	NP_068800.2	NC_000009.12	protein-coding	VALIDATED	9	+	68356583	68531060	Reference GRCh38.p12 Primary Assembly
hsa-miR-376a-5p	NR_002836.2	1	523.2	523.2	0.000895	0.00397	1	1	6.54e-06	14	1	0	9	252	0	0	198.2	0	0	22	1976	14	22	628	636	9	9	0	read	NR_002836.2	9606	595135	PGM5P2	-	phosphoglucomutase 5 pseudogene 2	-	NR_002836.2	-	NC_000009.12	pseudo	VALIDATED	9	-	41007010	41074624	Reference GRCh38.p12 Primary Assembly
hsa-miR-376a-5p	NM_001329478.1	2	726.4	567.6	0.00317	0.0213	2	2	3.54e-10	10	1	0	18	240	12	0	198.6	0	0	22	7234	4	21	2557	2574	18	18	0	read	NM_001329478.1	9606	54858	PGPEP1	PAP-I|PGI|PGP|PGP-I|PGPI|Pcp	pyroglutamyl-peptidase I	pyroglutamyl-peptidase 1|5-oxoprolyl-peptidase|pGlu-peptidase I|pyroglutamyl aminopeptidase I|pyrrolidone-carboxylate peptidase	NM_001329478.1	NP_001316407.1	NC_000019.10	protein-coding	REVIEWED	19	+	18340572	18369952	Reference GRCh38.p12 Primary Assembly
hsa-miR-376a-5p	NM_001290259.1	1	668.7	668.7	0.00872	0.0239	1	1	6.54e-06	13	1	0	9	320	0	0	266.7	0	0	22	8501	14	22	5160	5168	9	9	0	read	NM_001290259.1	9606	23469	PHF3	-	PHD finger protein 3	PHD finger protein 3	NM_001290259.1	NP_001277188.1	NC_000006.12	protein-coding	REVIEWED	6	+	63635801	63715521	Reference GRCh38.p12 Primary Assembly
hsa-miR-376a-5p	NM_001199290.2	1	567.1	567.1	0.0445	0.0685	1	1	6.54e-06	14	1	0	9	252	0	0	242.1	0	0	22	4229	14	22	1057	1065	9	9	0	read	NM_001199290.2	9606	100526832	PHOSPHO2-KLHL23	-	PHOSPHO2-KLHL23 readthrough	kelch-like protein 23	NM_001199290.2	NP_001186219.1	NC_000002.12	protein-coding	VALIDATED	2	+	169694430	169751885	Reference GRCh38.p12 Primary Assembly
hsa-miR-376a-5p	NM_002645.3	2	1118.7	626.4	0.00898	0.0373	2	4	1.82e-05	14.5	1	0	8	244	0	0	268.4	0	0	22	8452	15	22	8019	8026	8	8	0	read	NM_002645.3	9606	5286	PIK3C2A	CPK|PI3-K-C2(ALPHA)|PI3-K-C2A|PI3K-C2-alpha|PI3K-C2alpha	phosphatidylinositol-4-phosphate 3-kinase catalytic subunit type 2 alpha	phosphatidylinositol 4-phosphate 3-kinase C2 domain-containing subunit alpha|C2-containing phosphatidylinositol kinase|phosphatidylinositol-4-phosphate 3-kinase C2 domain-containing subunit alpha|phosphoinositide 3-kinase-C2-alpha|phosphoinositide-3-kinase, class 2, alpha polypeptide|ptdIns-3-kinase C2 subunit alpha	NM_002645.3	NP_002636.2	NC_000011.10	protein-coding	VALIDATED	11	-	17086574	17207995	Reference GRCh38.p12 Primary Assembly
hsa-miR-376a-5p	NM_002655.2	1	602.7	602.7	0.00798	0.0314	1	2	0.00175	9.5	1	0	20	240	16	0	269.7	0	0	22	7338	2	21	5631	5650	20	20	0	read	NM_002655.2	9606	5324	PLAG1	PSA|SGPA|ZNF912	PLAG1 zinc finger	zinc finger protein PLAG1|COL1A2/PLAG1 fusion|HAS2/PLAG1 fusion|pleiomorphic adenoma gene 1	NM_002655.2	NP_002646.2	NC_000008.11	protein-coding	REVIEWED	8	-	56160908	56211326	Reference GRCh38.p12 Primary Assembly
hsa-miR-376a-5p	NM_002661.4	1	327	327	0.152	0.181	2	2	3.54e-10	8	1	0	17	0	132	0	55	0	0	22	8707	1	17	4004	4020	17	17	12	read	NM_002661.4	9606	5336	PLCG2	APLAID|FCAS3|PLC-IV|PLC-gamma-2	phospholipase C gamma 2	1-phosphatidylinositol 4,5-bisphosphate phosphodiesterase gamma-2|phosphoinositide phospholipase C-gamma-2|phospholipase C, gamma 2 (phosphatidylinositol-specific)|phospholipase C-IV	NM_002661.4	NP_002652.2	NC_000016.10	protein-coding	REVIEWED	16	+	81779257	81962692	Reference GRCh38.p12 Primary Assembly
hsa-miR-376a-5p	NM_024613.3	1	721.7	721.7	0.00143	0.0147	6	6	0	7	1	1	21	240	16	0	189.7	0	0	22	2977	1	21	2849	2868	21	20	0	read	NM_024613.3	9606	79666	PLEKHF2	EAPF|PHAFIN2|ZFYVE18	pleckstrin homology and FYVE domain containing 2	pleckstrin homology domain-containing family F member 2|PH and FYVE domain-containing protein 2|PH domain-containing family F member 2|endoplasmic reticulum-associated apoptosis-involved protein containing PH and FYVE domains|pleckstrin homology domain containing, family F (with FYVE domain) member 2|zinc finger FYVE domain-containing protein 18	NM_024613.3	NP_078889.1	NC_000008.11	protein-coding	VALIDATED	8	+	95133720	95156684	Reference GRCh38.p12 Primary Assembly
hsa-miR-376a-5p	NM_005032.6	1	324.2	324.2	0.066	0.084	3	3	2.18e-14	7	1	0	18	32	52	0	57.2	0	0	22	3626	3	20	1593	1610	18	18	11	read	NM_005032.6	9606	5358	PLS3	BMND18|T-plastin	plastin 3	plastin-3|T fimbrin|T plastin	NM_005032.6	NP_005023.2	NC_000023.11	protein-coding	REVIEWED	X	+	115560849	115650860	Reference GRCh38.p12 Primary Assembly
hsa-miR-376a-5p	NM_001010853.2	1	681.6	681.6	0.00189	0.00896	2	2	3.54e-10	9.5	1	0	18	252	8	0	297.6	0	0	22	4720	5	22	4670	4687	18	18	0	read	NM_001010853.2	9606	135293	PM20D2	ACY1L2	peptidase M20 domain containing 2	peptidase M20 domain-containing protein 2|I(2)-alanyl-lysine dipeptidase|aminoacylase-1-like protein 2	NM_001010853.2	NP_001010853.1	NC_000006.12	protein-coding	VALIDATED	6	+	89094817	89165568	Reference GRCh38.p12 Primary Assembly
hsa-miR-376a-5p	NR_110332.1	2	1216.9	651.3	0.000504	0.00175	1	1	6.54e-06	13	1	0	9	320	0	0	249.3	0	0	22	3247	14	22	1075	1083	9	9	0	read	NR_110332.1	9606	5378	PMS1	HNPCC3|MLH2|PMSL1|hPMS1	PMS1 homolog 1, mismatch repair system component	PMS1 protein homolog 1|DNA mismatch repair protein PMS1|PMS1 postmeiotic segregation increased 1|human homolog of yeast mutL|mismatch repair gene PMSL1|rhabdomyosarcoma antigen MU-RMS-40.10B|rhabdomyosarcoma antigen MU-RMS-40.10E	NR_110332.1	-	NC_000002.12	protein-coding	REVIEWED	2	+	189784084	189877628	Reference GRCh38.p12 Primary Assembly
hsa-miR-376a-5p	NM_017761.3	1	538.4	538.4	0.302	0.341	1	2	0.00175	13	1	0	10	244	0	0	212.4	0	0	22	2428	13	22	902	911	10	10	0	read	NM_017761.3	9606	55629	PNRC2	-	proline rich nuclear receptor coactivator 2	proline-rich nuclear receptor coactivator 2	NM_017761.3	NP_060231.1	NC_000001.11	protein-coding	VALIDATED	1	+	23959163	23963461	Reference GRCh38.p12 Primary Assembly
hsa-miR-376a-5p	NM_199420.3	4	1885	661.7	0.00269	0.0131	3	3	2.18e-14	14	1	0	9	252	0	0	256.7	0	0	22	8787	14	22	1214	1222	9	9	0	read	NM_199420.3	9606	10721	POLQ	PRO0327	DNA polymerase theta	DNA polymerase theta|polymerase (DNA directed), theta|polymerase (DNA) theta	NM_199420.3	NP_955452.3	NC_000003.12	protein-coding	VALIDATED	3	-	121431419	121546005	Reference GRCh38.p12 Primary Assembly
hsa-miR-376a-5p	NM_001353198.1	1	590.9	590.9	0.0012	0.0108	2	2	3.54e-10	11.5	1	0	12	240	0	0	223.9	0	0	22	3695	10	21	588	599	12	12	0	read	NM_001353198.1	9606	10585	POMT1	LGMD2K|MDDGA1|MDDGB1|MDDGC1|RT	protein O-mannosyltransferase 1	protein O-mannosyl-transferase 1|dolichyl-phosphate-mannose--protein mannosyltransferase 1|testis tissue sperm-binding protein Li 57p|truncated O-mannosyl-transferase 1 variant SV3DEL	NM_001353198.1	NP_001340127.1	NC_000009.12	protein-coding	REVIEWED	9	+	131502901	131523805	Reference GRCh38.p12 Primary Assembly
hsa-miR-376a-5p	NM_005729.3	1	1529.1	1529.1	2.59e-11	3.59e-09	23	23	0	8.5	1	0	19	244	44	0	276.1	0	0	22	2213	4	22	1481	1499	19	19	0	read	NM_005729.3	9606	10105	PPIF	CYP3|CyP-M|Cyp-D|CypD	peptidylprolyl isomerase F	peptidyl-prolyl cis-trans isomerase F, mitochondrial|PPIase F|cyclophilin 3|cyclophilin D|cyclophilin F|mitochondrial cyclophilin|peptidyl-prolyl cis-trans isomerase, mitochondrial|rotamase F	NM_005729.3	NP_005720.1	NC_000010.11	protein-coding	REVIEWED	10	+	79347463	79355333	Reference GRCh38.p12 Primary Assembly
hsa-miR-376a-5p	NM_032833.4	1	588.1	588.1	0.00965	0.0336	2	8	0.00472	14	1	0	9	252	0	0	223.1	0	0	22	5276	14	22	3993	4001	9	9	0	read	NM_032833.4	9606	84919	PPP1R15B	CREP|MSSGM2	protein phosphatase 1 regulatory subunit 15B	protein phosphatase 1 regulatory subunit 15B|protein phosphatase 1, regulatory (inhibitor) subunit 15B	NM_032833.4	NP_116222.4	NC_000001.11	protein-coding	REVIEWED	1	-	204398683	204412453	Reference GRCh38.p12 Primary Assembly
hsa-miR-376a-5p	NM_001177591.1	1	546.9	546.9	0.0161	0.0403	1	3	0.0122	8.5	1	0	21	240	4	0	220.9	0	0	22	3677	1	21	1442	1462	21	21	0	read	NM_001177591.1	9606	5520	PPP2R2A	B55A|B55ALPHA|PR52A|PR55A|PR55alpha	protein phosphatase 2 regulatory subunit Balpha	serine/threonine-protein phosphatase 2A 55 kDa regulatory subunit B alpha isoform|protein phosphatase 2, regulatory subunit B, alpha	NM_001177591.1	NP_001171062.1	NC_000008.11	protein-coding	REVIEWED	8	+	26291490	26372679	Reference GRCh38.p12 Primary Assembly
hsa-miR-376a-5p	NM_174907.3	1	621.3	621.3	0.00827	0.0315	3	4	6.65e-11	12	1	0	12	248	0	0	210.3	0	0	22	4993	10	21	4565	4576	12	12	0	read	NM_174907.3	9606	151987	PPP4R2	PP4R2	protein phosphatase 4 regulatory subunit 2	serine/threonine-protein phosphatase 4 regulatory subunit 2	NM_174907.3	NP_777567.1	NC_000003.12	protein-coding	REVIEWED	3	+	72996742	73069200	Reference GRCh38.p12 Primary Assembly
hsa-miR-376a-5p	NM_139283.1	1	709.8	709.8	0.00222	0.00875	2	2	3.54e-10	10.5	1	0	13	320	0	0	258.8	0	0	22	3748	10	22	2569	2581	13	13	0	read	NM_139283.1	9606	160760	PPTC7	TA-PP2C|TAPP2C	PTC7 protein phosphatase homolog	protein phosphatase PTC7 homolog	NM_139283.1	NP_644812.1	NC_000012.12	protein-coding	VALIDATED	12	-	110533244	110583258	Reference GRCh38.p12 Primary Assembly
hsa-miR-376a-5p	NM_199439.1	1	549.2	549.2	0.0162	0.0421	1	1	6.54e-06	8	1	0	19	248	16	0	195.2	0	0	22	5903	3	21	4022	4040	19	19	0	read	NM_199439.1	9606	56980	PRDM10	PFM7	PR/SET domain 10	PR domain zinc finger protein 10|PR domain 10|PR domain containing 10|PR domain-containing protein 10|PR-domain family member 7|PRDM zinc finger transcription factor|tristanin	NM_199439.1	NP_955471.1	NC_000011.10	protein-coding	REVIEWED	11	-	129899705	130003096	Reference GRCh38.p12 Primary Assembly
hsa-miR-376a-5p	NM_021620.3	1	638.3	638.3	0.0112	0.0269	3	4	6.65e-11	9.5	1	0	20	240	16	0	226.3	0	0	22	3204	2	21	3012	3031	20	20	0	read	NM_021620.3	9606	59336	PRDM13	MU-MB-20.220|PFM10	PR/SET domain 13	PR domain zinc finger protein 13|PR domain 13|PR domain containing 13|PR-domain containing protein 13	NM_021620.3	NP_067633.2	NC_000006.12	protein-coding	VALIDATED	6	+	99606773	99615577	Reference GRCh38.p12 Primary Assembly
hsa-miR-376a-5p	NM_015866.4	2	755.9	603.2	0.00611	0.0198	3	3	2.18e-14	12.5	1	0	13	244	0	0	206.2	0	0	22	7466	10	22	6864	6876	13	13	0	read	NM_015866.4	9606	7799	PRDM2	HUMHOXY1|KMT8|KMT8A|MTB-ZF|RIZ|RIZ1|RIZ2	PR/SET domain 2	PR domain zinc finger protein 2|GATA-3 binding protein G3B|MTE-binding protein|PR domain 2|PR domain containing 2, with ZNF domain|PR domain-containing protein 2|lysine N-methyltransferase 8|retinoblastoma protein-binding zinc finger protein|retinoblastoma protein-interacting zinc finger protein|zinc finger protein RIZ|zinc-finger DNA-binding protein	NM_015866.4	NP_056950.2	NC_000001.11	protein-coding	REVIEWED	1	+	13698873	13825078	Reference GRCh38.p12 Primary Assembly
hsa-miR-376a-5p	NM_182948.3	1	628.3	628.3	0.0138	0.0293	1	1	6.54e-06	8	1	0	21	320	12	0	206.3	0	0	22	4520	2	22	3462	3482	21	21	0	read	NM_182948.3	9606	5567	PRKACB	PKA C-beta|PKACB	protein kinase cAMP-activated catalytic subunit beta	cAMP-dependent protein kinase catalytic subunit beta|cAMP-dependent protein kinase catalytic beta subunit isoform 4ab|protein kinase A catalytic subunit beta|protein kinase, cAMP-dependent, beta catalytic subunit|protein kinase, cAMP-dependent, catalytic, beta	NM_182948.3	NP_891993.1	NC_000001.11	protein-coding	REVIEWED	1	+	84077974	84238497	Reference GRCh38.p12 Primary Assembly
hsa-miR-376a-5p	NM_002737.2	3	812.9	731	0.000428	0.00464	3	3	2.18e-14	8	1	0	20	244	28	0	292	0	0	22	8787	3	22	3330	3349	20	20	0	read	NM_002737.2	9606	5578	PRKCA	AAG6|PKC-alpha|PKCA|PRKACA	protein kinase C alpha	protein kinase C alpha type|PKC-A|aging-associated gene 6	NM_002737.2	NP_002728.1	NC_000017.11	protein-coding	REVIEWED	17	+	66302639	66810743	Reference GRCh38.p12 Primary Assembly
hsa-miR-376a-5p	NM_001271561.2	1	514.2	514.2	0.0135	0.0374	1	1	6.54e-06	9	1	0	16	160	0	0	262.2	0	0	22	2804	6	21	2266	2281	16	16	0	read	NM_001271561.2	9606	5621	PRNP	ASCR|AltPrP|CD230|CJD|GSS|KURU|PRIP|PrP|PrP27-30|PrP33-35C|PrPc|p27-30	prion protein	major prion protein|alternative prion protein|CD230 antigen|prion-related protein	NM_001271561.2	NP_001258490.1	NC_000020.11	protein-coding	REVIEWED	20	+	4686093	4701589	Reference GRCh38.p12 Primary Assembly
hsa-miR-376a-5p	NM_001353107.1	1	566.1	566.1	0.0012	0.00395	1	1	6.54e-06	9.5	1	0	17	244	24	0	214.1	0	0	22	1925	6	22	1891	1907	17	17	0	read	NM_001353107.1	9606	5636	PRPSAP2	PAP41	phosphoribosyl pyrophosphate synthetase associated protein 2	phosphoribosyl pyrophosphate synthase-associated protein 2|41 kDa phosphoribosypyrophosphate synthetase-associated protein|PRPP synthase-associated protein 2	NM_001353107.1	NP_001340036.1	NC_000017.11	protein-coding	REVIEWED	17	+	18856298	18931286	Reference GRCh38.p12 Primary Assembly
hsa-miR-376a-5p	NM_130809.4	1	881.3	881.3	5.44e-05	0.00115	7	7	0	14	1	0	8	312	0	0	251.3	0	0	22	4699	15	22	4456	4463	8	8	0	read	NM_130809.4	9606	133619	PRRC1	-	proline rich coiled-coil 1	protein PRRC1|proline-rich and coiled-coil-containing protein 1	NM_130809.4	NP_570721.1	NC_000005.10	protein-coding	VALIDATED	5	+	127517608	127555088	Reference GRCh38.p12 Primary Assembly
hsa-miR-376a-5p	NM_015172.3	1	1264.7	1264.7	4.6e-09	4.1e-07	19	19	0	14	1	0	9	252	0	0	219.7	0	0	22	10394	14	22	7250	7258	9	9	0	read	NM_015172.3	9606	23215	PRRC2C	BAT2-iso|BAT2D1|BAT2L2|XTP2	proline rich coiled-coil 2C	protein PRRC2C|BAT2 domain containing 1|BAT2 domain-containing protein 1|HBV X-transactivated gene 2 protein|HBV XAg-transactivated protein 2|HBxAg transactivated protein 2|HLA-B-associated transcript 2-like 2|proline-rich and coiled-coil-containing protein 2C|protein BAT2-like 2	NM_015172.3	NP_055987.2	NC_000001.11	protein-coding	VALIDATED	1	+	171485495	171593510	Reference GRCh38.p12 Primary Assembly
hsa-miR-376a-5p	NM_058179.3	1	726.3	726.3	7.59e-06	0.000345	4	5	7.11e-15	8	1	0	20	312	24	0	177.3	0	0	22	2270	3	22	1625	1644	20	20	0	read	NM_058179.3	9606	29968	PSAT1	EPIP|NLS2|PSA|PSAT|PSATD	phosphoserine aminotransferase 1	phosphoserine aminotransferase|endometrial progesterone-induced protein|phosphohydroxythreonine aminotransferase	NM_058179.3	NP_478059.1	NC_000009.12	protein-coding	REVIEWED	9	+	78297074	78330092	Reference GRCh38.p12 Primary Assembly
hsa-miR-376a-5p	NM_031991.3	1	513.4	513.4	0.0473	0.0686	1	1	6.54e-06	9	1	0	21	152	20	0	268.4	0	0	22	3262	1	21	1836	1856	21	21	0	read	NM_031991.3	9606	5725	PTBP1	HNRNP-I|HNRNPI|HNRPI|PTB|PTB-1|PTB-T|PTB2|PTB3|PTB4|pPTB	polypyrimidine tract binding protein 1	polypyrimidine tract-binding protein 1|57 kDa RNA-binding protein PPTB-1|RNA-binding protein|heterogeneous nuclear ribonucleoprotein I|heterogeneous nuclear ribonucleoprotein polypeptide I|hnRNP I|polypyrimidine tract binding protein (heterogeneous nuclear ribonucleoprotein I)	NM_031991.3	NP_114368.1	NC_000019.10	protein-coding	REVIEWED	19	+	797391	812326	Reference GRCh38.p12 Primary Assembly
hsa-miR-376a-5p	NR_125357.1	1	634.6	634.6	0.00674	0.0108	1	1	6.54e-06	13	1	0	9	320	0	0	232.6	0	0	22	3481	14	22	2977	2985	9	9	0	read	NR_125357.1	9606	58155	PTBP2	PTBLP|brPTB|nPTB	polypyrimidine tract binding protein 2	polypyrimidine tract-binding protein 2|PTB-like protein|neural polypyrimidine tract binding protein|neurally-enriched homolog of PTB	NR_125357.1	-	NC_000001.11	protein-coding	REVIEWED	1	+	96721604	96815048	Reference GRCh38.p12 Primary Assembly
hsa-miR-376a-5p	NM_001244897.1	1	539.9	539.9	0.0336	0.0504	1	1	6.54e-06	10	1	0	15	252	0	0	200.9	0	0	22	4360	8	22	572	586	15	15	0	read	NM_001244897.1	9606	9991	PTBP3	ROD1	polypyrimidine tract binding protein 3	polypyrimidine tract-binding protein 3|ROD1 regulator of differentiation 1|fission yeast differentiation regulator|regulator of differentiation 1	NM_001244897.1	NP_001231826.1	NC_000009.12	protein-coding	REVIEWED	9	-	112217714	112333668	Reference GRCh38.p12 Primary Assembly
hsa-miR-376a-5p	NM_003463.4	1	551.9	551.9	0.0151	0.0393	1	3	0.0122	13	1	0	10	252	0	0	220.9	0	0	22	5093	13	22	2320	2329	10	10	0	read	NM_003463.4	9606	7803	PTP4A1	HH72|PRL-1|PRL1|PTP(CAAX1)|PTPCAAX1	protein tyrosine phosphatase type IVA, member 1	protein tyrosine phosphatase type IVA 1|PVT1/PTP4A1 fusion|phosphatase of regenerating liver 1|protein tyrosine phosphatase type IVA protein 1|protein-tyrosine phosphatase 4a1|protein-tyrosine phosphatase of regenerating liver 1	NM_003463.4	NP_003454.1	NC_000006.12	protein-coding	REVIEWED	6	+	63528020	63583587	Reference GRCh38.p12 Primary Assembly
hsa-miR-376a-5p	NM_001352930.1	2	2307.3	1694.2	0	0	30	30	0	14.5	1	0	8	240	0	0	220.2	0	0	22	6204	14	21	5251	5258	8	8	0	read	NM_001352930.1	9606	23369	PUM2	PUMH2|PUML2	pumilio RNA binding family member 2	pumilio homolog 2|pumilio-2	NM_001352930.1	NP_001339859.1	NC_000002.12	protein-coding	REVIEWED	2	-	20248690	20352427	Reference GRCh38.p12 Primary Assembly
hsa-miR-376a-5p	NM_014878.4	1	612.7	612.7	0.00811	0.0174	1	1	6.54e-06	8	1	0	22	244	12	0	273.7	0	0	22	2232	1	22	2163	2184	22	22	0	read	NM_014878.4	9606	9933	PUM3	HA-8|HLA-HA8|KIAA0020|PEN|PUF-A|PUF6|XTP5	pumilio RNA binding family member 3	pumilio homolog 3|HBV X-transactivated gene 5 protein|HBV XAg-transactivated protein 5|minor histocompatibility antigen HA-8|penguin homolog|protein 5 transactivated by hepatitis B virus X antigen (HBxAg)	NM_014878.4	NP_055693.4	NC_000009.12	protein-coding	VALIDATED	9	-	2804151	2844129	Reference GRCh38.p12 Primary Assembly
hsa-miR-376a-5p	NM_001354200.1	1	581.7	581.7	0.0331	0.0652	2	2	3.54e-10	10.5	1	0	15	312	0	0	142.7	0	0	22	4725	8	22	224	238	15	15	0	read	NM_001354200.1	9606	23518	R3HDM1	R3HDM	R3H domain containing 1	R3H domain-containing protein 1|R3H domain (binds single-stranded nucleic acids) containing	NM_001354200.1	NP_001341129.1	NC_000002.12	protein-coding	VALIDATED	2	+	135531428	135725269	Reference GRCh38.p12 Primary Assembly
hsa-miR-376a-5p	NM_001330167.1	1	645.8	645.8	0.00521	0.0268	1	1	6.54e-06	6.5	1	0	21	248	16	0	286.8	0	0	22	6409	1	21	5532	5552	21	21	0	read	NM_001330167.1	9606	22841	RAB11FIP2	Rab11-FIP2|nRip11	RAB11 family interacting protein 2	rab11 family-interacting protein 2|RAB11 family interacting protein 2 (class I)|RAB11-FIP2 long isoform	NM_001330167.1	NP_001317096.1	NC_000010.11	protein-coding	VALIDATED	10	-	118004915	118046920	Reference GRCh38.p12 Primary Assembly
hsa-miR-376a-5p	NR_028074.1	1	590.4	590.4	0.0276	0.0503	2	3	4.77e-07	6	1	0	22	244	8	0	200.4	0	0	22	2912	1	22	2056	2077	22	22	0	read	NR_028074.1	9606	84932	RAB2B	-	RAB2B, member RAS oncogene family	ras-related protein Rab-2B|GTP-binding protein RAB2B|RAS family, member RAB2B	NR_028074.1	-	NC_000014.9	protein-coding	VALIDATED	14	-	21459019	21476972	Reference GRCh38.p12 Primary Assembly
hsa-miR-376a-5p	NM_001243718.1	1	575.4	575.4	0.0239	0.0406	1	1	6.54e-06	14.5	1	0	8	244	0	0	257.4	0	0	22	3096	15	22	2281	2288	8	8	0	read	NM_001243718.1	9606	5870	RAB6A	RAB6	RAB6A, member RAS oncogene family	ras-related protein Rab-6A|RAB6, member RAS oncogene family|Rab GTPase	NM_001243718.1	NP_001230647.1	NC_000011.10	protein-coding	REVIEWED	11	-	73675637	73761155	Reference GRCh38.p12 Primary Assembly
hsa-miR-376a-5p	NM_032144.2	1	579.3	579.3	0.00846	0.0229	1	1	6.54e-06	14.5	1	0	8	244	0	0	261.3	0	0	22	3077	15	22	2521	2528	8	8	0	read	NM_032144.2	9606	84084	RAB6C	WTH3	RAB6C, member RAS oncogene family	ras-related protein Rab-6C|rab6-like protein WTH3	NM_032144.2	NP_115520.2	NC_000002.12	protein-coding	VALIDATED	2	+	129979661	129982737	Reference GRCh38.p12 Primary Assembly
hsa-miR-376a-5p	NM_001077637.1	1	581.6	581.6	0.013	0.0178	1	1	6.54e-06	14.5	1	0	8	244	0	0	263.6	0	0	22	3672	15	22	2493	2500	8	8	0	read	NM_001077637.1	9606	150786	RAB6D	RAB6CL|WTH3DI	RAB6D, member RAS oncogene family	ras-related protein Rab-6D|RAB6C-like|rab6-like protein WTH3DI	NM_001077637.1	NP_001071105.1	NC_000002.12	protein-coding	VALIDATED	2	-	131360491	131364157	Reference GRCh38.p12 Primary Assembly
hsa-miR-376a-5p	NM_020165.3	1	756.8	756.8	0.0012	0.0123	2	2	3.54e-10	8	1	0	17	312	44	0	263.8	0	0	22	5739	6	22	1216	1232	17	17	0	read	NM_020165.3	9606	56852	RAD18	RNF73	RAD18, E3 ubiquitin protein ligase	E3 ubiquitin-protein ligase RAD18|RAD18 homolog|RAD18, S. cerevisiae, homolog|RING finger protein 73|RING-type E3 ubiquitin transferase RAD18|hHR18|hRAD18|postreplication repair protein RAD18|postreplication repair protein hRAD18p	NM_020165.3	NP_064550.3	NC_000003.12	protein-coding	REVIEWED	3	-	8877195	8969248	Reference GRCh38.p12 Primary Assembly
hsa-miR-376a-5p	NM_005493.2	1	200.9	200.9	0.332	0.374	2	2	3.54e-10	11	1	0	11	32	-10	0	46.9	0	0	22	3132	8	18	1142	1152	11	11	11	read	NM_005493.2	9606	10048	RANBP9	BPM-L|BPM90|RANBPM|RanBP7	RAN binding protein 9	ran-binding protein 9|Ran Binding Protein in the Microtubule organizing center|novel centrosomal protein RanBPM|ran binding protein, centrosomal|ran-binding protein M	NM_005493.2	NP_005484.2	NC_000006.12	protein-coding	REVIEWED	6	-	13621497	13711581	Reference GRCh38.p12 Primary Assembly
hsa-miR-376a-5p	NM_021033.6	1	1125.3	1125.3	3.12e-06	0.000174	14	14	0	9.5	1	0	18	252	16	0	256.3	0	0	22	4358	5	22	2430	2447	18	18	0	read	NM_021033.6	9606	5911	RAP2A	K-REV|KREV|RAP2|RbBP-30	RAP2A, member of RAS oncogene family	ras-related protein Rap-2a|RAP2, member of RAS oncogene family (K-rev)	NM_021033.6	NP_066361.1	NC_000013.11	protein-coding	VALIDATED	13	+	97434220	97467997	Reference GRCh38.p12 Primary Assembly
hsa-miR-376a-5p	NM_002886.3	1	536.1	536.1	0.0147	0.0299	1	7	0.13	5.5	1	0	22	128	28	0	279.1	0	0	22	8413	1	22	1783	1804	22	22	0	read	NM_002886.3	9606	5912	RAP2B	-	RAP2B, member of RAS oncogene family	ras-related protein Rap-2b|small GTP binding protein	NM_002886.3	NP_002877.2	NC_000003.12	protein-coding	REVIEWED	3	+	153162211	153170623	Reference GRCh38.p12 Primary Assembly
hsa-miR-376a-5p	NM_016340.5	1	708.2	708.2	0.000466	0.00516	1	1	6.54e-06	13	1	0	9	320	0	0	306.2	0	0	22	8371	14	22	8344	8352	9	9	0	read	NM_016340.5	9606	51735	RAPGEF6	KIA001LB|PDZ-GEF2|PDZGEF2|RA-GEF-2|RAGEF2	Rap guanine nucleotide exchange factor 6	rap guanine nucleotide exchange factor 6|PDZ domain containing guanine nucleotide exchange factor (GEF) 2|PDZ domain-containing guanine nucleotide exchange factor 2|PDZ domain-containing guanine nucleotide exchange factor I|Rap guanine nucleotide exchange factor (GEF) 6	NM_016340.5	NP_057424.3	NC_000005.10	protein-coding	VALIDATED	5	-	131423920	131635235	Reference GRCh38.p12 Primary Assembly
hsa-miR-376a-5p	NM_213589.2	1	570.6	570.6	0.011	0.0264	1	1	6.54e-06	8.5	1	0	18	252	12	0	213.6	0	0	22	9749	5	22	6909	6926	18	18	0	read	NM_213589.2	9606	65059	RAPH1	ALS2CR18|ALS2CR9|LPD|PREL-2|PREL2|RMO1|RalGDS/AF-6	Ras association (RalGDS/AF-6) and pleckstrin homology domains 1	ras-associated and pleckstrin homology domains-containing protein 1|amyotrophic lateral sclerosis 2 (juvenile) chromosome region, candidate 18|amyotrophic lateral sclerosis 2 (juvenile) chromosome region, candidate 9|lamellipodin|proline-rich EVH1 ligand 2	NM_213589.2	NP_998754.1	NC_000002.12	protein-coding	REVIEWED	2	-	203433681	203535335	Reference GRCh38.p12 Primary Assembly
hsa-miR-376a-5p	NM_033315.3	1	476.6	476.6	0.0154	0.0301	1	1	6.54e-06	9	1	0	16	244	0	0	135.6	0	0	22	3213	7	22	2586	2601	16	16	11	read	NM_033315.3	9606	91608	RASL10B	RRP17|VTS58635	RAS like family 10 member B	ras-like protein family member 10B|Ras-related protein 17|alternative protein RASL10B|ras-like protein VTS58635	NM_033315.3	NP_201572.1	NC_000017.11	protein-coding	VALIDATED	17	+	35731659	35743520	Reference GRCh38.p12 Primary Assembly
hsa-miR-376a-5p	NM_178169.3	1	515.6	515.6	0.00601	0.0164	1	1	6.54e-06	7	1	0	22	244	16	0	164.6	0	0	22	3492	1	22	1283	1304	22	22	0	read	NM_178169.3	9606	283349	RASSF3	RASSF5	Ras association domain family member 3	ras association domain-containing protein 3|Ras association (RalGDS/AF-6) domain family 3|Ras association (RalGDS/AF-6) domain family member 3	NM_178169.3	NP_835463.1	NC_000012.12	protein-coding	VALIDATED	12	+	64610512	64697566	Reference GRCh38.p12 Primary Assembly
hsa-miR-376a-5p	NM_032626.5	1	588.6	588.6	0.000486	0.00224	1	1	6.54e-06	9.5	1	0	19	244	12	0	249.6	0	0	22	1780	4	22	1270	1288	19	19	0	read	NM_032626.5	9606	5930	RBBP6	MY038|P2P-R|PACT|RBQ-1|SNAMA	RB binding protein 6, ubiquitin ligase	E3 ubiquitin-protein ligase RBBP6|RB-binding Q-protein 1|RING-type E3 ubiquitin transferase RBBP6|p53-associated cellular protein of testis|proliferation potential-related protein|protein P2P-R|retinoblastoma binding protein 6|retinoblastoma-binding Q protein 1|retinoblastoma-binding protein 6	NM_032626.5	NP_116015.2	NC_000016.10	protein-coding	REVIEWED	16	+	24539586	24572862	Reference GRCh38.p12 Primary Assembly
hsa-miR-376a-5p	NM_001323282.1	1	632.1	632.1	0.0182	0.0418	1	1	6.54e-06	9	1	0	21	252	12	0	288.1	0	0	22	6052	2	22	4282	4302	21	21	0	read	NM_001323282.1	9606	5933	RBL1	CP107|PRB1|p107	RB transcriptional corepressor like 1	retinoblastoma-like protein 1|107 kDa retinoblastoma-associated protein|retinoblastoma-like 1	NM_001323282.1	NP_001310211.1	NC_000020.11	protein-coding	REVIEWED	20	-	36996348	37096214	Reference GRCh38.p12 Primary Assembly
hsa-miR-376a-5p	NM_001286045.1	1	666.4	666.4	0.00423	0.0191	1	1	6.54e-06	14	1	0	8	312	0	0	276.4	0	0	22	3750	15	22	344	351	8	8	0	read	NM_001286045.1	9606	10179	RBM7	-	RNA binding motif protein 7	RNA-binding protein 7	NM_001286045.1	NP_001272974.1	NC_000011.10	protein-coding	VALIDATED	11	+	114400528	114410609	Reference GRCh38.p12 Primary Assembly
hsa-miR-376a-5p	NM_001136204.2	1	590.1	590.1	0.0206	0.0374	2	18	0.117	13	1	0	10	312	0	0	157.1	0	0	22	3970	13	22	1293	1302	10	10	0	read	NM_001136204.2	9606	55920	RCC2	TD-60	regulator of chromosome condensation 2	protein RCC2|RCC1-like protein TD-60|telophase disk protein of 60 kDa	NM_001136204.2	NP_001129676.1	NC_000001.11	protein-coding	REVIEWED	1	-	17406754	17439753	Reference GRCh38.p12 Primary Assembly
hsa-miR-376a-5p	NM_172037.4	1	537	537	0.0294	0.0477	1	1	6.54e-06	11.5	1	0	14	240	0	0	220	0	0	22	3981	8	21	1700	1713	14	14	0	read	NM_172037.4	9606	157506	RDH10	SDR16C4	retinol dehydrogenase 10	retinol dehydrogenase 10|retinol dehydrogenase 10 (all-trans)|short chain dehydrogenase/reductase family 16C member 4	NM_172037.4	NP_742034.1	NC_000008.11	protein-coding	REVIEWED	8	+	73294601	73325284	Reference GRCh38.p12 Primary Assembly
hsa-miR-376a-5p	NM_001252650.1	2	733	605.4	0.0176	0.0344	3	3	2.18e-14	11	1	0	11	248	0	0	185.4	0	0	22	2364	11	21	1137	1147	11	11	11	read	NM_001252650.1	9606	51109	RDH11	ARSDR1|CGI82|HCBP12|MDT1|PSDR1|RALR1|RDJCSS|SCALD|SDR7C1	retinol dehydrogenase 11	retinol dehydrogenase 11|HCV core-binding protein HCBP12|androgen-regulated short-chain dehydrogenase/reductase 1|prostate short-chain dehydrogenase reductase 1|retinal reductase 1|retinol dehydrogenase 11 (all-trans/9-cis/11-cis)|short chain dehydrogenase/reductase family 7C, member 1	NM_001252650.1	NP_001239579.1	NC_000014.9	protein-coding	REVIEWED	14	-	67676799	67695792	Reference GRCh38.p12 Primary Assembly
hsa-miR-376a-5p	NM_005612.4	4	3419	1646.2	6.2e-10	8.38e-08	28	54	0	14	1	0	8	312	0	0	176.2	0	0	22	7333	15	22	3090	3097	8	8	0	read	NM_005612.4	9606	5978	REST	GINGF5|HGF5|NRSF|WT6|XBR	RE1 silencing transcription factor	RE1-silencing transcription factor|neural-restrictive silencer factor|neuron restrictive silencer factor|repressor binding to the X2 box	NM_005612.4	NP_005603.3	NC_000004.12	protein-coding	REVIEWED	4	+	56907875	56935846	Reference GRCh38.p12 Primary Assembly
hsa-miR-376a-5p	NM_001348509.1	1	-35	-35	0.734	0.737	1	1	6.54e-06	6.5	1	0	22	-224	52	0	37	0	0	22	6999	1	22	3278	3299	22	22	11	read	NM_001348509.1	9606	9699	RIMS2	OBOE|RAB3IP3|RIM2	regulating synaptic membrane exocytosis 2	regulating synaptic membrane exocytosis protein 2|RAB3 interacting protein 3|Rab3-interacting protein|non-small cell lung cancer RimL3a protein|non-small cell lung cancer RimL3c protein|nuclear protein|rab-3-interacting molecule 2|rab-3-interacting protein 3|rab3-interacting molecule 2	NM_001348509.1	NP_001335438.1	NC_000008.11	protein-coding	REVIEWED	8	+	103499933	104254429	Reference GRCh38.p12 Primary Assembly
hsa-miR-376a-5p	NR_145477.1	1	615.7	615.7	9.56e-05	0.000974	2	2	3.54e-10	5	1	1	22	244	16	0	222.7	0	0	22	3662	2	22	2531	2552	21	22	0	read	NR_145477.1	9606	8780	RIOK3	SUDD	RIO kinase 3	serine/threonine-protein kinase RIO3|homolog of the Aspergillus nidulans sudD gene product|sudD (suppressor of bimD6, Aspergillus nidulans) homolog|sudD homolog|sudD suppressor of Aspergillus nidulans bimD6 homolog|sudD suppressor of bimD6 homolog|testicular secretory protein Li 47	NR_145477.1	-	NC_000018.10	protein-coding	REVIEWED	18	+	23452822	23483139	Reference GRCh38.p12 Primary Assembly
hsa-miR-376a-5p	NM_012421.3	1	614.4	614.4	0.0147	0.0304	2	2	3.54e-10	10.5	1	0	15	248	0	0	243.4	0	0	22	6266	7	21	741	755	15	15	0	read	NM_012421.3	9606	6018	RLF	ZN-15L|ZNF292L	rearranged L-myc fusion	zinc finger protein Rlf|Zn-15 related|rearranged L-myc fusion gene protein|rearranged L-myc fusion sequence|zn-15-related protein	NM_012421.3	NP_036553.2	NC_000001.11	protein-coding	VALIDATED	1	+	40161368	40240920	Reference GRCh38.p12 Primary Assembly
hsa-miR-376a-5p	NM_183353.2	3	1542.8	662.6	0.00468	0.0221	4	5	7.11e-15	9	1	0	20	244	12	0	203.6	0	0	22	10652	3	22	4261	4280	20	20	0	read	NM_183353.2	9606	51132	RLIM	MRX61|NY-REN-43|RNF12	ring finger protein, LIM domain interacting	E3 ubiquitin-protein ligase RLIM|E3 ubiquitin-protein ligase RNF12|LIM domain-interacting RING finger protein|R-LIM|RING finger LIM domain-binding protein|RING-type E3 ubiquitin transferase RLIM|renal carcinoma antigen NY-REN-43|ring finger protein 12|ring zinc finger LIM domain binding protein|ring zinc finger protein NY-REN-43antigen	NM_183353.2	NP_899196.1	NC_000023.11	protein-coding	REVIEWED	X	-	74582975	74614625	Reference GRCh38.p12 Primary Assembly
hsa-miR-376a-5p	NM_001323897.1	1	95.1	95.1	0.514	0.538	1	1	6.54e-06	10.5	1	0	13	-32	-10	0	43.1	0	0	22	2409	9	21	1692	1704	13	13	11	read	NM_001323897.1	9606	55177	RMDN3	FAM82A2|FAM82C|RMD-3|RMD3|ptpip51	regulator of microtubule dynamics 3	regulator of microtubule dynamics protein 3|TCPTP-interacting protein 51|cerebral protein 10|family with sequence similarity 82, member A2|family with sequence similarity 82, member C|microtubule-associated protein|protein tyrosine phosphatase-interacting protein 51	NM_001323897.1	NP_001310826.1	NC_000015.10	protein-coding	VALIDATED	15	-	40735883	40755335	Reference GRCh38.p12 Primary Assembly
hsa-miR-376a-5p	NM_005168.4	1	602.4	602.4	0.00863	0.0286	2	2	3.54e-10	9	1	0	21	240	8	0	239.4	0	0	22	2712	1	21	936	956	21	21	0	read	NM_005168.4	9606	390	RND3	ARHE|Rho8|RhoE|memB	Rho family GTPase 3	rho-related GTP-binding protein RhoE|protein MemB|ras homolog gene family, member E|rho-related GTP-binding protein Rho8|small GTP binding protein Rho8	NM_005168.4	NP_005159.1	NC_000002.12	protein-coding	VALIDATED	2	-	150468192	150487694	Reference GRCh38.p12 Primary Assembly
hsa-miR-376a-5p	NM_194330.2	1	548.3	548.3	0.000211	0.0026	1	4	0.0332	8	1	0	22	244	16	0	207.3	0	0	22	4999	1	22	1983	2004	22	22	0	read	NM_194330.2	9606	152006	RNF38	-	ring finger protein 38	E3 ubiquitin-protein ligase RNF38|RING-type E3 ubiquitin transferase RNF38	NM_194330.2	NP_919311.1	NC_000009.12	protein-coding	REVIEWED	9	-	36336397	36487383	Reference GRCh38.p12 Primary Assembly
hsa-miR-376a-5p	NM_001286428.1	2	658.7	575.7	0.024	0.0395	1	1	6.54e-06	13.5	1	0	9	312	0	0	183.7	0	0	22	4662	14	22	597	605	9	9	0	read	NM_001286428.1	9606	8732	RNGTT	CAP1A|HCE|HCE1|hCAP	RNA guanylyltransferase and 5'-phosphatase	mRNA-capping enzyme|HCAP1	NM_001286428.1	NP_001273357.1	NC_000006.12	protein-coding	VALIDATED	6	-	88609896	88963628	Reference GRCh38.p12 Primary Assembly
hsa-miR-376a-5p	NM_001328422.1	1	560.2	560.2	0.00517	0.0217	1	1	6.54e-06	9.5	1	0	20	244	8	0	230.2	0	0	22	2529	3	22	1925	1944	20	20	0	read	NM_001328422.1	9606	23322	RPGRIP1L	CORS3|FTM|JBTS7|MKS5|NPHP8|PPP1R134	RPGRIP1 like	protein fantom|RPGR-interacting protein 1-like protein|fantom homolog|nephrocystin-8|protein phosphatase 1, regulatory subunit 134	NM_001328422.1	NP_001315351.1	NC_000016.10	protein-coding	REVIEWED	16	-	53599238	53703937	Reference GRCh38.p12 Primary Assembly
hsa-miR-376a-5p	NM_000983.3	2	647.8	610.3	0.00889	0.0274	1	1	6.54e-06	4.5	1	0	22	252	40	0	209.3	0	0	22	2099	1	22	314	335	22	22	0	read	NM_000983.3	9606	6146	RPL22	EAP|HBP15|HBP15/L22|L22	ribosomal protein L22	60S ribosomal protein L22|EBER-associated protein|Epstein-Barr virus small RNA-associated protein|Epstein-Barr-encoded RNA-associated protein|heparin-binding protein 15|heparin-binding protein HBp15|large ribosomal subunit protein eL22	NM_000983.3	NP_000974.1	NC_000001.11	protein-coding	REVIEWED	1	-	6185019	6199618	Reference GRCh38.p12 Primary Assembly
hsa-miR-376a-5p	NM_000993.4	1	562.4	562.4	0.0255	0.0404	1	1	6.54e-06	14	1	0	9	252	0	0	237.4	0	0	22	524	14	22	431	439	9	9	0	read	NM_000993.4	9606	6160	RPL31	L31	ribosomal protein L31	60S ribosomal protein L31|large ribosomal subunit protein eL31	NM_000993.4	NP_000984.1	NC_000002.12	protein-coding	REVIEWED	2	+	101002228	101019692	Reference GRCh38.p12 Primary Assembly
hsa-miR-376a-5p	NM_022157.3	2	1141.4	571.4	0.0331	0.0551	1	1	6.54e-06	8	1	0	22	252	8	0	230.4	0	0	22	2746	1	22	963	984	22	22	0	read	NM_022157.3	9606	64121	RRAGC	GTR2|RAGC|TIB929	Ras related GTP binding C	ras-related GTP-binding protein C|GTPase-interacting protein 2|Rag C protein	NM_022157.3	NP_071440.1	NC_000001.11	protein-coding	REVIEWED	1	-	38838196	38859822	Reference GRCh38.p12 Primary Assembly
hsa-miR-376a-5p	NM_012250.5	1	790.5	790.5	0.000571	0.00839	4	4	0	14	1	0	8	312	0	0	280.5	0	0	22	2360	15	22	1404	1411	8	8	0	read	NM_012250.5	9606	22800	RRAS2	TC21	RAS related 2	ras-related protein R-Ras2|ras-like protein TC21|related RAS viral (r-ras) oncogene homolog 2|teratocarcinoma oncogene	NM_012250.5	NP_036382.2	NC_000011.10	protein-coding	REVIEWED	11	-	14277919	14364505	Reference GRCh38.p12 Primary Assembly
hsa-miR-376a-5p	NM_016304.2	1	24.1	24.1	0.621	0.63	1	1	6.54e-06	10	1	0	14	-116	-10	0	54.1	0	0	22	1487	4	17	1018	1031	14	14	11	read	NM_016304.2	9606	51187	RSL24D1	C15orf15|HRP-L30-iso|L30|RLP24|RPL24|RPL24L|TVAS3	ribosomal L24 domain containing 1	probable ribosome biogenesis protein RLP24|60S ribosomal protein L30 isolog|homolog of yeast ribosomal like protein 24|my024 protein|ribosomal L24 domain-containing protein 1	NM_016304.2	NP_057388.1	NC_000015.10	protein-coding	REVIEWED	15	-	55181313	55197032	Reference GRCh38.p12 Primary Assembly
hsa-miR-376a-5p	NR_135830.1	1	763.1	763.1	1.32e-06	4.1e-05	7	7	0	13.5	1	0	9	252	0	0	193.1	0	0	22	1672	14	22	1454	1462	9	9	0	read	NR_135830.1	9606	57142	RTN4	ASY|NI220/250|NOGO|NSP|NSP-CL|Nbla00271|Nbla10545|RTN-X|RTN4-A|RTN4-B1|RTN4-B2|RTN4-C	reticulon 4	reticulon-4|Human NogoA|My043 protein|foocen|neurite growth inhibitor 220|neurite outgrowth inhibitor|neuroendocrine-specific protein C homolog|reticulon 5	NR_135830.1	-	NC_000002.12	protein-coding	REVIEWED	2	-	54972188	55137830	Reference GRCh38.p12 Primary Assembly
hsa-miR-376a-5p	NM_001286194.1	1	578.8	578.8	0.000357	0.00537	1	1	6.54e-06	14	1	0	9	252	0	0	253.8	0	0	22	4845	14	22	4493	4501	9	9	0	read	NM_001286194.1	9606	22828	SCAF8	RBM16	SR-related CTD associated factor 8	protein SCAF8|CDC5L complex-associated protein 7|RNA-binding motif protein 16|SR-like CTD-associated factor 8|SR-related and CTD-associated factor 8	NM_001286194.1	NP_001273123.1	NC_000006.12	protein-coding	VALIDATED	6	+	154733377	154834243	Reference GRCh38.p12 Primary Assembly
hsa-miR-376a-5p	NM_001037582.2	1	456.7	456.7	0.00194	0.00858	6	6	0	7.5	1	0	17	80	36	0	35.7	0	0	22	3108	6	22	2218	2234	17	17	13	read	NM_001037582.2	9606	79966	SCD5	ACOD4|FADS4|HSCD5|SCD2|SCD4	stearoyl-CoA desaturase 5	stearoyl-CoA desaturase 5|acyl-CoA-desaturase 4|stearoyl-CoA 9-desaturase|stearoyl-CoA desaturase 2|stearoyl-CoA desaturase 4	NM_001037582.2	NP_001032671.2	NC_000004.12	protein-coding	VALIDATED	4	-	82629536	82798856	Reference GRCh38.p12 Primary Assembly
hsa-miR-376a-5p	NM_001037536.2	1	786.2	786.2	1.25e-06	7.62e-05	7	8	0	7	1	1	21	244	16	0	210.2	0	0	22	2701	2	22	1476	1495	21	20	0	read	NM_001037536.2	9606	6322	SCML1	-	Scm polycomb group protein like 1	sex comb on midleg-like protein 1|sex comb on midleg like 1	NM_001037536.2	NP_001032625.1	NC_000023.11	protein-coding	VALIDATED	X	+	17737448	17754987	Reference GRCh38.p12 Primary Assembly
hsa-miR-376a-5p	NM_152608.3	3	2983.8	1780.4	1.6e-13	3.43e-11	29	40	0	9	1	0	19	244	28	0	308.4	0	0	22	4029	4	22	3879	3897	19	19	0	read	NM_152608.3	9606	163859	SDE2	C1orf55|dJ671D7.1	SDE2 telomere maintenance homolog	replication stress response regulator SDE2|UPF0667 protein C1orf55|protein SDE2 homolog	NM_152608.3	NP_689821.3	NC_000001.11	protein-coding	VALIDATED	1	-	225982701	225999364	Reference GRCh38.p12 Primary Assembly
hsa-miR-376a-5p	NM_003000.2	1	1554.5	1554.5	7.3e-10	9.13e-08	27	27	0	14	1	0	9	252	0	0	189.5	0	0	22	1161	14	22	527	535	9	9	0	read	NM_003000.2	9606	6390	SDHB	CWS2|IP|PGL4|SDH|SDH1|SDH2|SDHIP	succinate dehydrogenase complex iron sulfur subunit B	succinate dehydrogenase [ubiquinone] iron-sulfur subunit, mitochondrial|iron-sulfur subunit of complex II|succinate dehydrogenase complex, subunit B, iron sulfur (Ip)	NM_003000.2	NP_002991.2	NC_000001.11	protein-coding	REVIEWED	1	-	17018721	17054169	Reference GRCh38.p12 Primary Assembly
hsa-miR-376a-5p	NM_006323.4	2	1217.2	662.3	0.00485	0.026	3	3	2.18e-14	13.5	1	0	10	244	0	0	261.3	0	0	22	4756	13	22	2433	2442	10	10	0	read	NM_006323.4	9606	10427	SEC24B	SEC24	SEC24 homolog B, COPII coat complex component	protein transport protein Sec24B|SEC24 related gene family, member B|secretory protein 24	NM_006323.4	NP_006314.2	NC_000004.12	protein-coding	REVIEWED	4	+	109433714	109540458	Reference GRCh38.p12 Primary Assembly
hsa-miR-376a-5p	NM_020755.3	2	1471.9	762	0.000832	0.0147	3	4	6.65e-11	8.5	1	0	20	312	8	0	276	0	0	22	3218	3	22	1180	1199	20	20	0	read	NM_020755.3	9606	57515	SERINC1	TDE1L|TDE2|TMS-2|TMS2	serine incorporator 1	serine incorporator 1|tumor differentially expressed protein 2	NM_020755.3	NP_065806.1	NC_000006.12	protein-coding	VALIDATED	6	-	122443347	122471880	Reference GRCh38.p12 Primary Assembly
hsa-miR-376a-5p	NM_013376.3	1	669.1	669.1	6.27e-06	0.000204	4	4	0	8	1	0	19	248	24	0	184.1	0	0	22	1213	3	21	984	1002	19	19	0	read	NM_013376.3	9606	29950	SERTAD1	SEI1|TRIP-Br1|TRIPBR1	SERTA domain containing 1	SERTA domain-containing protein 1|CDK4-binding protein p34SEI|CDK4-binding protein p34SEI1|SEI-1|p34(SEI-1)|transcriptional regulator interacting with the PHD-bromodomain 1	NM_013376.3	NP_037508.2	NC_000019.10	protein-coding	VALIDATED	19	-	40422500	40426024	Reference GRCh38.p12 Primary Assembly
hsa-miR-376a-5p	NM_144665.3	1	613.7	613.7	0.00413	0.0171	1	1	6.54e-06	6	1	0	21	252	24	0	238.7	0	0	22	9443	2	22	5628	5648	21	21	0	read	NM_144665.3	9606	143686	SESN3	SEST3	sestrin 3	sestrin-3	NM_144665.3	NP_653266.2	NC_000011.10	protein-coding	REVIEWED	11	-	95165512	95232540	Reference GRCh38.p12 Primary Assembly
hsa-miR-376a-5p	NM_012433.3	1	1014.7	1014.7	5.53e-05	0.00161	10	10	0	8.5	1	0	21	320	12	0	239.7	0	0	22	4338	2	22	3938	3958	21	21	0	read	NM_012433.3	9606	23451	SF3B1	Hsh155|MDS|PRP10|PRPF10|SAP155|SF3b155	splicing factor 3b subunit 1	splicing factor 3B subunit 1|pre-mRNA processing 10|pre-mRNA splicing factor SF3b, 155 kDa subunit|spliceosome-associated protein 155|splicing factor 3b, subunit 1, 155kDa	NM_012433.3	NP_036565.2	NC_000002.12	protein-coding	REVIEWED	2	-	197391973	197435092	Reference GRCh38.p12 Primary Assembly
hsa-miR-376a-5p	NM_012426.4	1	559.8	559.8	0.0164	0.0349	2	2	3.54e-10	14	1	0	8	248	0	0	195.8	0	0	22	9736	14	21	4312	4319	8	8	0	read	NM_012426.4	9606	23450	SF3B3	RSE1|SAP130|SF3b130|STAF130	splicing factor 3b subunit 3	splicing factor 3B subunit 3|SAP 130|pre-mRNA splicing factor SF3b, 130 kDa subunit|spliceosome-associated protein 130	NM_012426.4	NP_036558.3	NC_000016.10	protein-coding	REVIEWED	16	+	70523787	70577667	Reference GRCh38.p12 Primary Assembly
hsa-miR-376a-5p	NR_136703.1	2	1245	693.3	0.00306	0.0064	4	4	0	8.5	1	0	20	240	16	0	234.3	0	0	22	2317	2	21	1101	1120	20	20	0	read	NR_136703.1	9606	6421	SFPQ	POMP100|PPP1R140|PSF	splicing factor proline and glutamine rich	splicing factor, proline- and glutamine-rich|100 kDa DNA-pairing protein|DNA-binding p52/p100 complex, 100 kDa subunit|PTB-associated splicing factor|polypyrimidine tract binding protein associated|polypyrimidine tract-binding protein-associated splicing factor|protein phosphatase 1, regulatory subunit 140|splicing factor proline/glutamine rich (polypyrimidine tract binding protein associated)|sp…	NR_136703.1	-	NC_000001.11	protein-coding	VALIDATED	1	-	35176377	35193173	Reference GRCh38.p12 Primary Assembly
hsa-miR-376a-5p	NR_131180.1	1	593.5	593.5	0.00308	0.0177	1	3	0.0122	10	1	0	19	244	16	0	259.5	0	0	22	2000	4	22	778	796	19	19	0	read	NR_131180.1	9606	151648	SGO1	CAID|NY-BR-85|SGO|SGOL1	shugoshin 1	shugoshin 1|serologically defined breast cancer antigen NY-BR-85|shugoshin 1AB protein|shugoshin 1CD protein|shugoshin 1EF protein|shugoshin 1GH protein|shugoshin 1KL protein	NR_131180.1	-	NC_000003.12	protein-coding	REVIEWED	3	-	20160592	20188142	Reference GRCh38.p12 Primary Assembly
hsa-miR-376a-5p	NM_001291424.1	1	541.1	541.1	0.0114	0.0269	1	1	6.54e-06	9	1	0	16	252	0	0	195.1	0	0	22	4500	7	22	2340	2355	16	16	0	read	NM_001291424.1	9606	10019	SH2B3	IDDM20|LNK	SH2B adaptor protein 3	SH2B adapter protein 3|lymphocyte-specific adapter protein Lnk|signal transduction protein Lnk	NM_001291424.1	NP_001278353.1	NC_000012.12	protein-coding	REVIEWED	12	+	111405106	111451622	Reference GRCh38.p12 Primary Assembly
hsa-miR-376a-5p	NM_001330112.1	1	640.8	640.8	0.0166	0.0403	3	3	2.18e-14	10	1	0	18	252	16	0	213.8	0	0	22	3660	5	22	331	348	18	18	0	read	NM_001330112.1	9606	54537	SHLD2	FAM35A|FAM35A1|RINN2|bA163M19.1	shieldin complex subunit 2	protein FAM35A|family with sequence similarity 35 member A	NM_001330112.1	NP_001317041.1	NC_000010.11	protein-coding	VALIDATED	10	+	87094477	87191482	Reference GRCh38.p12 Primary Assembly
hsa-miR-376a-5p	NM_017420.4	1	598	598	0.00315	0.0134	2	2	3.54e-10	14	1	0	9	244	0	0	238	0	0	22	6277	14	22	3246	3254	9	9	0	read	NM_017420.4	9606	51804	SIX4	AREC3	SIX homeobox 4	homeobox protein SIX4|sine oculis homeobox homolog 4	NM_017420.4	NP_059116.3	NC_000014.9	protein-coding	REVIEWED	14	-	60709537	60724320	Reference GRCh38.p12 Primary Assembly
hsa-miR-376a-5p	NM_005983.3	1	629.3	629.3	0.0116	0.0412	2	2	3.54e-10	14	1	0	8	248	0	0	265.3	0	0	22	3520	14	21	2220	2227	8	8	0	read	NM_005983.3	9606	6502	SKP2	FBL1|FBXL1|FLB1|p45	S-phase kinase associated protein 2	S-phase kinase-associated protein 2|CDK2/cyclin A-associated protein p45|F-box/LRR-repeat protein 1|S-phase kinase-associated protein 2, E3 ubiquitin protein ligase|p45skp2	NM_005983.3	NP_005974.2	NC_000005.10	protein-coding	REVIEWED	5	+	36152042	36184040	Reference GRCh38.p12 Primary Assembly
hsa-miR-376a-5p	NM_003051.3	1	689.6	689.6	0.00399	0.0285	3	5	8.36e-09	10	1	0	16	252	0	0	275.6	0	0	22	3927	7	22	2683	2698	16	16	0	read	NM_003051.3	9606	6566	SLC16A1	HHF7|MCT|MCT1|MCT1D	solute carrier family 16 member 1	monocarboxylate transporter 1|MCT 1|solute carrier family 16 (monocarboxylate transporter), member 1|solute carrier family 16 (monocarboxylic acid transporters), member 1|solute carrier family 16, member 1 (monocarboxylic acid transporter 1)	NM_003051.3	NP_003042.3	NC_000001.11	protein-coding	REVIEWED	1	-	112911846	112956352	Reference GRCh38.p12 Primary Assembly
hsa-miR-376a-5p	NM_138773.3	1	585.4	585.4	0.00476	0.0151	1	1	6.54e-06	8.5	1	0	21	244	4	0	253.4	0	0	22	4797	2	22	1712	1732	21	21	0	read	NM_138773.3	9606	91137	SLC25A46	HMSN6B	solute carrier family 25 member 46	solute carrier family 25 member 46	NM_138773.3	NP_620128.1	NC_000005.10	protein-coding	REVIEWED	5	+	110738135	110765173	Reference GRCh38.p12 Primary Assembly
hsa-miR-376a-5p	NM_001251969.1	1	581.6	581.6	0.0225	0.0393	2	2	3.54e-10	14	1	0	9	252	0	0	216.6	0	0	22	1256	14	22	578	586	9	9	0	read	NM_001251969.1	9606	64924	SLC30A5	ZNT5|ZNTL1|ZTL1|ZnT-5	solute carrier family 30 member 5	zinc transporter 5|solute carrier family 30 (zinc transporter), member 5|zinc transporter ZTL1|znT-like transporter 1	NM_001251969.1	NP_001238898.1	NC_000005.10	protein-coding	REVIEWED	5	+	69093948	69131071	Reference GRCh38.p12 Primary Assembly
hsa-miR-376a-5p	NM_012243.2	1	-95.6	-95.6	0.628	0.636	1	1	6.54e-06	7.5	1	0	20	-288	28	0	65.4	0	0	22	5886	3	22	4954	4973	20	20	11	read	NM_012243.2	9606	23443	SLC35A3	AMRS	solute carrier family 35 member A3	UDP-N-acetylglucosamine transporter|golgi UDP-GlcNAc transporter|solute carrier family 35 (UDP-N-acetylglucosamine (UDP-GlcNAc) transporter), member 3|solute carrier family 35 (UDP-N-acetylglucosamine (UDP-GlcNAc) transporter), member A3	NM_012243.2	NP_036375.1	NC_000001.11	protein-coding	REVIEWED	1	+	99968400	100026978	Reference GRCh38.p12 Primary Assembly
hsa-miR-376a-5p	NM_024881.4	1	282.9	282.9	0.0466	0.0602	1	1	6.54e-06	7	1	0	20	0	124	0	57.9	0	0	22	5109	3	22	4679	4698	20	20	12	read	NM_024881.4	9606	79939	SLC35E1	-	solute carrier family 35 member E1	solute carrier family 35 member E1	NM_024881.4	NP_079157.3	NC_000019.10	protein-coding	VALIDATED	19	-	16549836	16572381	Reference GRCh38.p12 Primary Assembly
hsa-miR-376a-5p	NM_152313.3	2	1176.4	601.2	0.00021	0.00392	1	1	6.54e-06	13.5	1	0	9	252	0	0	271.2	0	0	22	6024	14	22	832	840	9	9	0	read	NM_152313.3	9606	120103	SLC36A4	PAT4	solute carrier family 36 member 4	proton-coupled amino acid transporter 4|solute carrier family 36 (proton/amino acid symporter), member 4	NM_152313.3	NP_689526.2	NC_000011.10	protein-coding	VALIDATED	11	-	93144170	93386037	Reference GRCh38.p12 Primary Assembly
hsa-miR-376a-5p	NM_207113.2	1	643.2	643.2	0.00581	0.0216	12	15	0	8	1	0	16	48	-10	0	62.2	0	0	22	3366	7	22	3135	3150	16	16	11.5	read	NM_207113.2	9606	84255	SLC37A3	-	solute carrier family 37 member 3	sugar phosphate exchanger 3|solute carrier family 37 (glycerol-3-phosphate transporter), member 3	NM_207113.2	NP_996996.1	NC_000007.14	protein-coding	VALIDATED	7	-	140333751	140398549	Reference GRCh38.p12 Primary Assembly
hsa-miR-376a-5p	NM_001278389.1	4	2090.2	599.7	0.0108	0.0345	2	2	3.54e-10	6.5	1	0	21	252	16	0	192.7	0	0	22	7650	2	22	6622	6642	21	21	0	read	NM_001278389.1	9606	81539	SLC38A1	ATA1|NAT2|SAT1|SNAT1	solute carrier family 38 member 1	sodium-coupled neutral amino acid transporter 1|N-system amino acid transporter 2|amino acid transporter A1|amino acid transporter system A1|system A amino acid transporter 1|system N amino acid transporter 1	NM_001278389.1	NP_001265318.1	NC_000012.12	protein-coding	VALIDATED	12	-	46183054	46269424	Reference GRCh38.p12 Primary Assembly
hsa-miR-376a-5p	NM_001307936.1	1	280.6	280.6	0.0785	0.0962	5	5	0	9	1	0	16	-32	-10	0	64.6	0	0	22	4845	5	20	702	717	16	16	11	read	NM_001307936.1	9606	54407	SLC38A2	ATA2|PRO1068|SAT2|SNAT2	solute carrier family 38 member 2	sodium-coupled neutral amino acid transporter 2|amino acid transporter 2|amino acid transporter A2|protein 40-9-1|system A amino acid transporter 2|system A transporter 1|system N amino acid transporter 2	NM_001307936.1	NP_001294865.1	NC_000012.12	protein-coding	VALIDATED	12	-	46358187	46372861	Reference GRCh38.p12 Primary Assembly
hsa-miR-376a-5p	NM_014437.4	1	893.7	893.7	3.44e-08	3.11e-06	8	8	0	13.5	1	0	9	252	0	0	283.7	0	0	22	2462	14	22	2385	2393	9	9	0	read	NM_014437.4	9606	27173	SLC39A1	ZIP1|ZIRTL	solute carrier family 39 member 1	zinc transporter ZIP1|solute carrier family 39 (zinc transporter), member 1|solute carrier family 39 (zinc transporter), member 3|zrt- and Irt-like protein 1	NM_014437.4	NP_055252.2	NC_000001.11	protein-coding	REVIEWED	1	-	153959098	153968183	Reference GRCh38.p12 Primary Assembly
hsa-miR-376a-5p	NM_015359.5	1	852.5	852.5	3.86e-05	0.00103	9	11	0	14.5	1	0	8	240	0	0	218.5	0	0	22	4718	14	21	3517	3524	8	8	0	read	NM_015359.5	9606	23516	SLC39A14	HCIN|HMNDYT2|LZT-Hs4|NET34|ZIP14|cig19	solute carrier family 39 member 14	zinc transporter ZIP14|LIV-1 subfamily of ZIP zinc transporter 4|Zrt-, Irt-like protein 14|solute carrier family 39 (metal ion transporter), member 14|solute carrier family 39 (zinc transporter), member 14|zrt- and Irt-like protein 14	NM_015359.5	NP_056174.2	NC_000008.11	protein-coding	REVIEWED	8	+	22367229	22434128	Reference GRCh38.p12 Primary Assembly
hsa-miR-376a-5p	NM_012319.3	1	559.6	559.6	0.0263	0.0412	2	3	4.77e-07	11	1	0	17	152	28	0	268.6	0	0	22	3637	5	21	3201	3217	17	17	0	read	NM_012319.3	9606	25800	SLC39A6	LIV-1|ZIP6	solute carrier family 39 member 6	zinc transporter ZIP6|LIV-1 protein, estrogen regulated|ZIP-6|estrogen-regulated protein LIV-1|solute carrier family 39 (metal ion transporter), member 6|solute carrier family 39 (zinc transporter), member 6|zrt- and Irt-like protein 6	NM_012319.3	NP_036451.3	NC_000018.10	protein-coding	VALIDATED	18	-	36108530	36129867	Reference GRCh38.p12 Primary Assembly
hsa-miR-376a-5p	NM_001045.5	1	629.5	629.5	0.0116	0.0412	1	1	6.54e-06	7.5	1	0	22	312	12	0	219.5	0	0	22	6615	1	22	2932	2953	22	22	0	read	NM_001045.5	9606	6532	SLC6A4	5-HTT|5-HTTLPR|5HTT|HTT|OCD1|SERT|SERT1|hSERT	solute carrier family 6 member 4	sodium-dependent serotonin transporter|5-hydroxytryptamine (serotonin) transporter|5HT transporter|Na+/Cl- dependent serotonin transporter|serotonin transporter 1|solute carrier family 6 (neurotransmitter transporter), member 4|solute carrier family 6 (neurotransmitter transporter, serotonin), member 4	NM_001045.5	NP_001036.1	NC_000017.11	protein-coding	REVIEWED	17	-	30194318	30235967	Reference GRCh38.p12 Primary Assembly
hsa-miR-376a-5p	NM_014331.3	2	1160.4	580.6	0.00551	0.0129	1	1	6.54e-06	14	1	0	8	248	0	0	256.6	0	0	22	9648	14	21	8042	8049	8	8	0	read	NM_014331.3	9606	23657	SLC7A11	CCBR1|xCT	solute carrier family 7 member 11	cystine/glutamate transporter|amino acid transport system xc-|calcium channel blocker resistance protein CCBR1|solute carrier family 7 (anionic amino acid transporter light chain, xc- system), member 11|solute carrier family 7, (cationic amino acid transporter, y+ system) member 11	NM_014331.3	NP_055146.1	NC_000004.12	protein-coding	VALIDATED	4	-	138164093	138242348	Reference GRCh38.p12 Primary Assembly
hsa-miR-376a-5p	NM_005903.6	1	719.2	719.2	3.48e-05	0.00117	2	2	3.54e-10	14	1	0	8	312	0	0	289.2	0	0	22	7014	15	22	1913	1920	8	8	0	read	NM_005903.6	9606	4090	SMAD5	DWFC|JV5-1|MADH5	SMAD family member 5	mothers against decapentaplegic homolog 5|MAD, mothers against decapentaplegic homolog 5|SMA- and MAD-related protein 5|SMAD, mothers against DPP homolog 5|mothers against decapentaplegic, drosophila, homolog of, 5	NM_005903.6	NP_005894.3	NC_000005.10	protein-coding	REVIEWED	5	+	136132844	136182733	Reference GRCh38.p12 Primary Assembly
hsa-miR-376a-5p	NM_003079.4	2	4124.4	3633.2	0	0	76	77	0	8.5	1	0	20	320	4	0	220.2	0	0	22	2425	3	22	1648	1667	20	20	0	read	NM_003079.4	9606	6605	SMARCE1	BAF57|CSS5	SWI/SNF related, matrix associated, actin dependent regulator of chromatin, subfamily e, member 1	SWI/SNF-related matrix-associated actin-dependent regulator of chromatin subfamily E member 1|BRG1-associated factor 57|SWI/SNF-related matrix-associated actin-dependent regulator of chromatin e1|chromatin remodeling complex BRG1-associated factor 57	NM_003079.4	NP_003070.3	NC_000017.11	protein-coding	REVIEWED	17	-	40627719	40647850	Reference GRCh38.p12 Primary Assembly
hsa-miR-376a-5p	NM_015110.3	1	648.9	648.9	1.19e-05	0.000339	2	2	3.54e-10	8	1	0	21	252	16	0	256.9	0	0	22	5965	2	22	564	584	21	21	0	read	NM_015110.3	9606	23137	SMC5	SMC5L1	structural maintenance of chromosomes 5	structural maintenance of chromosomes protein 5|SMC protein 5|SMC-5|SMC5 structural maintenance of chromosomes 5-like 1|hSMC5	NM_015110.3	NP_055925.2	NC_000009.12	protein-coding	VALIDATED	9	+	70258961	70354872	Reference GRCh38.p12 Primary Assembly
hsa-miR-376a-5p	NM_001350222.1	1	304.3	304.3	0.159	0.19	1	2	0.00175	10	1	0	13	152	0	0	54.3	0	0	22	6010	8	20	5839	5851	13	13	12	read	NM_001350222.1	9606	9887	SMG7	C1orf16|EST1C|SGA56M	SMG7, nonsense mediated mRNA decay factor	protein SMG7|EST1 telomerase component homolog C|EST1-like protein C|breast cancer-associated antigen SGA-56M|ever shorter telomeres 1C|smg-7 homolog, nonsense mediated mRNA decay factor	NM_001350222.1	NP_001337151.1	NC_000001.11	protein-coding	REVIEWED	1	+	183471992	183554192	Reference GRCh38.p12 Primary Assembly
hsa-miR-376a-5p	NM_022874.2	1	513.1	513.1	0.0048	0.0192	1	1	6.54e-06	14	1	0	8	248	0	0	189.1	0	0	22	1545	14	21	1432	1439	8	8	0	read	NM_022874.2	9606	6606	SMN1	BCD541|GEMIN1|SMA|SMA1|SMA2|SMA3|SMA4|SMA@|SMN|SMNT|T-BCD541|TDRD16A	survival of motor neuron 1, telomeric	survival motor neuron protein|component of gems 1|gemin-1|survival motor neuron 1 protein|tudor domain containing 16A	NM_022874.2	NP_075012.1	NC_000005.10	protein-coding	REVIEWED	5	+	70924940	70953014	Reference GRCh38.p12 Primary Assembly
hsa-miR-376a-5p	NM_022877.2	1	513.1	513.1	0.0109	0.0263	1	1	6.54e-06	14	1	0	8	248	0	0	189.1	0	0	22	1484	14	21	1378	1385	8	8	0	read	NM_022877.2	9606	6607	SMN2	BCD541|C-BCD541|GEMIN1|SMNC|TDRD16B	survival of motor neuron 2, centromeric	survival motor neuron protein|component of gems 1|gemin-1|tudor domain containing 16B	NM_022877.2	NP_075015.1	NC_000005.10	protein-coding	REVIEWED	5	+	70049522	70077594	Reference GRCh38.p12 Primary Assembly
hsa-miR-376a-5p	NR_002749.1	1	574.4	574.4	0.00214	0.00452	1	1	6.54e-06	9	1	0	21	244	16	0	234.4	0	0	22	84	2	22	17	37	21	21	0	read	NR_002749.1	9606	26805	SNORD45A	RNU45A|U45a	small nucleolar RNA, C/D box 45A	RNA, U45A small nuclear	NR_002749.1	-	NC_000001.11	snoRNA	VALIDATED	1	+	75787888	75787971	Reference GRCh38.p12 Primary Assembly
hsa-miR-376a-5p	NR_003058.1	1	980.5	980.5	1.42e-07	3.76e-06	12	20	0	8	1	0	21	240	12	0	202.5	0	0	22	88	1	21	22	42	21	21	0	read	NR_003058.1	9606	692110	SNORD70	HBII-234|SNORD70A	small nucleolar RNA, C/D box 70	-	NR_003058.1	-	NC_000002.12	snoRNA	VALIDATED	2	+	202276430	202276517	Reference GRCh38.p12 Primary Assembly
hsa-miR-376a-5p	NM_001300929.1	1	1193.8	1193.8	6.69e-07	5.51e-05	14	14	0	7.5	1	0	22	320	4	0	261.8	0	0	22	1711	1	22	449	470	22	22	0	read	NM_001300929.1	9606	8724	SNX3	Grd19|MCOPS8|SDP3	sorting nexin 3	sorting nexin-3|sorting nexin 3A	NM_001300929.1	NP_001287858.1	NC_000006.12	protein-coding	REVIEWED	6	-	108211216	108261259	Reference GRCh38.p12 Primary Assembly
hsa-miR-376a-5p	NM_001291411.1	1	558.8	558.8	0.0284	0.0439	1	1	6.54e-06	9	1	0	20	240	16	0	222.8	0	0	22	7903	2	21	4465	4484	20	20	0	read	NM_001291411.1	9606	6651	SON	BASS1|C21orf50|DBP-5|NREBP|SON3|TOKIMS	SON DNA binding protein	protein SON|Bax antagonist selected in Saccharomyces 1|NRE-binding protein|negative regulatory element-binding protein	NM_001291411.1	NP_001278340.1	NC_000021.9	protein-coding	REVIEWED	21	+	33543037	33577513	Reference GRCh38.p12 Primary Assembly
hsa-miR-376a-5p	NM_023016.3	1	889.6	889.6	0.000125	0.0017	10	13	0	11	1	0	16	244	0	0	205.6	0	0	22	4681	7	22	2916	2931	16	16	0	read	NM_023016.3	9606	65124	SOWAHC	ANKRD57|C2orf26	sosondowah ankyrin repeat domain family member C	ankyrin repeat domain-containing protein SOWAHC|ankyrin repeat domain 57|ankyrin repeat domain-containing protein 57|protein sosondowah homolog C	NM_023016.3	NP_075392.2	NC_000002.12	protein-coding	VALIDATED	2	+	109614333	109618986	Reference GRCh38.p12 Primary Assembly
hsa-miR-376a-5p	NM_001326543.1	1	903	903	8.02e-05	0.00313	8	8	0	8.5	1	0	21	240	16	0	288	0	0	22	6096	1	21	5038	5058	21	21	0	read	NM_001326543.1	9606	6671	SP4	HF1B|SPR-1	Sp4 transcription factor	transcription factor Sp4	NM_001326543.1	NP_001313472.1	NC_000007.14	protein-coding	REVIEWED	7	+	21428033	21514821	Reference GRCh38.p12 Primary Assembly
hsa-miR-376a-5p	NM_015087.4	1	401.3	401.3	0.0706	0.0884	4	4	0	7.5	1	0	20	0	124	0	63.3	0	0	22	5031	1	20	2685	2704	20	20	11	read	NM_015087.4	9606	23111	SPART	SPG20|TAHCCP1	spartin	spartin|spastic paraplegia 20 (Troyer syndrome)|trans-activated by hepatitis C virus core protein 1	NM_015087.4	NP_055902.1	NC_000013.11	protein-coding	REVIEWED	13	-	36301637	36370179	Reference GRCh38.p12 Primary Assembly
hsa-miR-376a-5p	NM_153023.3	1	5860.4	5860.4	0	0	132	132	0	8	1	0	22	244	8	0	284.4	0	0	22	6699	1	22	6637	6658	22	22	0	read	NM_153023.3	9606	221178	SPATA13	ARHGEF29|ASEF2	spermatogenesis associated 13	spermatogenesis-associated protein 13|APC-stimulated guanine nucleotide exchange factor 2|adenomatous polyposis coli stimulated exchange factor 2	NM_153023.3	NP_694568.1	NC_000013.11	protein-coding	VALIDATED	13	+	23979625	24307073	Reference GRCh38.p12 Primary Assembly
hsa-miR-376a-5p	NM_001128627.1	3	1595.4	618.3	0.00495	0.018	1	1	6.54e-06	14	1	0	8	312	0	0	228.3	0	0	22	5100	15	22	949	956	8	8	0	read	NM_001128627.1	9606	56907	SPIRE1	Spir-1	spire type actin nucleation factor 1	protein spire homolog 1|spire actin nucleation factor 1|spire family actin nucleation factor 1|spire homolog 1	NM_001128627.1	NP_001122099.1	NC_000018.10	protein-coding	VALIDATED	18	-	12446511	12661813	Reference GRCh38.p12 Primary Assembly
hsa-miR-376a-5p	NM_001142299.1	2	1556.2	995.9	3.09e-07	2.29e-05	13	24	0	15	1	0	8	160	0	0	288.9	0	0	22	2848	14	21	1975	1982	8	8	0	read	NM_001142299.1	9606	8878	SQSTM1	A170|DMRV|FTDALS3|NADGP|OSIL|PDB3|ZIP3|p60|p62|p62B	sequestosome 1	sequestosome-1|EBI3-associated protein of 60 kDa|EBI3-associated protein p60|EBIAP|oxidative stress induced like|phosphotyrosine independent ligand for the Lck SH2 domain p62|phosphotyrosine-independent ligand for the Lck SH2 domain of 62 kDa|ubiquitin-binding protein p62	NM_001142299.1	NP_001135771.1	NC_000005.10	protein-coding	REVIEWED	5	+	179806387	179838077	Reference GRCh38.p12 Primary Assembly
hsa-miR-376a-5p	NM_001330684.1	3	1347.2	917.6	4.3e-06	0.000275	11	11	0	8.5	1	0	21	160	16	0	262.6	0	0	22	6949	1	21	3228	3248	21	21	0	read	NM_001330684.1	9606	647135	SRGAP2B	SRGAP2L|SRGAP2P2	SLIT-ROBO Rho GTPase activating protein 2B	SLIT-ROBO Rho GTPase-activating protein 2B|SLIT-ROBO Rho GTPase activating protein 2 pseudogene 2|SLIT-ROBO Rho GTPase activating protein 2B (pseudogene)	NM_001330684.1	NP_001317613.1	NC_000001.11	protein-coding	REVIEWED	1	-	144887190	145095320	Reference GRCh38.p12 Primary Assembly
hsa-miR-376a-5p	NM_001329984.1	3	985.2	555.6	0.015	0.041	2	2	3.54e-10	8.5	1	0	21	160	16	0	260.6	0	0	22	7099	1	21	3326	3346	21	21	0	read	NM_001329984.1	9606	653464	SRGAP2C	SRGAP2P1	SLIT-ROBO Rho GTPase activating protein 2C	SLIT-ROBO Rho GTPase-activating protein 2C|SLIT-ROBO Rho GTPase activating protein 2 pseudogene 1	NM_001329984.1	NP_001316913.1	NC_000001.11	protein-coding	REVIEWED	1	+	121184966	121392873	Reference GRCh38.p12 Primary Assembly
hsa-miR-376a-5p	NR_120535.1	1	597.6	597.6	4.86e-08	8.61e-08	3	3	2.18e-14	8.5	1	0	21	160	16	0	262.6	0	0	22	3046	1	21	2947	2967	21	21	0	read	NR_120535.1	9606	100996712	SRGAP2D	-	SLIT-ROBO Rho GTPase activating protein 2D (pseudogene)	SLIT-ROBO Rho GTPase-activating protein 2-like|SLIT-ROBO Rho GTPase-activating protein 2D	NR_120535.1	-	NC_000001.11	pseudo	VALIDATED	1	+	143972638	144069703	Reference GRCh38.p12 Primary Assembly
hsa-miR-376a-5p	NR_034069.1	2	1171.4	678.2	0.0403	0.0608	2	2	3.54e-10	7	1	0	22	312	8	0	225.2	0	0	22	4408	1	22	3653	3674	22	22	0	read	NR_034069.1	9606	6732	SRPK1	SFRSK1	SRSF protein kinase 1	SRSF protein kinase 1|SFRS protein kinase 1|SR-protein-specific kinase 1|serine/arginine-rich splicing factor kinase 1|serine/threonine-protein kinase SRPK1	NR_034069.1	-	NC_000006.12	protein-coding	REVIEWED	6	-	35833033	35921179	Reference GRCh38.p12 Primary Assembly
hsa-miR-376a-5p	NR_146810.1	1	790.6	790.6	0.00066	0.00956	6	12	4.26e-13	7.5	1	0	22	244	20	0	243.6	0	0	22	4027	1	22	2697	2718	22	22	0	read	NR_146810.1	9606	9295	SRSF11	NET2|SFRS11|dJ677H15.2|p54	serine and arginine rich splicing factor 11	serine/arginine-rich splicing factor 11|SR splicing factor 11|arginine-rich 54 kDa nuclear protein|splicing factor p54|splicing factor, arginine/serine-rich 11	NR_146810.1	-	NC_000001.11	protein-coding	REVIEWED	1	+	70205681	70253051	Reference GRCh38.p12 Primary Assembly
hsa-miR-376a-5p	NM_032102.3	1	586.6	586.6	0.0277	0.0447	1	1	6.54e-06	14	1	0	8	248	0	0	262.6	0	0	22	4349	14	21	2820	2827	8	8	0	read	NM_032102.3	9606	10929	SRSF8	DSM-1|SFRS2B|SRP46	serine and arginine rich splicing factor 8	serine/arginine-rich splicing factor 8|SR splicing factor 8|pre-mRNA-splicing factor SRP46|splicing factor, arginine/serine-rich 2B|splicing factor, arginine/serine-rich, 46kD	NM_032102.3	NP_115285.1	NC_000011.10	protein-coding	REVIEWED	11	+	95066876	95071226	Reference GRCh38.p12 Primary Assembly
hsa-miR-376a-5p	NM_003769.2	1	877.5	877.5	1.89e-07	6.92e-06	7	14	5.55e-15	13	1	0	9	320	0	0	235.5	0	0	22	1204	14	22	870	878	9	9	0	read	NM_003769.2	9606	8683	SRSF9	SFRS9|SRp30c	serine and arginine rich splicing factor 9	serine/arginine-rich splicing factor 9|SR splicing factor 9|pre-mRNA-splicing factor SRp30C|splicing factor, arginine/serine-rich 9	NM_003769.2	NP_003760.1	NC_000012.12	protein-coding	REVIEWED	12	-	120461667	120469754	Reference GRCh38.p12 Primary Assembly
hsa-miR-376a-5p	NM_012446.4	1	359.8	359.8	0.137	0.164	3	3	2.18e-14	5.5	1	0	20	0	124	0	45.8	0	0	22	8994	2	21	2364	2383	20	20	12	read	NM_012446.4	9606	23635	SSBP2	HSPC116|SOSS-B2	single stranded DNA binding protein 2	single-stranded DNA-binding protein 2|sequence-specific single-stranded-DNA-binding protein 2	NM_012446.4	NP_036578.2	NC_000005.10	protein-coding	REVIEWED	5	-	81412806	81751252	Reference GRCh38.p12 Primary Assembly
hsa-miR-376a-5p	NM_213662.1	2	1164.7	648.7	0.00927	0.039	4	4	0	10	1	0	16	252	0	0	194.7	0	0	22	4819	7	22	367	382	16	16	0	read	NM_213662.1	9606	6774	STAT3	ADMIO|ADMIO1|APRF|HIES	signal transducer and activator of transcription 3	signal transducer and activator of transcription 3|DNA-binding protein APRF|acute-phase response factor	NM_213662.1	NP_998827.1	NC_000017.11	protein-coding	REVIEWED	17	-	42313323	42388502	Reference GRCh38.p12 Primary Assembly
hsa-miR-376a-5p	NM_014393.2	1	563.3	563.3	0.00681	0.0305	1	1	6.54e-06	14	1	0	8	312	0	0	173.3	0	0	22	4161	15	22	424	431	8	8	0	read	NM_014393.2	9606	27067	STAU2	39K2|39K3	staufen double-stranded RNA binding protein 2	double-stranded RNA-binding protein Staufen homolog 2|staufen homolog 2|staufen, RNA binding protein, homolog 2	NM_014393.2	NP_055208.2	NC_000008.11	protein-coding	REVIEWED	8	-	73420368	73747707	Reference GRCh38.p12 Primary Assembly
hsa-miR-376a-5p	NM_004226.3	4	2393.2	756.9	3.2e-07	1.72e-05	6	6	0	14	1	0	9	252	0	0	231.9	0	0	22	5324	14	22	480	488	9	9	0	read	NM_004226.3	9606	9262	STK17B	DRAK2	serine/threonine kinase 17b	serine/threonine-protein kinase 17B|DAP kinase-related apoptosis-inducing protein kinase 2|death-associated protein kinase-related 2	NM_004226.3	NP_004217.1	NC_000002.12	protein-coding	VALIDATED	2	-	196133582	196176502	Reference GRCh38.p12 Primary Assembly
hsa-miR-376a-5p	NM_006282.4	1	523.1	523.1	0.0351	0.0607	1	1	6.54e-06	7.5	1	0	20	160	12	0	260.1	0	0	22	6382	2	21	6084	6103	20	20	0	read	NM_006282.4	9606	6789	STK4	KRS2|MST1|YSK3	serine/threonine kinase 4	serine/threonine-protein kinase 4|STE20-like kinase MST1|kinase responsive to stress 2|mammalian STE20-like protein kinase 1|mammalian sterile 20-like 1|serine/threonine-protein kinase Krs-2	NM_006282.4	NP_006273.1	NC_000020.11	protein-coding	REVIEWED	20	+	44966469	45079976	Reference GRCh38.p12 Primary Assembly
hsa-miR-376a-5p	NM_006713.3	1	3045.5	3045.5	0	0	62	62	0	14	1	0	8	312	0	0	215.5	0	0	22	3522	15	22	1142	1149	8	8	0	read	NM_006713.3	9606	10923	SUB1	P15|PC4|p14	SUB1 homolog, transcriptional regulator	activated RNA polymerase II transcriptional coactivator p15|activated RNA polymerase II transcription cofactor 4|positive cofactor 4	NM_006713.3	NP_006704.3	NC_000005.10	protein-coding	VALIDATED	5	+	32531777	32604078	Reference GRCh38.p12 Primary Assembly
hsa-miR-376a-5p	NM_018373.2	1	124	124	0.488	0.515	1	1	6.54e-06	8.5	1	0	17	-32	4	0	54	0	0	22	7074	5	21	2272	2288	17	17	11	read	NM_018373.2	9606	55333	SYNJ2BP	ARIP2|OMP25	synaptojanin 2 binding protein	synaptojanin-2-binding protein|activin receptor interacting protein 5|mitochondrial outer membrane protein 25	NM_018373.2	NP_060843.2	NC_000014.9	protein-coding	VALIDATED	14	-	70366495	70417089	Reference GRCh38.p12 Primary Assembly
hsa-miR-376a-5p	NM_001291877.1	1	503.3	503.3	0.00361	0.0195	1	1	6.54e-06	8.5	1	0	19	248	0	0	161.3	0	0	22	9498	3	21	6861	6879	19	19	11	read	NM_001291877.1	9606	10579	TACC2	AZU-1|ECTACC	transforming acidic coiled-coil containing protein 2	transforming acidic coiled-coil-containing protein 2|anti zuai-1	NM_001291877.1	NP_001278806.1	NC_000010.11	protein-coding	REVIEWED	10	+	121989173	122254544	Reference GRCh38.p12 Primary Assembly
hsa-miR-376a-5p	NM_014832.4	1	590.4	590.4	0.00927	0.0408	1	1	6.54e-06	14	1	0	8	248	0	0	266.4	0	0	22	6443	14	21	5361	5368	8	8	0	read	NM_014832.4	9606	9882	TBC1D4	AS160|NIDDM5	TBC1 domain family member 4	TBC1 domain family member 4|TBC (Tre-2, BUB2, CDC16) domain-containing protein|akt substrate of 160 kDa	NM_014832.4	NP_055647.2	NC_000013.11	protein-coding	REVIEWED	13	-	75284663	75483143	Reference GRCh38.p12 Primary Assembly
hsa-miR-376a-5p	NM_021961.5	1	532.6	532.6	0.0229	0.0457	1	1	6.54e-06	9	1	0	20	160	24	0	270.6	0	0	22	9433	2	21	2748	2767	20	20	0	read	NM_021961.5	9606	7003	TEAD1	AA|NTEF-1|REF1|TCF-13|TCF13|TEAD-1|TEF-1	TEA domain transcription factor 1	transcriptional enhancer factor TEF-1|TEA domain family member 1 (SV40 transcriptional enhancer factor)|protein GT-IIC|transcription factor 13|transcriptional enhancer factor 1	NM_021961.5	NP_068780.2	NC_000011.10	protein-coding	REVIEWED	11	+	12674421	12944736	Reference GRCh38.p12 Primary Assembly
hsa-miR-376a-5p	NR_144545.1	1	658.7	658.7	0.00371	0.0296	2	2	3.54e-10	14	1	0	8	248	0	0	294.7	0	0	22	2326	14	21	1898	1905	8	8	0	read	NR_144545.1	9606	54386	TERF2IP	DRIP5|RAP1	TERF2 interacting protein	telomeric repeat-binding factor 2-interacting protein 1|TERF2-interacting telomeric protein 1|TRF2-interacting telomeric RAP1 protein|dopamine receptor-interacting protein 5|repressor/activator protein 1 homolog	NR_144545.1	-	NC_000016.10	protein-coding	REVIEWED	16	+	75647736	75657441	Reference GRCh38.p12 Primary Assembly
hsa-miR-376a-5p	NM_174886.2	1	618.5	618.5	0.000698	0.00831	1	3	0.0122	5.5	1	1	22	240	20	0	276.5	0	0	22	1687	1	21	1603	1624	21	22	0	read	NM_174886.2	9606	7050	TGIF1	HPE4|TGIF	TGFB induced factor homeobox 1	homeobox protein TGIF1|5'-TG-3'-interacting factor 1|TALE homeobox TG-interacting factor|transforming growth factor-beta-induced factor	NM_174886.2	NP_777480.1	NC_000018.10	protein-coding	REVIEWED	18	+	3411926	3458411	Reference GRCh38.p12 Primary Assembly
hsa-miR-376a-5p	NM_020147.3	1	541.9	541.9	0.0112	0.0266	1	1	6.54e-06	10.5	1	0	18	244	12	0	209.9	0	0	22	2119	5	22	1482	1499	18	18	0	read	NM_020147.3	9606	56906	THAP10	-	THAP domain containing 10	THAP domain-containing protein 10	NM_020147.3	NP_064532.1	NC_000015.10	protein-coding	REVIEWED	15	-	70881341	70892432	Reference GRCh38.p12 Primary Assembly
hsa-miR-376a-5p	NM_031435.3	1	596.9	596.9	0.0015	0.00846	3	3	2.18e-14	9	1	0	19	160	12	0	263.9	0	0	22	4840	3	21	1948	1966	19	19	0	read	NM_031435.3	9606	83591	THAP2	-	THAP domain containing 2	THAP domain-containing protein 2|THAP domain containing, apoptosis associated protein 2	NM_031435.3	NP_113623.1	NC_000012.12	protein-coding	VALIDATED	12	+	71663896	71680647	Reference GRCh38.p12 Primary Assembly
hsa-miR-376a-5p	NM_182529.3	2	2222.7	1642.8	2.53e-11	3.54e-09	27	27	0	11	1	0	13	320	0	0	198.8	0	0	22	3510	10	22	799	811	13	13	0	read	NM_182529.3	9606	168451	THAP5	-	THAP domain containing 5	THAP domain-containing protein 5	NM_182529.3	NP_872335.2	NC_000007.14	protein-coding	VALIDATED	7	-	108562143	108569767	Reference GRCh38.p12 Primary Assembly
hsa-miR-376a-5p	NM_001081550.1	1	548.1	548.1	0.0188	0.037	1	1	6.54e-06	12	1	0	12	252	0	0	216.1	0	0	22	5625	11	22	2927	2938	12	12	0	read	NM_001081550.1	9606	57187	THOC2	CXorf3|MRX12|MRX35|THO2|dJ506G2.1|hTREX120	THO complex 2	THO complex subunit 2|mental retardation, X-linked 12|mental retardation, X-linked 35	NM_001081550.1	NP_001075019.1	NC_000023.11	protein-coding	REVIEWED	X	-	123600560	123733053	Reference GRCh38.p12 Primary Assembly
hsa-miR-376a-5p	NM_017736.4	1	697.8	697.8	0.00616	0.0207	4	10	1.9e-07	12	1	0	12	248	0	0	246.8	0	0	22	4517	10	21	2252	2263	12	12	0	read	NM_017736.4	9606	55623	THUMPD1	Tan1	THUMP domain containing 1	THUMP domain-containing protein 1	NM_017736.4	NP_060206.2	NC_000016.10	protein-coding	VALIDATED	16	-	20730588	20741963	Reference GRCh38.p12 Primary Assembly
hsa-miR-376a-5p	NM_033208.3	1	654.2	654.2	0.0104	0.0268	1	1	6.54e-06	8.5	1	0	21	252	16	0	306.2	0	0	22	3435	2	22	2725	2745	21	21	0	read	NM_033208.3	9606	91151	TIGD7	Sancho	tigger transposable element derived 7	tigger transposable element-derived protein 7	NM_033208.3	NP_149985.2	NC_000016.10	protein-coding	REVIEWED	16	-	3298807	3305438	Reference GRCh38.p12 Primary Assembly
hsa-miR-376a-5p	NM_001330418.1	1	586.6	586.6	0.0023	0.0187	2	8	0.00472	11.5	1	0	17	244	8	0	221.6	0	0	22	5762	6	22	1805	1821	17	17	0	read	NM_001330418.1	9606	11011	TLK2	HsHPK|PKU-ALPHA	tousled like kinase 2	serine/threonine-protein kinase tousled-like 2	NM_001330418.1	NP_001317347.1	NC_000017.11	protein-coding	REVIEWED	17	+	62470907	62615480	Reference GRCh38.p12 Primary Assembly
hsa-miR-376a-5p	NM_001349400.1	1	685	685	0.000215	0.000896	5	5	0	13.5	1	0	9	252	0	0	195	0	0	22	2596	14	22	1330	1338	9	9	0	read	NM_001349400.1	9606	153396	TMEM161B	FLB3342|PRO1313	transmembrane protein 161B	transmembrane protein 161B	NM_001349400.1	NP_001336329.1	NC_000005.10	protein-coding	VALIDATED	5	-	88179299	88268905	Reference GRCh38.p12 Primary Assembly
hsa-miR-376a-5p	NM_018452.5	1	518.1	518.1	0.0018	0.00806	1	1	6.54e-06	10	1	0	20	240	8	0	197.1	0	0	22	5084	2	21	2638	2657	20	20	0	read	NM_018452.5	9606	729515	TMEM242	BM033|C6orf35	transmembrane protein 242	transmembrane protein 242|UPF0463 transmembrane protein C6orf35	NM_018452.5	NP_060922.2	NC_000006.12	protein-coding	VALIDATED	6	-	157289021	157324258	Reference GRCh38.p12 Primary Assembly
hsa-miR-376a-5p	NM_032012.3	1	562.6	562.6	0.0255	0.0404	1	1	6.54e-06	8	1	1	21	244	44	0	197.6	0	0	22	8006	3	22	2397	2417	20	21	0	read	NM_032012.3	9606	23731	TMEM245	C9orf5|CG-2|CG2	transmembrane protein 245	transmembrane protein 245|protein CG-2|transmembrane protein C9orf5	NM_032012.3	NP_114401.2	NC_000009.12	protein-coding	VALIDATED	9	-	109015134	109119962	Reference GRCh38.p12 Primary Assembly
hsa-miR-376a-5p	NM_152261.3	1	722.1	722.1	0.00156	0.0198	5	5	0	10	1	0	17	244	20	0	217.1	0	0	22	3433	6	22	2451	2467	17	17	0	read	NM_152261.3	9606	90488	TMEM263	C12orf23	transmembrane protein 263	transmembrane protein 263|UPF0444 transmembrane protein C12orf23	NM_152261.3	NP_689474.1	NC_000012.12	protein-coding	VALIDATED	12	+	106955721	106974036	Reference GRCh38.p12 Primary Assembly
hsa-miR-376a-5p	NM_018112.2	3	1727.5	635.3	0.3	0.336	2	2	3.54e-10	14	1	0	9	252	0	0	270.3	0	0	22	3558	14	22	3429	3437	9	9	0	read	NM_018112.2	9606	55151	TMEM38B	C9orf87|D4Ertd89e|OI14|TRIC-B|TRICB|bA219P18.1	transmembrane protein 38B	trimeric intracellular cation channel type B	NM_018112.2	NP_060582.1	NC_000009.12	protein-coding	REVIEWED	9	+	105694524	105776610	Reference GRCh38.p12 Primary Assembly
hsa-miR-376a-5p	NM_032936.3	1	556.4	556.4	0.00017	0.00228	2	3	4.77e-07	14.5	1	0	8	244	0	0	198.4	0	0	22	882	15	22	539	546	8	8	0	read	NM_032936.3	9606	85025	TMEM60	C7orf35|DC32	transmembrane protein 60	transmembrane protein 60	NM_032936.3	NP_116325.1	NC_000007.14	protein-coding	VALIDATED	7	-	77793727	77798429	Reference GRCh38.p12 Primary Assembly
hsa-miR-376a-5p	NM_003276.2	1	1349.3	1349.3	1.11e-09	1.46e-07	20	21	0	14.5	1	0	8	244	0	0	271.3	0	0	22	3690	15	22	1781	1788	8	8	0	read	NM_003276.2	9606	7112	TMPO	CMD1T|LAP2|LEMD4|PRO0868|TP	thymopoietin	thymopoietin|LEM domain containing 4|TP alpha|TP beta/gamma|lamina-associated polypeptide 2|thymopoietin beta|thymopoietin-related peptide isoform alpha|thymopoietin-related peptide isoforms beta/gamma	NM_003276.2	NP_003267.1	NC_000012.12	protein-coding	REVIEWED	12	+	98515572	98550378	Reference GRCh38.p12 Primary Assembly
hsa-miR-376a-5p	NM_181783.3	1	1481.5	1481.5	5.18e-14	1.17e-11	24	25	0	14	1	0	8	248	0	0	237.5	0	0	22	7203	14	21	3378	3385	8	8	0	read	NM_181783.3	9606	160418	TMTC3	LIS8|SMILE	transmembrane and tetratricopeptide repeat containing 3	transmembrane and TPR repeat-containing protein 3	NM_181783.3	NP_861448.2	NC_000012.12	protein-coding	REVIEWED	12	+	88142295	88199886	Reference GRCh38.p12 Primary Assembly
hsa-miR-376a-5p	NR_037646.1	1	579	579	0.0269	0.0443	2	2	3.54e-10	12	1	0	11	240	0	0	214	0	0	22	6251	11	21	3108	3118	11	11	0	read	NR_037646.1	9606	100528016	TMX2-CTNND1	-	TMX2-CTNND1 readthrough (NMD candidate)	TMX2-CTNND1 readthrough (non-protein coding)	NR_037646.1	-	NC_000011.10	ncRNA	VALIDATED	11	+	57712522	57819179	Reference GRCh38.p12 Primary Assembly
hsa-miR-376a-5p	NM_021137.4	1	520.7	520.7	0.00422	0.0182	1	1	6.54e-06	9	1	0	21	160	16	0	271.7	0	0	22	3822	1	21	1837	1857	21	21	0	read	NM_021137.4	9606	7126	TNFAIP1	B12|B61|BTBD34|EDP1|hBACURD2	TNF alpha induced protein 1	BTB/POZ domain-containing adapter for CUL3-mediated RhoA degradation protein 2|BTB/POZ domain-containing protein TNFAIP1|tumor necrosis factor, alpha induced protein 1|tumor necrosis factor, alpha-induced protein 1 (endothelial)	NM_021137.4	NP_066960.1	NC_000017.11	protein-coding	REVIEWED	17	+	28335521	28347008	Reference GRCh38.p12 Primary Assembly
hsa-miR-376a-5p	NM_153188.2	1	523.6	523.6	0.0337	0.0518	1	3	0.0122	9.5	1	0	20	160	12	0	277.6	0	0	22	8546	2	21	5690	5709	20	20	0	read	NM_153188.2	9606	3842	TNPO1	IPO2|KPNB2|MIP|MIP1|TRN	transportin 1	transportin-1|M9 region interaction protein|importin 2|importin beta 2|karyopherin (importin) beta 2|karyopherin beta-2	NM_153188.2	NP_694858.1	NC_000005.10	protein-coding	REVIEWED	5	+	72816590	72914387	Reference GRCh38.p12 Primary Assembly
hsa-miR-376a-5p	NM_001351850.1	1	621.1	621.1	0.00621	0.0356	3	3	2.18e-14	4.5	1	1	22	252	24	0	172.1	0	0	22	8526	1	22	2260	2280	22	21	0	read	NM_001351850.1	9606	27327	TNRC6A	CAGH26|GW1|GW182|TNRC6	trinucleotide repeat containing 6A	trinucleotide repeat-containing gene 6A protein|CAG repeat protein 26|CTD-2540M10.1|EDIE|EMSY interactor protein|GW182 autoantigen|glycine-tryptophan protein of 182 kDa	NM_001351850.1	NP_001338779.1	NC_000016.10	protein-coding	REVIEWED	16	+	24610208	24826226	Reference GRCh38.p12 Primary Assembly
hsa-miR-376a-5p	NM_152263.3	1	651.7	651.7	0.021	0.0476	1	1	6.54e-06	13	1	0	9	320	0	0	249.7	0	0	22	7109	14	22	2917	2925	9	9	0	read	NM_152263.3	9606	7170	TPM3	CAPM1|CFTD|HEL-189|HEL-S-82p|NEM1|OK/SW-cl.5|TM-5|TM3|TM30|TM30nm|TM5|TPM3nu|TPMsk3|TRK|hscp30	tropomyosin 3	tropomyosin alpha-3 chain|alpha-tropomyosin, slow skeletal|cytoskeletal tropomyosin TM30|epididymis luminal protein 189|epididymis secretory sperm binding protein Li 82p|heat-stable cytoskeletal protein 30 kDa|tropomyosin 3 nu|tropomyosin gamma|tropomyosin-5	NM_152263.3	NP_689476.2	NC_000001.11	protein-coding	REVIEWED	1	-	154155303	154192134	Reference GRCh38.p12 Primary Assembly
hsa-miR-376a-5p	NR_003545.1	1	514.6	514.6	0.00912	0.0135	1	1	6.54e-06	15	1	0	8	160	0	0	287.6	0	0	22	1614	14	21	1540	1547	8	8	0	read	NR_003545.1	9606	80006	TRAPPC13	C5orf44	trafficking protein particle complex 13	trafficking protein particle complex subunit 13|Trs65-related|UPF0533 protein C5orf44	NR_003545.1	-	NC_000005.10	protein-coding	VALIDATED	5	+	65624730	65666232	Reference GRCh38.p12 Primary Assembly
hsa-miR-376a-5p	NM_052811.3	1	606.8	606.8	0.000184	0.0036	1	1	6.54e-06	14	1	0	9	252	0	0	281.8	0	0	22	6861	14	22	6654	6662	9	9	0	read	NM_052811.3	9606	10206	TRIM13	CAR|DLEU5|LEU5|RFP2|RNF77	tripartite motif containing 13	E3 ubiquitin-protein ligase TRIM13|B-cell chronic lymphocytic leukemia tumor suppressor Leu5|CLL-associated RING finger|RING finger protein 77|RING-type E3 ubiquitin transferase TRIM13|leukemia-associated protein 5|putative tumor suppressor RFP2|ret finger protein 2|tripartite motif protein 13|tripartite motif-containing protein 13	NM_052811.3	NP_434698.1	NC_000013.11	protein-coding	REVIEWED	13	+	49997006	50018466	Reference GRCh38.p12 Primary Assembly
hsa-miR-376a-5p	NM_173084.2	1	635.4	635.4	0.000167	0.00114	1	1	6.54e-06	8	1	0	19	248	24	0	271.4	0	0	22	3886	3	21	1591	1609	19	19	0	read	NM_173084.2	9606	286827	TRIM59	IFT80L|MRF1|RNF104|TRIM57|TSBF1	tripartite motif containing 59	tripartite motif-containing protein 59|RING finger protein 104|tripartite motif-containing 57|tumor suppressor TSBF-1|tumor suppressor TSBF1	NM_173084.2	NP_775107.1	NC_000003.12	protein-coding	VALIDATED	3	-	160435502	160449837	Reference GRCh38.p12 Primary Assembly
hsa-miR-376a-5p	NR_045089.1	1	731.7	731.7	3.54e-06	8.87e-05	1	1	6.54e-06	13	1	0	9	320	0	0	329.7	0	0	22	3834	14	22	2505	2513	9	9	0	read	NR_045089.1	9606	85480	TSLP	-	thymic stromal lymphopoietin	thymic stromal lymphopoietin	NR_045089.1	-	NC_000005.10	protein-coding	REVIEWED	5	+	111070079	111078023	Reference GRCh38.p12 Primary Assembly
hsa-miR-376a-5p	NM_030927.3	1	553.1	553.1	0.0121	0.0256	1	1	6.54e-06	7	1	1	21	160	24	0	298.1	0	0	22	5607	1	21	5555	5574	21	20	0	read	NM_030927.3	9606	81619	TSPAN14	DC-TM4F2|TM4SF14	tetraspanin 14	tetraspanin-14|tetraspanin similar to TM4SF9|transmembrane 4 superfamily member 14|tspan-14	NM_030927.3	NP_112189.2	NC_000010.11	protein-coding	VALIDATED	10	+	80454264	80522630	Reference GRCh38.p12 Primary Assembly
hsa-miR-376a-5p	NM_001168412.1	1	598.4	598.4	0.00314	0.0134	13	21	0	8.5	1	0	16	-32	-10	0	61.4	0	0	22	3679	3	18	1451	1466	16	16	11	read	NM_001168412.1	9606	10099	TSPAN3	TM4-A|TM4SF8|TSPAN-3	tetraspanin 3	tetraspanin-3|tetraspan 3|tetraspan TM4SF|tetraspanin TM4-A|transmembrane 4 superfamily member 8	NM_001168412.1	NP_001161884.1	NC_000015.10	protein-coding	REVIEWED	15	-	77044016	77071227	Reference GRCh38.p12 Primary Assembly
hsa-miR-376a-5p	NM_003309.3	1	680.2	680.2	0.000296	0.00364	1	2	0.00175	6	1	0	20	252	36	0	289.2	0	0	22	5259	3	22	3186	3205	20	20	0	read	NM_003309.3	9606	7259	TSPYL1	TSPYL	TSPY like 1	testis-specific Y-encoded-like protein 1|TSPY-like protein 1	NM_003309.3	NP_003300.1	NC_000006.12	protein-coding	REVIEWED	6	-	116274858	116280116	Reference GRCh38.p12 Primary Assembly
hsa-miR-376a-5p	NM_001145418.1	1	116.7	116.7	0.402	0.431	1	1	6.54e-06	9.5	1	0	13	-12	-10	0	38.7	0	0	22	11795	5	17	2029	2041	13	13	12.5	read	NM_001145418.1	9606	23331	TTC28	TPRBK	tetratricopeptide repeat domain 28	tetratricopeptide repeat protein 28|TPR repeat protein 28|TPR repeat-containing big gene cloned at Keio|TPR-containing big gene cloned at Keio	NM_001145418.1	NP_001138890.1	NC_000022.11	protein-coding	VALIDATED	22	-	27978013	28679864	Reference GRCh38.p12 Primary Assembly
hsa-miR-376a-5p	NR_134525.1	1	265.5	265.5	0.0761	0.0921	1	1	6.54e-06	7.5	1	0	16	112	0	0	48.5	0	0	22	3158	6	21	70	85	16	16	13.5	read	NR_134525.1	9606	7270	TTF1	TTF-1|TTF-I	transcription termination factor 1	transcription termination factor 1|transcription termination factor, RNA polymerase I	NR_134525.1	-	NC_000009.12	protein-coding	REVIEWED	9	-	132375547	132406850	Reference GRCh38.p12 Primary Assembly
hsa-miR-376a-5p	NM_003318.4	2	1101.5	605.5	0.00979	0.0294	3	4	6.65e-11	13.5	1	0	10	244	0	0	204.5	0	0	22	3010	13	22	2756	2765	10	10	0	read	NM_003318.4	9606	7272	TTK	CT96|ESK|MPH1|MPS1|MPS1L1|PYT	TTK protein kinase	dual specificity protein kinase TTK|cancer/testis antigen 96|monopolar spindle 1 kinase|monopolar spindle 1-like 1|phosphotyrosine picked threonine kinase|phosphotyrosine picked threonine-protein kinase	NM_003318.4	NP_003309.2	NC_000006.12	protein-coding	REVIEWED	6	+	80004146	80042650	Reference GRCh38.p12 Primary Assembly
hsa-miR-376a-5p	NM_001139442.1	1	610.7	610.7	0.00885	0.0273	2	9	0.00888	8.5	1	0	19	312	8	0	158.7	0	0	22	3280	4	22	1220	1238	19	19	0	read	NM_001139442.1	9606	158135	TTLL11	C9orf20|bA244O19.1	tubulin tyrosine ligase like 11	tubulin polyglutamylase TTLL11|tubulin tyrosine ligase like11|tubulin tyrosine ligase-like family, member 11|tubulin--tyrosine ligase-like protein 11	NM_001139442.1	NP_001132914.1	NC_000009.12	protein-coding	VALIDATED	9	-	121815673	122093605	Reference GRCh38.p12 Primary Assembly
hsa-miR-376a-5p	NM_024331.4	1	209	209	0.336	0.376	1	1	6.54e-06	9.5	1	0	14	88	-10	0	38	0	0	22	6236	8	21	1230	1243	14	14	11.5	read	NM_024331.4	9606	79183	TTPAL	C20orf121	alpha tocopherol transfer protein like	alpha-tocopherol transfer protein-like|tocopherol (alpha) transfer protein-like	NM_024331.4	NP_077307.2	NC_000020.11	protein-coding	VALIDATED	20	+	44475869	44494602	Reference GRCh38.p12 Primary Assembly
hsa-miR-376a-5p	NR_148875.1	2	665.6	545.2	0.046	0.073	1	1	6.54e-06	6.5	1	1	21	244	24	0	194.2	0	0	22	3995	2	22	3050	3069	21	20	0	read	NR_148875.1	9606	114791	TUBGCP5	GCP5	tubulin gamma complex associated protein 5	gamma-tubulin complex component 5|gamma-tubulin complex component GCP5	NR_148875.1	-	NC_000015.10	protein-coding	VALIDATED	15	-	22983025	23039672	Reference GRCh38.p12 Primary Assembly
hsa-miR-376a-5p	NM_024617.3	1	578.9	578.9	0.0116	0.0319	2	2	3.54e-10	8	1	0	22	244	24	0	189.9	0	0	22	5696	1	22	479	500	22	22	0	read	NM_024617.3	9606	79670	TUT7	PAPD6|TENT3B|ZCCHC6	terminal uridylyl transferase 7	terminal uridylyltransferase 7|PAP associated domain containing 6|TUTase 7|zinc finger CCHC domain-containing protein 6|zinc finger CCHC-type containing 6|zinc finger, CCHC domain containing 6	NM_024617.3	NP_078893.2	NC_000009.12	protein-coding	VALIDATED	9	-	86287732	86354496	Reference GRCh38.p12 Primary Assembly
hsa-miR-376a-5p	NM_016078.5	1	769.9	769.9	3.45e-06	0.000135	5	7	3.33e-16	14.5	1	0	8	244	0	0	291.9	0	0	22	2063	15	22	1754	1761	8	8	0	read	NM_016078.5	9606	51030	TVP23B	CGI-148|FAM18B|FAM18B1|NPD008|YDR084C	trans-golgi network vesicle protein 23 homolog B	Golgi apparatus membrane protein TVP23 homolog B|family with sequence similarity 18, member B|family with sequence similarity 18, member B1|protein FAM18B1	NM_016078.5	NP_057162.4	NC_000017.11	protein-coding	VALIDATED	17	+	18780994	18806712	Reference GRCh38.p12 Primary Assembly
hsa-miR-376a-5p	NM_001135036.1	1	769.9	769.9	0.205	0.239	5	7	3.33e-16	14.5	1	0	8	244	0	0	291.9	0	0	22	4244	15	22	3917	3924	8	8	0	read	NM_001135036.1	9606	201158	TVP23C	FAM18B2	trans-golgi network vesicle protein 23 homolog C	Golgi apparatus membrane protein TVP23 homolog C|family with sequence similarity 18, member B2|protein FAM18B2	NM_001135036.1	NP_001128508.1	NC_000017.11	protein-coding	VALIDATED	17	-	15502263	15563630	Reference GRCh38.p12 Primary Assembly
hsa-miR-376a-5p	NM_020648.5	1	628	628	0.00737	0.0264	1	1	6.54e-06	8.5	1	0	20	240	16	0	290	0	0	22	3779	2	21	2166	2185	20	20	0	read	NM_020648.5	9606	57045	TWSG1	TSG	twisted gastrulation BMP signaling modulator 1	twisted gastrulation protein homolog 1|twisted gastrulation homolog 1	NM_020648.5	NP_065699.1	NC_000018.10	protein-coding	VALIDATED	18	+	9334766	9402419	Reference GRCh38.p12 Primary Assembly
hsa-miR-376a-5p	NM_018360.2	1	681.3	681.3	0.000765	0.00677	4	4	0	9	1	0	18	252	12	0	209.3	0	0	22	4418	5	22	4143	4160	18	18	0	read	NM_018360.2	9606	55787	TXLNG	CXorf15|ELRG|FIAT|LSR5|TXLNGX	taxilin gamma	gamma-taxilin|environmental LPS-responding|environmental lipopolysaccharide-responding gene protein|factor inhibiting ATF4-mediated transcription|factor inhibiting activating transcription factor 4 (ATF4)-mediated transcription|lipopolysaccharide specific response-5 protein|lipopolysaccharide-specific response protein 5	NM_018360.2	NP_060830.2	NC_000023.11	protein-coding	REVIEWED	X	+	16786431	16844518	Reference GRCh38.p12 Primary Assembly
hsa-miR-376a-5p	NM_001300795.1	1	564.1	564.1	0.00114	0.0112	1	1	6.54e-06	14	1	0	8	248	0	0	240.1	0	0	22	3669	14	21	3021	3028	8	8	0	read	NM_001300795.1	9606	7323	UBE2D3	E2(17)KB3|UBC4/5|UBCH5C	ubiquitin conjugating enzyme E2 D3	ubiquitin-conjugating enzyme E2 D3|(E3-independent) E2 ubiquitin-conjugating enzyme D3|E2 ubiquitin-conjugating enzyme D3|ubiquitin carrier protein D3|ubiquitin conjugating enzyme E2D 3|ubiquitin-conjugating enzyme E2(17)KB 3|ubiquitin-conjugating enzyme E2-17 kDa 3|ubiquitin-conjugating enzyme E2D 3 (UBC4/5 homolog, yeast)|ubiquitin-conjugating enzyme E2D 3 (homologous to yeast UBC4/5)|ubiquitin…	NM_001300795.1	NP_001287724.1	NC_000004.12	protein-coding	REVIEWED	4	-	102794382	102868892	Reference GRCh38.p12 Primary Assembly
hsa-miR-376a-5p	NM_182666.2	3	2317.7	1067.3	7.34e-07	5.14e-05	13	15	0	6.5	1	0	22	252	12	0	228.3	0	0	22	1794	1	22	517	538	22	22	0	read	NM_182666.2	9606	7324	UBE2E1	UBCH6	ubiquitin conjugating enzyme E2 E1	ubiquitin-conjugating enzyme E2 E1|(E3-independent) E2 ubiquitin-conjugating enzyme E1|E2 ubiquitin-conjugating enzyme E1|ubiquitin carrier protein E1|ubiquitin conjugating enzyme E2E 1|ubiquitin-conjugating enzyme E2E 1 (UBC4/5 homolog, yeast)|ubiquitin-conjugating enzyme E2E 1 (homologous to yeast UBC4/5)|ubiquitin-protein ligase E1	NM_182666.2	NP_872607.1	NC_000003.12	protein-coding	REVIEWED	3	+	23805892	23891639	Reference GRCh38.p12 Primary Assembly
hsa-miR-376a-5p	NM_152653.3	1	614.6	614.6	0.00181	0.0116	2	6	0.000725	7	1	0	22	252	24	0	208.6	0	0	22	1760	1	22	543	564	22	22	0	read	NM_152653.3	9606	7325	UBE2E2	UBCH8	ubiquitin conjugating enzyme E2 E2	ubiquitin-conjugating enzyme E2 E2|E2 ubiquitin-conjugating enzyme E2|ubiquitin carrier protein E2|ubiquitin conjugating enzyme E2E 2|ubiquitin-conjugating enzyme E2E 2 (UBC4/5 homolog, yeast)|ubiquitin-conjugating enzyme E2E 2 (homologous to yeast UBC4/5)|ubiquitin-protein ligase E2	NM_152653.3	NP_689866.1	NC_000003.12	protein-coding	VALIDATED	3	+	23203006	23590804	Reference GRCh38.p12 Primary Assembly
hsa-miR-376a-5p	NM_003343.5	1	517.6	517.6	0.0413	0.0583	1	1	6.54e-06	15	1	0	8	160	0	0	290.6	0	0	22	3400	14	21	1115	1122	8	8	0	read	NM_003343.5	9606	7327	UBE2G2	UBC7	ubiquitin conjugating enzyme E2 G2	ubiquitin-conjugating enzyme E2 G2|E2 ubiquitin-conjugating enzyme G2|ubiquitin carrier protein G2|ubiquitin conjugating enzyme 7|ubiquitin conjugating enzyme G2|ubiquitin-conjugating enzyme E2G 2 (UBC7 homolog, yeast)|ubiquitin-conjugating enzyme E2G 2 (homologous to yeast UBC7)|ubiquitin-protein ligase G2	NM_003343.5	NP_003334.2	NC_000021.9	protein-coding	REVIEWED	21	-	44768579	44801835	Reference GRCh38.p12 Primary Assembly
hsa-miR-376a-5p	NM_173569.3	1	604.5	604.5	0.00586	0.0156	2	2	3.54e-10	13.5	1	0	9	312	0	0	172.5	0	0	22	14461	14	22	4087	4095	9	9	0	read	NM_173569.3	9606	254048	UBN2	-	ubinuclein 2	ubinuclein-2	NM_173569.3	NP_775840.3	NC_000007.14	protein-coding	VALIDATED	7	+	139228407	139329420	Reference GRCh38.p12 Primary Assembly
hsa-miR-376a-5p	NM_015255.2	2	1047.3	525.3	0.0094	0.0219	1	1	6.54e-06	10	1	0	18	252	16	0	180.3	0	0	22	7898	5	22	431	448	18	18	0	read	NM_015255.2	9606	23304	UBR2	C6orf133|bA49A4.1|dJ242G1.1|dJ392M17.3	ubiquitin protein ligase E3 component n-recognin 2	E3 ubiquitin-protein ligase UBR2|RING-type E3 ubiquitin transferase UBR2|ubiquitin-protein ligase E3-alpha-2|ubiquitin-protein ligase E3-alpha-II	NM_015255.2	NP_056070.1	NC_000006.12	protein-coding	REVIEWED	6	+	42563904	42693504	Reference GRCh38.p12 Primary Assembly
hsa-miR-376a-5p	NM_003358.2	1	1144.8	1144.8	4.8e-06	0.000242	15	17	0	14	1	0	9	252	0	0	259.8	0	0	22	4028	14	22	1707	1715	9	9	0	read	NM_003358.2	9606	7357	UGCG	GCS|GLCT1	UDP-glucose ceramide glucosyltransferase	ceramide glucosyltransferase|UDP-glucose:N-acylsphingosine D-glucosyltransferase|glucosylceramide synthase	NM_003358.2	NP_003349.1	NC_000009.12	protein-coding	REVIEWED	9	+	111896765	111935373	Reference GRCh38.p12 Primary Assembly
hsa-miR-376a-5p	NM_006759.3	2	717.5	580.6	0.0405	0.0639	1	2	0.00175	8.5	1	0	19	252	8	0	230.6	0	0	22	2185	4	22	846	864	19	19	0	read	NM_006759.3	9606	7360	UGP2	UDPG|UDPGP|UDPGP2|UGP1|UGPP1|UGPP2|pHC379	UDP-glucose pyrophosphorylase 2	UTP--glucose-1-phosphate uridylyltransferase|UDP-glucose diphosphorylase|UDP-glucose pyrophosphorylase 1|UGPase 2|UTP--glucose-1-phosphate uridylyltransferase 2|UTP-glucose-1-phosphate uridyltransferase|Uridyl diphosphate glucose pyrophosphorylase-1|testis tissue sperm-binding protein Li 58p|uridyl diphosphate glucose pyrophosphorylase 2	NM_006759.3	NP_006750.3	NC_000002.12	protein-coding	REVIEWED	2	+	63840963	63891561	Reference GRCh38.p12 Primary Assembly
hsa-miR-376a-5p	NM_001199975.2	4	1754.8	522.1	0.017	0.028	1	1	6.54e-06	5.5	1	1	21	160	24	0	255.1	0	0	22	4953	1	21	4355	4374	21	20	0	read	NM_001199975.2	9606	7381	UQCRB	MC3DN3|QCR7|QP-C|QPC|UQBC|UQBP|UQCR6|UQPC	ubiquinol-cytochrome c reductase binding protein	cytochrome b-c1 complex subunit 7|complex III subunit 7|complex III subunit VII|mitochondrial ubiquinone-binding protein|ubiquinol-cytochrome c reductase complex 14 kDa protein|ubiquinol-cytochrome c reductase, complex III subunit VI	NM_001199975.2	NP_001186904.1	NC_000008.11	protein-coding	REVIEWED	8	-	96226675	96235633	Reference GRCh38.p12 Primary Assembly
hsa-miR-376a-5p	NR_045557.1	1	717	717	0.00035	0.00612	4	16	0.000121	14	1	0	9	252	0	0	272	0	0	22	3425	14	22	2329	2337	9	9	0	read	NR_045557.1	9606	8725	URI1	C19orf2|NNX3|PPP1R19|RMP|URI	URI1, prefoldin like chaperone	unconventional prefoldin RPB5 interactor 1|RNA polymerase II subunit 5-mediating protein|RPB5-mediating protein|protein phosphatase 1, regulatory subunit 19	NR_045557.1	-	NC_000019.10	protein-coding	REVIEWED	19	+	29923643	30016611	Reference GRCh38.p12 Primary Assembly
hsa-miR-376a-5p	NM_001145073.2	2	593.5	561.3	0.0166	0.0405	1	1	6.54e-06	13.5	1	0	9	312	0	0	169.3	0	0	22	2699	14	22	1314	1322	9	9	0	read	NM_001145073.2	9606	389856	USP27X	MRX105|USP22L|USP27	ubiquitin specific peptidase 27 X-linked	ubiquitin carboxyl-terminal hydrolase 27|X-linked ubiquitin carboxyl-terminal hydrolase 27|deubiquitinating enzyme 27|ubiquitin specific protease 27, X chromosome|ubiquitin thioesterase 27|ubiquitin-specific-processing protease 27	NM_001145073.2	NP_001138545.1	NC_000023.11	protein-coding	REVIEWED	X	+	49879866	49882564	Reference GRCh38.p12 Primary Assembly
hsa-miR-376a-5p	NM_014709.3	1	677.7	677.7	0.00363	0.0199	2	2	3.54e-10	14	1	0	8	312	0	0	247.7	0	0	22	11326	15	22	10604	10611	8	8	0	read	NM_014709.3	9606	9736	USP34	-	ubiquitin specific peptidase 34	ubiquitin carboxyl-terminal hydrolase 34|deubiquitinating enzyme 34|ubiquitin specific protease 34|ubiquitin thioesterase 34|ubiquitin thiolesterase 34|ubiquitin-specific-processing protease 34	NM_014709.3	NP_055524.3	NC_000002.12	protein-coding	VALIDATED	2	-	61187454	61470713	Reference GRCh38.p12 Primary Assembly
hsa-miR-376a-5p	NM_032557.6	1	974.8	974.8	0.179	0.209	10	10	0	7.5	1	1	20	252	28	0	253.8	0	0	22	7081	4	22	3834	3853	19	20	0	read	NM_032557.6	9606	84640	USP38	HP43.8KD	ubiquitin specific peptidase 38	ubiquitin carboxyl-terminal hydrolase 38|deubiquitinating enzyme 38|ubiquitin specific protease 38|ubiquitin thioesterase 38|ubiquitin thiolesterase 38|ubiquitin-specific-processing protease 38	NM_032557.6	NP_115946.2	NC_000004.12	protein-coding	VALIDATED	4	+	143184916	143224428	Reference GRCh38.p12 Primary Assembly
hsa-miR-376a-5p	NM_005800.4	1	563.8	563.8	0.0166	0.0406	1	1	6.54e-06	13.5	1	0	9	252	0	0	233.8	0	0	22	3905	14	22	630	638	9	9	0	read	NM_005800.4	9606	10208	USPL1	C13orf22|D13S106E|bA121O19.1	ubiquitin specific peptidase like 1	SUMO-specific isopeptidase USPL1|USP-like 1|highly charged protein|ubiquitin-specific peptidase-like protein 1	NM_005800.4	NP_005791.3	NC_000013.11	protein-coding	VALIDATED	13	+	30617678	30660769	Reference GRCh38.p12 Primary Assembly
hsa-miR-376a-5p	NM_014503.2	1	517.6	517.6	0.0124	0.0263	1	1	6.54e-06	12.5	1	0	11	252	0	0	184.6	0	0	22	9029	12	22	8223	8233	11	11	0	read	NM_014503.2	9606	27340	UTP20	1A6/DRIM|DRIM	UTP20, small subunit processome component	small subunit processome component 20 homolog|NNP73|UTP20 small subunit (SSU) processome component|UTP20, small subunit (SSU) processome component, homolog|down regulated in metastasis|down-regulated in metastasis protein|novel nucleolar protein 73	NM_014503.2	NP_055318.2	NC_000012.12	protein-coding	VALIDATED	12	+	101280126	101386618	Reference GRCh38.p12 Primary Assembly
hsa-miR-376a-5p	NM_001126336.2	1	524.5	524.5	0.00874	0.0264	1	1	6.54e-06	11	1	0	13	160	0	0	280.5	0	0	22	4193	9	21	4112	4124	13	13	0	read	NM_001126336.2	9606	1462	VCAN	CSPG2|ERVR|GHAP|PG-M|WGN|WGN1	versican	versican core protein|chondroitin sulfate proteoglycan core protein 2|glial hyaluronate-binding protein|large fibroblast proteoglycan|versican proteoglycan	NM_001126336.2	NP_001119808.1	NC_000005.10	protein-coding	REVIEWED	5	+	83471673	83582302	Reference GRCh38.p12 Primary Assembly
hsa-miR-376a-5p	NM_014000.2	1	686	686	4.82e-05	0.000499	4	4	0	8	1	0	22	244	16	0	222	0	0	22	5647	1	22	5156	5177	22	22	0	read	NM_014000.2	9606	7414	VCL	CMD1W|CMH15|HEL114|MV|MVCL	vinculin	vinculin|epididymis luminal protein 114|meta-vinculin|metavinculin	NM_014000.2	NP_054706.1	NC_000010.11	protein-coding	REVIEWED	10	+	73998113	74120159	Reference GRCh38.p12 Primary Assembly
hsa-miR-376a-5p	NM_025054.4	2	1086.8	586.8	7.39e-05	0.00131	1	1	6.54e-06	11	1	0	12	248	0	0	249.8	0	0	22	8176	10	21	5444	5455	12	12	0	read	NM_025054.4	9606	80124	VCPIP1	DUBA3|VCIP135	valosin containing protein interacting protein 1	deubiquitinating protein VCIP135|VCP/p47 complex-interacting 135-kDa protein|valosin-containing protein p97/p47 complex-interacting protein 1|valosin-containing protein p97/p47 complex-interacting protein p135	NM_025054.4	NP_079330.2	NC_000008.11	protein-coding	VALIDATED	8	-	66630252	66667216	Reference GRCh38.p12 Primary Assembly
hsa-miR-376a-5p	NM_001330393.1	2	1520	888.8	0.00142	0.0183	9	9	0	14	1	0	8	312	0	0	178.8	0	0	22	4874	15	22	1823	1830	8	8	0	read	NM_001330393.1	9606	7716	VEZF1	DB1|ZNF161	vascular endothelial zinc finger 1	vascular endothelial zinc finger 1|putative transcription factor DB1|zinc finger protein 161	NM_001330393.1	NP_001317322.1	NC_000017.11	protein-coding	VALIDATED	17	-	57971546	57988263	Reference GRCh38.p12 Primary Assembly
hsa-miR-376a-5p	NM_001017980.3	1	546.1	546.1	0.0226	0.0502	1	3	0.0122	13.5	1	0	9	240	0	0	226.1	0	0	22	4760	13	21	4101	4109	9	9	0	read	NM_001017980.3	9606	203547	VMA21	MEAX|XMEA	VMA21, vacuolar ATPase assembly factor	vacuolar ATPase assembly integral membrane protein VMA21|VMA21 vacuolar H+-ATPase homolog|myopathy with excessive autophagy protein	NM_001017980.3	NP_001017980.1	NC_000023.11	protein-coding	REVIEWED	X	+	151396554	151409363	Reference GRCh38.p12 Primary Assembly
hsa-miR-376a-5p	NM_003941.3	1	549.5	549.5	0.0384	0.0554	1	1	6.54e-06	10	1	0	19	160	16	0	301.5	0	0	22	4447	3	21	2231	2249	19	19	0	read	NM_003941.3	9606	8976	WASL	N-WASP|NWASP|WASPB	Wiskott-Aldrich syndrome like	neural Wiskott-Aldrich syndrome protein	NM_003941.3	NP_003932.3	NC_000007.14	protein-coding	REVIEWED	7	-	123681926	123749070	Reference GRCh38.p12 Primary Assembly
hsa-miR-376a-5p	NM_025160.6	2	763.1	685.6	0.0102	0.0336	4	4	0	10	1	0	17	240	28	0	217.6	0	0	22	6884	5	21	2898	2914	17	17	0	read	NM_025160.6	9606	80232	WDR26	CDW2|GID7|MIP2|SKDEAS	WD repeat domain 26	WD repeat-containing protein 26|CUL4- and DDB1-associated WDR protein 2|GID complex subunit 7 homolog|myocardial ischemic preconditioning upregulated protein 2	NM_025160.6	NP_079436.4	NC_000001.11	protein-coding	REVIEWED	1	-	224385142	224434766	Reference GRCh38.p12 Primary Assembly
hsa-miR-376a-5p	NM_016003.3	1	542.6	542.6	0.013	0.032	1	1	6.54e-06	10	1	0	17	252	16	0	192.6	0	0	22	4435	6	22	2732	2748	17	17	0	read	NM_016003.3	9606	26100	WIPI2	ATG18B|Atg21|CGI-50|WIPI-2	WD repeat domain, phosphoinositide interacting 2	WD repeat domain phosphoinositide-interacting protein 2|WD40 repeat protein interacting with phosphoinositides 2|WIPI49-like protein 2	NM_016003.3	NP_057087.2	NC_000007.14	protein-coding	VALIDATED	7	+	5190203	5233854	Reference GRCh38.p12 Primary Assembly
hsa-miR-376a-5p	NR_037916.1	1	615.4	615.4	9.63e-05	0.000979	2	2	3.54e-10	9	1	0	21	244	8	0	244.4	0	0	22	7551	2	22	4480	4500	21	21	0	read	NR_037916.1	9606	331	XIAP	API3|BIRC4|IAP-3|ILP1|MIHA|XLP2|hIAP-3|hIAP3	X-linked inhibitor of apoptosis	E3 ubiquitin-protein ligase XIAP|IAP-like protein|RING-type E3 ubiquitin transferase XIAP|X-linked IAP|X-linked inhibitor of apoptosis, E3 ubiquitin protein ligase|baculoviral IAP repeat-containing protein 4|inhibitor of apoptosis protein 3	NR_037916.1	-	NC_000023.11	protein-coding	REVIEWED	X	+	123859811	123913978	Reference GRCh38.p12 Primary Assembly
hsa-miR-376a-5p	NR_001564.2	2	843.2	595.4	0.0011	0.0103	3	3	2.18e-14	14.5	1	0	8	244	0	0	197.4	0	0	22	19296	15	22	12558	12565	8	8	0	read	NR_001564.2	9606	7503	XIST	DXS1089|DXS399E|LINC00001|NCRNA00001|SXI1|swd66	X inactive specific transcript	X inactive specific transcript (non-protein coding)|long intergenic non-protein coding RNA 1	NR_001564.2	-	NC_000023.11	ncRNA	REVIEWED	X	-	73820650	73852752	Reference GRCh38.p12 Primary Assembly
hsa-miR-376a-5p	NM_019001.4	1	732.6	732.6	0.00105	0.00938	5	5	0	14	1	0	9	252	0	0	247.6	0	0	22	10143	14	22	5992	6000	9	9	0	read	NM_019001.4	9606	54464	XRN1	44075	5'-3' exoribonuclease 1	5'-3' exoribonuclease 1|strand-exchange protein 1 homolog	NM_019001.4	NP_061874.3	NC_000003.12	protein-coding	REVIEWED	3	-	142306606	142448061	Reference GRCh38.p12 Primary Assembly
hsa-miR-376a-5p	NR_135140.1	1	733.7	733.7	3.32e-06	8.43e-05	2	2	3.54e-10	7	1	1	18	240	84	0	278.7	0	0	22	4490	5	21	1914	1931	17	18	0	read	NR_135140.1	9606	10138	YAF2	-	YY1 associated factor 2	YY1-associated factor 2	NR_135140.1	-	NC_000012.12	protein-coding	REVIEWED	12	-	42157103	42238372	Reference GRCh38.p12 Primary Assembly
hsa-miR-376a-5p	NM_173834.3	1	200	200	0.278	0.316	2	2	3.54e-10	5	1	0	22	-48	52	0	46	0	0	22	6282	1	22	380	401	22	22	12.5	read	NM_173834.3	9606	286451	YIPF6	FinGER6	Yip1 domain family member 6	protein YIPF6|YIP1 family member 6	NM_173834.3	NP_776195.2	NC_000023.11	protein-coding	VALIDATED	X	+	68498361	68572458	Reference GRCh38.p12 Primary Assembly
hsa-miR-376a-5p	NM_019589.2	2	528.9	555.2	0.011	0.0299	1	1	6.54e-06	9.5	1	0	21	244	12	0	222.2	0	0	22	8150	2	22	2974	2994	21	21	0	read	NM_019589.2	9606	56252	YLPM1	C14orf170|PPP1R169|ZAP113|ZAP3	YLP motif containing 1	YLP motif-containing protein 1|nuclear protein ZAP3|protein phosphatase 1, regulatory subunit 169	NM_019589.2	NP_062535.2	NC_000014.9	protein-coding	VALIDATED	14	+	74763315	74837309	Reference GRCh38.p12 Primary Assembly
hsa-miR-376a-5p	NM_139312.2	1	609	609	0.00965	0.0333	2	2	3.54e-10	11.5	1	0	14	252	0	0	236	0	0	22	4403	9	22	612	625	14	14	0	read	NM_139312.2	9606	10730	YME1L1	FTSH|MEG4|OPA11|PAMP|YME1L	YME1 like 1 ATPase	ATP-dependent zinc metalloprotease YME1L1|ATP-dependent metalloprotease FtsH1 homolog|YME1-like protein 1|meg-4|presenilin-associated metalloprotease	NM_139312.2	NP_647473.1	NC_000010.11	protein-coding	REVIEWED	10	-	27110110	27155050	Reference GRCh38.p12 Primary Assembly
hsa-miR-376a-5p	NM_001127401.1	2	1100.8	609.9	0.00339	0.0249	1	3	0.0122	8	1	0	22	252	16	0	261.9	0	0	22	2639	1	22	964	985	22	22	0	read	NM_001127401.1	9606	51646	YPEL5	CGI-127	yippee like 5	protein yippee-like 5	NM_001127401.1	NP_001120873.1	NC_000002.12	protein-coding	VALIDATED	2	+	30146567	30160532	Reference GRCh38.p12 Primary Assembly
hsa-miR-376a-5p	NM_175907.5	3	1670.1	644.6	0.0048	0.0296	2	3	4.77e-07	9	1	0	20	252	24	0	248.6	0	0	22	7744	3	22	1872	1891	20	20	0	read	NM_175907.5	9606	284273	ZADH2	PRG-3	zinc binding alcohol dehydrogenase domain containing 2	prostaglandin reductase 3|zinc-binding alcohol dehydrogenase domain-containing protein 2	NM_175907.5	NP_787103.1	NC_000018.10	protein-coding	VALIDATED	18	-	75195107	75209505	Reference GRCh38.p12 Primary Assembly
hsa-miR-376a-5p	NM_001350264.1	1	680.9	680.9	0.00104	0.00723	3	3	2.18e-14	8	1	0	21	320	4	0	190.9	0	0	22	5030	2	22	826	846	21	21	0	read	NM_001350264.1	9606	9877	ZC3H11A	ZC3HDC11A	zinc finger CCCH-type containing 11A	zinc finger CCCH domain-containing protein 11A|zinc finger CCCH-type domain containing 11A	NM_001350264.1	NP_001337193.1	NC_000001.11	protein-coding	VALIDATED	1	+	203795536	203854127	Reference GRCh38.p12 Primary Assembly
hsa-miR-376a-5p	NM_020119.3	1	820.9	820.9	1.12e-06	2.98e-05	4	4	0	4	1	1	22	252	64	0	291.9	0	0	22	7190	2	22	6151	6172	21	22	0	read	NM_020119.3	9606	56829	ZC3HAV1	ARTD13|FLB6421|PARP13|ZAP|ZC3H2|ZC3HDC2	zinc finger CCCH-type containing, antiviral 1	zinc finger CCCH-type antiviral protein 1|ADP-ribosyltransferase diphtheria toxin-like 13|zinc finger CCCH domain-containing protein 2|zinc finger CCCH-type, antiviral 1	NM_020119.3	NP_064504.2	NC_000007.14	protein-coding	REVIEWED	7	-	139043518	139109718	Reference GRCh38.p12 Primary Assembly
hsa-miR-376a-5p	NM_016478.4	1	677.8	677.8	2.96e-05	0.00101	3	3	2.18e-14	13.5	1	0	9	312	0	0	205.8	0	0	22	2003	14	22	295	303	9	9	0	read	NM_016478.4	9606	51530	ZC3HC1	HSPC216|NIPA	zinc finger C3HC-type containing 1	nuclear-interacting partner of ALK|hematopoietic stem/progenitor cell protein 216|nuclear interacting partner of anaplastic lymphoma kinase (ALK)	NM_016478.4	NP_057562.3	NC_000007.14	protein-coding	REVIEWED	7	-	130018285	130051450	Reference GRCh38.p12 Primary Assembly
hsa-miR-376a-5p	NM_017612.4	1	623.9	623.9	0.00354	0.016	1	2	0.00175	11.5	1	0	12	320	0	0	216.9	0	0	22	4260	11	22	2267	2278	12	12	0	read	NM_017612.4	9606	55596	ZCCHC8	-	zinc finger CCHC-type containing 8	zinc finger CCHC domain-containing protein 8|TRAMP-like complex RNA-binding factor ZCCHC8|zinc finger, CCHC domain containing 8	NM_017612.4	NP_060082.2	NC_000012.12	protein-coding	REVIEWED	12	-	122471598	122501183	Reference GRCh38.p12 Primary Assembly
hsa-miR-376a-5p	NM_032283.2	1	98.1	98.1	0.483	0.511	1	1	6.54e-06	8.5	1	0	17	-72	28	0	46.1	0	0	22	3165	6	22	2138	2154	17	17	11.5	read	NM_032283.2	9606	84243	ZDHHC18	DHHC-18|DHHC18	zinc finger DHHC-type containing 18	palmitoyltransferase ZDHHC18|zinc finger DHHC domain-containing protein 18|zinc finger, DHHC domain containing 18	NM_032283.2	NP_115659.1	NC_000001.11	protein-coding	VALIDATED	1	+	26826709	26855719	Reference GRCh38.p12 Primary Assembly
hsa-miR-376a-5p	NR_146162.1	1	545.9	545.9	0.000277	0.00114	1	1	6.54e-06	14	1	0	9	252	0	0	220.9	0	0	22	12609	14	22	2755	2763	9	9	0	read	NR_146162.1	9606	51304	ZDHHC3	DHHC-3|DHHC3|GODZ|ZNF373	zinc finger DHHC-type containing 3	palmitoyltransferase ZDHHC3|DHHC1 protein|Golgi apparatus-specific protein with DHHC zinc finger domain|golgi-specific DHHC Zinc Finger Protein|zinc finger DHHC domain-containing protein 3|zinc finger protein 373|zinc finger, DHHC domain containing 3	NR_146162.1	-	NC_000003.12	protein-coding	VALIDATED	3	-	44915260	44976184	Reference GRCh38.p12 Primary Assembly
hsa-miR-376a-5p	NM_022494.2	1	587.8	587.8	0.00601	0.0201	1	1	6.54e-06	11	1	0	15	252	0	0	255.8	0	0	22	2231	8	22	495	509	15	15	0	read	NM_022494.2	9606	64429	ZDHHC6	DHHC-6|ZNF376	zinc finger DHHC-type containing 6	palmitoyltransferase ZDHHC6|transmembrane protein H4|zinc finger DHHC domain-containing protein 6|zinc finger protein 376	NM_022494.2	NP_071939.1	NC_000010.11	protein-coding	VALIDATED	10	-	112424410	112447571	Reference GRCh38.p12 Primary Assembly
hsa-miR-376a-5p	NM_001321147.1	1	621.7	621.7	0.00654	0.0322	1	1	6.54e-06	14	1	0	8	312	0	0	231.7	0	0	22	4294	15	22	2228	2235	8	8	0	read	NM_001321147.1	9606	284307	ZIK1	ZNF762	zinc finger protein interacting with K protein 1	zinc finger protein interacting with ribonucleoprotein K|zinc finger protein 762|zinc finger protein interacting with K protein 1 homolog	NM_001321147.1	NP_001308076.1	NC_000019.10	protein-coding	VALIDATED	19	+	57583641	57593889	Reference GRCh38.p12 Primary Assembly
hsa-miR-376a-5p	NR_148365.1	2	1652.6	1085.7	4.97e-10	4.32e-08	15	15	0	10	1	0	16	244	0	0	196.7	0	0	22	10301	7	22	5082	5097	16	16	0	read	NR_148365.1	9606	7750	ZMYM2	FIM|MYM|RAMP|SCLL|ZNF198	zinc finger MYM-type containing 2	zinc finger MYM-type protein 2|fused in myeloproliferative disorders protein|rearranged in an atypical myeloproliferative disorder|zinc finger protein 198|zinc finger, MYM-type 2	NR_148365.1	-	NC_000013.11	protein-coding	REVIEWED	13	+	19957405	20091844	Reference GRCh38.p12 Primary Assembly
hsa-miR-376a-5p	NM_001142684.1	1	616.3	616.3	0.00824	0.0266	2	2	3.54e-10	14.5	1	0	8	244	0	0	258.3	0	0	22	3268	15	22	455	462	8	8	0	read	NM_001142684.1	9606	9205	ZMYM5	HSPC050|MYM|ZNF198L1|ZNF237	zinc finger MYM-type containing 5	zinc finger MYM-type protein 5|zinc finger protein 198-like 1|zinc finger protein 237|zinc finger, MYM-type 5	NM_001142684.1	NP_001136156.1	NC_000013.11	protein-coding	VALIDATED	13	-	19823481	19863635	Reference GRCh38.p12 Primary Assembly
hsa-miR-376a-5p	NM_007145.2	1	689.2	689.2	0.0061	0.0212	5	12	2.81e-09	10	1	0	19	120	28	0	309.2	0	0	22	3880	4	22	3805	3823	19	19	0	read	NM_007145.2	9606	7705	ZNF146	OZF	zinc finger protein 146	zinc finger protein OZF|only zinc finger protein	NM_007145.2	NP_009076.2	NC_000019.10	protein-coding	VALIDATED	19	+	36214601	36238773	Reference GRCh38.p12 Primary Assembly
hsa-miR-376a-5p	NM_007147.3	1	612.7	612.7	0.000418	0.00646	1	3	0.0122	12	1	0	11	248	0	0	281.7	0	0	22	3842	11	21	3450	3460	11	11	0	read	NM_007147.3	9606	7728	ZNF175	OTK18	zinc finger protein 175	zinc finger protein 175|zinc finger protein OTK18	NM_007147.3	NP_009078.1	NC_000019.10	protein-coding	VALIDATED	19	+	51571236	51589737	Reference GRCh38.p12 Primary Assembly
hsa-miR-376a-5p	NM_006526.2	1	849.6	849.6	0.000666	0.00834	9	37	3.46e-08	10.5	1	0	17	160	24	0	270.6	0	0	22	5653	5	21	5030	5046	17	17	0	read	NM_006526.2	9606	7764	ZNF217	ZABC1	zinc finger protein 217	zinc finger protein 217	NM_006526.2	NP_006517.1	NC_000020.11	protein-coding	VALIDATED	20	-	53567064	53608968	Reference GRCh38.p12 Primary Assembly
hsa-miR-376a-5p	NM_001306089.1	1	686.6	686.6	0.00295	0.0224	4	4	0	9	1	0	17	240	16	0	220.6	0	0	22	7949	5	21	7547	7563	17	17	0	read	NM_001306089.1	9606	7776	ZNF236	ZNF236A|ZNF236B	zinc finger protein 236	zinc finger protein 236|regulated by glucose	NM_001306089.1	NP_001293018.1	NC_000018.10	protein-coding	VALIDATED	18	+	76822549	76970731	Reference GRCh38.p12 Primary Assembly
hsa-miR-376a-5p	NM_003417.4	1	652	652	0.00129	0.00886	4	4	0	11	1	0	13	252	0	0	196	0	0	22	12172	10	22	10347	10359	13	13	0	read	NM_003417.4	9606	9422	ZNF264	-	zinc finger protein 264	zinc finger protein 264	NM_003417.4	NP_003408.1	NC_000019.10	protein-coding	REVIEWED	19	+	57191499	57222845	Reference GRCh38.p12 Primary Assembly
hsa-miR-376a-5p	NM_015021.2	1	2173.2	2173.2	0	0	42	42	0	14	1	0	9	252	0	0	208.2	0	0	22	12369	14	22	4357	4365	9	9	0	read	NM_015021.2	9606	23036	ZNF292	Nbla00365|ZFP292|ZN-16|Zn-15|bA393I2.3	zinc finger protein 292	zinc finger protein 292|16 zinc-finger domain protein|putative protein product of Nbla00365	NM_015021.2	NP_055836.1	NC_000006.12	protein-coding	REVIEWED	6	+	87155548	87265942	Reference GRCh38.p12 Primary Assembly
hsa-miR-376a-5p	NM_152791.4	1	528.6	528.6	0.024	0.043	1	1	6.54e-06	14.5	1	0	8	240	0	0	214.6	0	0	22	8547	14	21	339	346	8	8	0	read	NM_152791.4	9606	148254	ZNF555	-	zinc finger protein 555	zinc finger protein 555	NM_152791.4	NP_690004.4	NC_000019.10	protein-coding	VALIDATED	19	+	2841434	2860483	Reference GRCh38.p12 Primary Assembly
hsa-miR-376a-5p	NM_032497.2	2	1106.5	561.2	0.0275	0.0443	1	1	6.54e-06	14	1	0	9	252	0	0	236.2	0	0	22	3072	14	22	1168	1176	9	9	0	read	NM_032497.2	9606	84527	ZNF559	NBLA00121	zinc finger protein 559	zinc finger protein 559|putative protein product of Nbla00121	NM_032497.2	NP_115886.1	NC_000019.10	protein-coding	VALIDATED	19	+	9323771	9343844	Reference GRCh38.p12 Primary Assembly
hsa-miR-376a-5p	NM_152603.4	1	4784.5	4784.5	0	0	107	107	0	14	1	0	9	252	0	0	219.5	0	0	22	2748	14	22	498	506	9	9	0	read	NM_152603.4	9606	163081	ZNF567	-	zinc finger protein 567	zinc finger protein 567	NM_152603.4	NP_689816.2	NC_000019.10	protein-coding	VALIDATED	19	+	36666960	36723547	Reference GRCh38.p12 Primary Assembly
hsa-miR-376a-5p	NM_001204839.1	1	530.2	530.2	0.0235	0.0462	1	1	6.54e-06	13	1	0	12	244	0	0	213.2	0	0	22	2498	11	22	1483	1494	12	12	0	read	NM_001204839.1	9606	374900	ZNF568	ZFP568	zinc finger protein 568	zinc finger protein 568	NM_001204839.1	NP_001191768.1	NC_000019.10	protein-coding	VALIDATED	19	+	36916328	36997931	Reference GRCh38.p12 Primary Assembly
hsa-miR-376a-5p	NM_199126.2	1	642.4	642.4	0.0163	0.0336	3	8	1.23e-05	14	1	0	8	312	0	0	172.4	0	0	22	6762	15	22	3099	3106	8	8	0	read	NM_199126.2	9606	199704	ZNF585A	-	zinc finger protein 585A	zinc finger protein 585A	NM_199126.2	NP_954577.1	NC_000019.10	protein-coding	VALIDATED	19	-	37147437	37172740	Reference GRCh38.p12 Primary Assembly
hsa-miR-376a-5p	NM_021916.3	1	641.8	641.8	0.00022	0.00434	3	3	2.18e-14	14	1	0	8	248	0	0	237.8	0	0	22	4018	14	21	2123	2130	8	8	0	read	NM_021916.3	9606	7621	ZNF70	Cos17	zinc finger protein 70	zinc finger protein 70|zinc finger protein N27C7-1	NM_021916.3	NP_068735.1	NC_000022.11	protein-coding	VALIDATED	22	-	23741583	23751091	Reference GRCh38.p12 Primary Assembly
hsa-miR-376a-5p	NM_001033723.2	1	546.6	546.6	0.00692	0.019	1	1	6.54e-06	10	1	0	19	152	28	0	294.6	0	0	22	14403	3	21	7103	7121	19	19	0	read	NM_001033723.2	9606	619279	ZNF704	Gig1	zinc finger protein 704	zinc finger protein 704	NM_001033723.2	NP_001028895.1	NC_000008.11	protein-coding	VALIDATED	8	-	80628450	80884415	Reference GRCh38.p12 Primary Assembly
hsa-miR-376a-5p	NM_021998.4	1	655.2	655.2	0.00516	0.0293	2	2	3.54e-10	7	1	0	22	252	4	0	267.2	0	0	22	4182	1	22	274	295	22	22	0	read	NM_021998.4	9606	7552	ZNF711	CMPX1|MRX97|ZNF4|ZNF5|ZNF6|Zfp711|dJ75N13.1	zinc finger protein 711	zinc finger protein 711|dJ75N13.1 (znf6-like)|zinc finger protein 6 (CMPX1)	NM_021998.4	NP_068838.3	NC_000023.11	protein-coding	REVIEWED	X	+	85243819	85273361	Reference GRCh38.p12 Primary Assembly
hsa-miR-376a-5p	NM_001350495.1	1	190.8	190.8	0.314	0.352	1	1	6.54e-06	11	1	0	12	56	-10	0	54.8	0	0	22	4461	11	22	1544	1555	12	12	11	read	NM_001350495.1	9606	91661	ZNF765	-	zinc finger protein 765	zinc finger protein 765	NM_001350495.1	NP_001337424.1	NC_000019.10	protein-coding	VALIDATED	19	+	53395132	53427320	Reference GRCh38.p12 Primary Assembly
hsa-miR-376a-5p	NM_001023563.3	2	1456.8	777.7	0.000813	0.0106	4	4	0	6.5	1	0	22	252	16	0	297.7	0	0	22	10126	1	22	8559	8580	22	22	0	read	NM_001023563.3	9606	390980	ZNF805	-	zinc finger protein 805	zinc finger protein 805|CTC-444N24.8	NM_001023563.3	NP_001018857.2	NC_000019.10	protein-coding	VALIDATED	19	+	57240684	57262737	Reference GRCh38.p12 Primary Assembly
hsa-miR-376a-5p	NR_028594.1	1	759.2	759.2	0.00268	0.0168	5	5	0	13	1	0	10	252	0	0	268.2	0	0	22	2015	13	22	715	724	10	10	0	read	NR_028594.1	9606	401898	ZNF833P	ZNF833	zinc finger protein 833, pseudogene	CTC-499B15.5|zinc finger protein pseudogene	NR_028594.1	-	NC_000019.10	pseudo	VALIDATED	19	+	11673997	11686568	Reference GRCh38.p12 Primary Assembly
hsa-miR-376a-5p	NR_104010.1	1	348.7	348.7	0.129	0.155	2	2	3.54e-10	11	1	0	12	160	0	0	54.7	0	0	22	942	11	22	326	337	12	12	11	read	NR_104010.1	9606	9326	ZNHIT3	PEHO|TRIP3	zinc finger HIT-type containing 3	zinc finger HIT domain-containing protein 3|HNF-4a coactivator|TR-interacting protein 3|TRIP-3|thyroid hormone receptor interactor 3|thyroid receptor interacting protein 3|zinc finger, HIT domain containing 3|zinc finger, HIT type 3	NR_104010.1	-	NC_000017.11	protein-coding	VALIDATED	17	+	36486626	36499309	Reference GRCh38.p12 Primary Assembly
hsa-miR-376a-5p	NM_001320556.1	2	1166.3	607.2	0.0079	0.0339	1	1	6.54e-06	13.5	1	0	9	252	0	0	277.2	0	0	22	1266	14	22	1167	1175	9	9	0	read	NM_001320556.1	9606	80345	ZSCAN16	ZNF392|ZNF435|dJ265C24.3	zinc finger and SCAN domain containing 16	zinc finger and SCAN domain-containing protein 16|zinc finger protein 392|zinc finger protein 435	NM_001320556.1	NP_001307485.1	NC_000006.12	protein-coding	VALIDATED	6	+	28123752	28130085	Reference GRCh38.p12 Primary Assembly
hsa-miR-376a-5p	NM_001350986.1	1	144.2	144.2	0.4	0.432	1	1	6.54e-06	8	1	0	17	-16	8	0	49.2	0	0	22	4225	6	22	2881	2897	17	17	11	read	NM_001350986.1	9606	221785	ZSCAN25	ZNF498	zinc finger and SCAN domain containing 25	zinc finger and SCAN domain-containing protein 25|zinc finger protein 498	NM_001350986.1	NP_001337915.1	NC_000007.14	protein-coding	VALIDATED	7	+	99616607	99738688	Reference GRCh38.p12 Primary Assembly

## Sheet: Table S5.2
Table S5.2 The targets of selected A-to-I edited miRNA hsa-mir-376a-1_9g.
Query	Ref	Total_Hits	Total_Score	Max_Score	Score_PValue	Corrected_Score_PValue	U-to-C_Reads	Total_Reads	Variation_PValue	Total_Mismatches	Mismatch_PValue	Total_Extension	Total_Matched_Length	Seed_Score	12-17nt_Score	Close_Hit_Score	AU_Content_Score	Position_Score	FirstA_Score	Query_Len	Ref_Len	Query_Start	Query_End	Ref_Start	Ref_End	Query_Paired	Ref_Paired	Centered_Pair	Site_Type	Ref.	#tax_id	GeneID	Symbol	Synonyms	description	Other_designations	RNA_nucleotide_accession.version	protein_accession.version	genomic_nucleotide_accession.version	type_of_gene	status	chromosome	orientation	start_position_on_the_genomic_accession	end_position_on_the_genomic_accession	assembly
hsa-mir-376a-1_9g	NM_005885.3	1	553.6	553.6	0.0315	0.0462	1	1	6.54e-06	7	1	0	22	128	44	0	291.6	0	0	22	9710	1	22	4428	4449	22	22	0	read	NM_005885.3	9606	10299	MARCH6	DOA10|MARCH-VI|RNF176|TEB4	membrane associated ring-CH-type finger 6	E3 ubiquitin-protein ligase MARCH6|RING finger protein 176|RING-type E3 ubiquitin transferase MARCH6|doa10 homolog|membrane associated ring finger 6|membrane-associated RING finger protein 6|membrane-associated RING-CH finger protein 6|membrane-associated RING-CH protein VI|membrane-associated ring finger (C3HC4) 6, E3 ubiquitin protein ligase	NM_005885.3	NP_005876.2	NC_000005.10	protein-coding	REVIEWED	5	+	10353638	10440387	Reference GRCh38.p12 Primary Assembly
hsa-mir-376a-1_9g	NM_015146.1	1	719.5	719.5	2.85e-05	0.00111	6	6	0	14.5	1	0	8	240	0	0	203.5	0	0	22	4344	14	21	1759	1766	8	8	0	read	NM_015146.1	9606	23176	SEPTIN8	43710	septin 8	septin-8	NM_015146.1	NP_055961.1	NC_000005.10	protein-coding	REVIEWED	5	-	132750816	132778215	Reference GRCh38.p12 Primary Assembly
hsa-mir-376a-1_9g	NM_018243.3	1	555.5	555.5	0.0309	0.0455	1	1	6.54e-06	14	1	0	9	252	0	0	228.5	0	0	22	5610	14	22	4881	4889	9	9	0	read	NM_018243.3	9606	55752	SEPTIN11	-	septin 11	septin-11	NM_018243.3	NP_060713.1	NC_000004.12	protein-coding	VALIDATED	4	+	76949713	77040153	Reference GRCh38.p12 Primary Assembly
hsa-mir-376a-1_9g	NM_001286683.1	1	608.7	608.7	0.000777	0.00493	1	3	0.0122	14	1	0	9	252	0	0	281.7	0	0	22	2193	14	22	1859	1867	9	9	0	read	NM_001286683.1	9606	51166	AADAT	KAT2|KATII|KYAT2	aminoadipate aminotransferase	kynurenine/alpha-aminoadipate aminotransferase, mitochondrial|2-aminoadipate aminotransferase|2-aminoadipate transaminase|KAT/AadAT|L kynurenine/alpha aminoadipate aminotransferase|alpha-aminoadipate aminotransferase|kynurenine aminotransferase II|kynurenine--oxoglutarate aminotransferase II|kynurenine--oxoglutarate transaminase 2|kynurenine--oxoglutarate transaminase II	NM_001286683.1	NP_001273612.1	NC_000004.12	protein-coding	REVIEWED	4	-	170060221	170091698	Reference GRCh38.p12 Primary Assembly
hsa-mir-376a-1_9g	NM_015423.2	1	633	633	6.54e-06	0.000238	1	1	6.54e-06	7.5	1	0	22	244	12	0	287	0	0	22	2880	1	22	1430	1451	22	22	0	read	NM_015423.2	9606	60496	AASDHPPT	AASD-PPT|ACPS|CGI-80|LYS2|LYS5	aminoadipate-semialdehyde dehydrogenase-phosphopantetheinyl transferase	L-aminoadipate-semialdehyde dehydrogenase-phosphopantetheinyl transferase|4'-phosphopantetheinyl transferase|LYS5 ortholog|alpha-aminoadipic semialdehyde dehydrogenase-phosphopantetheinyl transferase|holo ACP synthase|holo-[acyl-carrier-protein] synthase	NM_015423.2	NP_056238.2	NC_000011.10	protein-coding	REVIEWED	11	+	106077564	106098691	Reference GRCh38.p12 Primary Assembly
hsa-mir-376a-1_9g	NM_012138.3	1	590.4	590.4	0.00389	0.0267	1	1	6.54e-06	10	1	0	14	252	0	0	246.4	0	0	22	2172	9	22	1744	1757	14	14	0	read	NM_012138.3	9606	26574	AATF	BFR2|CHE-1|CHE1|DED	apoptosis antagonizing transcription factor	protein AATF|rb-binding protein Che-1	NM_012138.3	NP_036270.1	NC_000017.11	protein-coding	REVIEWED	17	+	36948874	37056870	Reference GRCh38.p12 Primary Assembly
hsa-mir-376a-1_9g	NM_005759.5	1	1217	1217	6.58e-07	3.59e-05	17	17	0	8.5	1	0	19	248	16	0	225	0	0	22	6533	3	21	1248	1266	19	19	0	read	NM_005759.5	9606	10152	ABI2	ABI-2|ABI2B|AIP-1|AblBP3|SSH3BP2|argBP1|argBPIA|argBPIB	abl interactor 2	abl interactor 2|abelson interactor 2|abl binding protein 3|abl-interacting protein 1 (SH3-containing protein)|abl-interactor protein 2b|arg protein tyrosine kinase-binding protein|arg-binding protein 1	NM_005759.5	NP_005750.4	NC_000002.12	protein-coding	VALIDATED	2	+	203325012	203432172	Reference GRCh38.p12 Primary Assembly
hsa-mir-376a-1_9g	NM_005157.5	1	1078.6	1078.6	1.41e-08	1.56e-06	15	15	0	14.5	1	0	8	240	0	0	202.6	0	0	22	5596	14	21	1686	1693	8	8	0	read	NM_005157.5	9606	25	ABL1	ABL|CHDSKM|JTK7|bcr/abl|c-ABL|c-ABL1|p150|v-abl	ABL proto-oncogene 1, non-receptor tyrosine kinase	tyrosine-protein kinase ABL1|Abelson tyrosine-protein kinase 1|bcr/c-abl oncogene protein|c-abl oncogene 1, receptor tyrosine kinase|proto-oncogene c-Abl|proto-oncogene tyrosine-protein kinase ABL1|v-abl Abelson murine leukemia viral oncogene homolog 1	NM_005157.5	NP_005148.2	NC_000009.12	protein-coding	REVIEWED	9	+	130713880	130887674	Reference GRCh38.p12 Primary Assembly
hsa-mir-376a-1_9g	NM_001037171.1	1	574.4	574.4	0.0134	0.0278	2	2	3.54e-10	14	1	0	9	252	0	0	207.4	0	0	22	1727	14	22	570	578	9	9	0	read	NM_001037171.1	9606	23597	ACOT9	ACATE2|CGI-16|MT-ACT48|MTACT48	acyl-CoA thioesterase 9	acyl-coenzyme A thioesterase 9, mitochondrial|acyl-CoA thioester hydrolase 9|acyl-Coenzyme A thioesterase 2, mitochondrial|mitochondrial Acyl-CoA Thioesterase	NM_001037171.1	NP_001032248.1	NC_000023.11	protein-coding	REVIEWED	X	-	23701054	23743289	Reference GRCh38.p12 Primary Assembly
hsa-mir-376a-1_9g	NM_022977.2	1	585.3	585.3	0.00331	0.0217	1	1	6.54e-06	8.5	1	0	21	244	16	0	244.3	0	0	22	5351	2	22	5303	5323	21	21	0	read	NM_022977.2	9606	2182	ACSL4	ACS4|FACL4|LACS4|MRX63|MRX68	acyl-CoA synthetase long chain family member 4	long-chain-fatty-acid--CoA ligase 4|LACS 4|acyl-CoA synthetase 4|fatty-acid-Coenzyme A ligase, long-chain 4|lignoceroyl-CoA synthase|long-chain acyl-CoA synthetase 4|long-chain fatty-acid-Coenzyme A ligase 4	NM_022977.2	NP_075266.1	NC_000023.11	protein-coding	REVIEWED	X	-	109641329	109733402	Reference GRCh38.p12 Primary Assembly
hsa-mir-376a-1_9g	NM_139055.3	2	1143.3	639.7	0.000339	0.00819	1	1	6.54e-06	7.5	1	0	22	320	8	0	222.7	0	0	22	5677	1	22	4577	4598	22	22	0	read	NM_139055.3	9606	170689	ADAMTS15	-	ADAM metallopeptidase with thrombospondin type 1 motif 15	A disintegrin and metalloproteinase with thrombospondin motifs 15|ADAM-TS 15|ADAM-TS15|ADAMTS-15|a disintegrin-like and metalloprotease (reprolysin type) with thrombospondin type 1 motif, 15, preproprotein|metalloprotease disintegrin 15 with thrombospondin domains	NM_139055.3	NP_620686.1	NC_000011.10	protein-coding	REVIEWED	11	+	130448875	130478214	Reference GRCh38.p12 Primary Assembly
hsa-mir-376a-1_9g	NM_001320593.1	3	1720.8	660.2	0.000217	0.00651	4	4	0	8.5	1	0	21	248	24	0	189.2	0	0	22	4451	1	21	3332	3352	21	21	0	read	NM_001320593.1	9606	120	ADD3	ADDL|CPSQ3	adducin 3	gamma-adducin|adducin 3 (gamma)|adducin-like protein 70	NM_001320593.1	NP_001307522.1	NC_000010.11	protein-coding	REVIEWED	10	+	109996349	110135564	Reference GRCh38.p12 Primary Assembly
hsa-mir-376a-1_9g	NM_024551.2	2	1578.2	950.5	0.000154	0.00345	11	13	0	8	1	0	22	244	8	0	215.5	0	0	22	3982	1	22	906	927	22	22	0	read	NM_024551.2	9606	79602	ADIPOR2	ACDCR2|PAQR2	adiponectin receptor 2	adiponectin receptor protein 2|progestin and adipoQ receptor family member 2|progestin and adipoQ receptor family member II	NM_024551.2	NP_078827.2	NC_000012.12	protein-coding	VALIDATED	12	+	1691026	1788678	Reference GRCh38.p12 Primary Assembly
hsa-mir-376a-1_9g	NM_014423.3	1	579.7	579.7	0.0187	0.0342	1	1	6.54e-06	14.5	1	0	8	244	0	0	259.7	0	0	22	9580	15	22	5571	5578	8	8	0	read	NM_014423.3	9606	27125	AFF4	AF5Q31|CHOPS|MCEF	AF4/FMR2 family member 4	AF4/FMR2 family member 4|ALL1-fused gene from chromosome 5q31 protein|major CDK9 elongation factor-associated protein	NM_014423.3	NP_055238.1	NC_000005.10	protein-coding	REVIEWED	5	-	132875378	132963661	Reference GRCh38.p12 Primary Assembly
hsa-mir-376a-1_9g	NM_006796.2	2	701.7	621.3	0.000295	0.00675	1	1	6.54e-06	10	1	0	18	240	16	0	286.3	0	0	22	3223	4	21	3059	3076	18	18	0	read	NM_006796.2	9606	10939	AFG3L2	SCA28|SPAX5	AFG3 like matrix AAA peptidase subunit 2	AFG3-like protein 2|AFG3 ATPase family gene 3-like 2|AFG3 ATPase family member 3-like 2|AFG3 like AAA ATPase 2|ATPase family gene 3, yeast|paraplegin-like protein	NM_006796.2	NP_006787.2	NC_000018.10	protein-coding	REVIEWED	18	-	12328943	12377308	Reference GRCh38.p12 Primary Assembly
hsa-mir-376a-1_9g	NM_001145396.1	1	614.5	614.5	0.00554	0.0162	2	2	3.54e-10	6.5	1	0	22	252	16	0	209.5	0	0	22	2966	1	22	2889	2910	22	22	0	read	NM_001145396.1	9606	126133	ALDH16A1	-	aldehyde dehydrogenase 16 family member A1	aldehyde dehydrogenase family 16 member A1	NM_001145396.1	NP_001138868.1	NC_000019.10	protein-coding	REVIEWED	19	+	49453215	49471049	Reference GRCh38.p12 Primary Assembly
hsa-mir-376a-1_9g	NM_001034173.3	2	664	517.2	0.0223	0.0364	1	1	6.54e-06	8	1	0	21	252	8	0	166.2	0	0	22	7555	2	22	2326	2346	21	21	0	read	NM_001034173.3	9606	160428	ALDH1L2	mtFDH	aldehyde dehydrogenase 1 family member L2	mitochondrial 10-formyltetrahydrofolate dehydrogenase|10-formyltetrahydrofolate dehydrogenase ALDH1L2|aldehyde dehydrogenase family 1 member L2, mitochondrial|mitochondrial 10-FTHFDH|probable 10-formyltetrahydrofolate dehydrogenase ALDH1L2	NM_001034173.3	NP_001029345.2	NC_000012.12	protein-coding	REVIEWED	12	-	105019783	105084608	Reference GRCh38.p12 Primary Assembly
hsa-mir-376a-1_9g	NM_184041.2	1	591.7	591.7	0.00825	0.026	2	2	3.54e-10	14	1	0	8	312	0	0	159.7	0	0	22	1597	15	22	189	196	8	8	0	read	NM_184041.2	9606	226	ALDOA	ALDA|GSD12|HEL-S-87p	aldolase, fructose-bisphosphate A	fructose-bisphosphate aldolase A|aldolase A, fructose-bisphosphate|epididymis secretory sperm binding protein Li 87p|fructose-1,6-bisphosphate triosephosphate-lyase|lung cancer antigen NY-LU-1|muscle-type aldolase	NM_184041.2	NP_908930.1	NC_000016.10	protein-coding	REVIEWED	16	+	30053089	30070419	Reference GRCh38.p12 Primary Assembly
hsa-mir-376a-1_9g	NM_006020.2	1	540.2	540.2	0.0091	0.0277	1	1	6.54e-06	12.5	1	0	10	312	0	0	140.2	0	0	22	2585	13	22	693	702	10	10	0	read	NM_006020.2	9606	8846	ALKBH1	ABH|ABH1|ALKBH|alkB|hABH	alkB homolog 1, histone H2A dioxygenase	nucleic acid dioxygenase ALKBH1|DNA 6mA demethylase|DNA N6-methyl adenine demethylase|DNA demethylase ALKBH1|DNA lyase ABH1|DNA oxidative demethylase ALKBH1|alkB, alkylation repair homolog 1|alkylated DNA repair protein alkB homolog 1|alkylation repair, alkB homolog|alpha-ketoglutarate-dependent dioxygenase ABH1|tRNA N1-methyl adenine demethylase	NM_006020.2	NP_006011.2	NC_000014.9	protein-coding	REVIEWED	14	-	77672403	77708037	Reference GRCh38.p12 Primary Assembly
hsa-mir-376a-1_9g	NM_139178.3	1	39.2	39.2	0.589	0.601	1	1	6.54e-06	7	1	0	19	-140	28	0	48.2	0	0	22	1585	1	19	1177	1195	19	19	11.5	read	NM_139178.3	9606	221120	ALKBH3	ABH3|DEPC-1|DEPC1|PCA1|hABH3	alkB homolog 3, alpha-ketoglutaratedependent dioxygenase	alpha-ketoglutarate-dependent dioxygenase alkB homolog 3|alkB homolog 3, alpha-ketoglutarate-dependent dioxygenase|alkB, alkylation repair homolog 3|alkylated DNA repair protein alkB homolog 3|prostate cancer antigen-1	NM_139178.3	NP_631917.1	NC_000011.10	protein-coding	VALIDATED	11	+	43880806	43920274	Reference GRCh38.p12 Primary Assembly
hsa-mir-376a-1_9g	NM_022662.3	1	536.8	536.8	0.00999	0.0185	1	1	6.54e-06	9	1	0	20	252	4	0	195.8	0	0	22	7753	3	22	429	448	20	20	0	read	NM_022662.3	9606	64682	ANAPC1	APC1|MCPR|TSG24	anaphase promoting complex subunit 1	anaphase-promoting complex subunit 1|anaphase-promoting complex 1 (meiotic checkpoint regulator)|cyclosome subunit 1|mitotic checkpoint regulator|testis-specific gene 24 protein	NM_022662.3	NP_073153.1	NC_000002.12	protein-coding	VALIDATED	2	-	111766149	111884195	Reference GRCh38.p12 Primary Assembly
hsa-mir-376a-1_9g	NR_037931.1	1	538.8	538.8	7.44e-05	0.000235	1	1	6.54e-06	9	1	0	20	252	4	0	197.8	0	0	22	1771	3	22	304	323	20	20	0	read	NR_037931.1	9606	100286979	ANAPC1P1	-	anaphase promoting complex subunit 1 pseudogene 1	-	NR_037931.1	-	NC_000002.12	pseudo	PROVISIONAL	2	+	86861824	86895041	Reference GRCh38.p12 Primary Assembly
hsa-mir-376a-1_9g	NR_146419.1	1	679.2	679.2	0.00191	0.00965	4	4	0	8.5	1	0	22	252	4	0	225.2	0	0	22	4387	1	22	3788	3809	22	22	0	read	NR_146419.1	9606	110006327	ANKRD20A4-ANKRD20A20P	-	ANKRD20A4-ANKRD20A20P readthrough	-	NR_146419.1	-	NC_000009.12	ncRNA	VALIDATED	9	+	64369393	64469241	Reference GRCh38.p12 Primary Assembly
hsa-mir-376a-1_9g	NM_213599.2	2	718.4	608.1	0.00086	0.00859	1	1	6.54e-06	7	1	0	21	244	16	0	252.1	0	0	22	6661	2	22	5640	5660	21	21	0	read	NM_213599.2	9606	203859	ANO5	GDD1|LGMD2L|TMEM16E	anoctamin 5	anoctamin-5|gnathodiaphyseal dysplasia 1 protein|integral membrane protein GDD1|transmembrane protein 16E	NM_213599.2	NP_998764.1	NC_000011.10	protein-coding	REVIEWED	11	+	22192484	22283366	Reference GRCh38.p12 Primary Assembly
hsa-mir-376a-1_9g	NM_207012.3	1	732.6	732.6	0.00425	0.0194	4	10	1.9e-07	14	1	0	8	248	0	0	286.6	0	0	22	5287	14	21	3702	3709	8	8	0	read	NM_207012.3	9606	26985	AP3M1	-	adaptor related protein complex 3 subunit mu 1	AP-3 complex subunit mu-1|AP-3 adapter complex mu3A subunit|adapter-related protein complex 3 mu-1 subunit|adaptor related protein complex 3 mu 1 subunit|clathrin adaptor complex AP3, mu-3A subunit|mu-adaptin 3A|mu3A-adaptin	NM_207012.3	NP_996895.1	NC_000010.11	protein-coding	REVIEWED	10	-	74120011	74151084	Reference GRCh38.p12 Primary Assembly
hsa-mir-376a-1_9g	NM_001127511.2	3	1602.4	580.7	0.000902	0.0141	1	1	6.54e-06	14	1	0	9	252	0	0	253.7	0	0	22	10814	14	22	5946	5954	9	9	0	read	NM_001127511.2	9606	324	APC	BTPS2|DP2|DP2.5|DP3|GS|PPP1R46	APC, WNT signaling pathway regulator	adenomatous polyposis coli protein|WNT signaling pathway regulator|adenomatosis polyposis coli tumor suppressor|adenomatous polyposis coli (APC)|deleted in polyposis 2.5|protein phosphatase 1, regulatory subunit 46|truncated adenomatosis polyposis coli	NM_001127511.2	NP_001120983.2	NC_000005.10	protein-coding	REVIEWED	5	+	112707504	112846238	Reference GRCh38.p12 Primary Assembly
hsa-mir-376a-1_9g	NM_001130415.1	1	540.7	540.7	0.00421	0.0132	1	1	6.54e-06	14	1	0	8	248	0	0	214.7	0	0	22	4752	14	21	1390	1397	8	8	0	read	NM_001130415.1	9606	81575	APOLD1	VERGE	apolipoprotein L domain containing 1	apolipoprotein L domain-containing protein 1|vascular early response gene protein	NM_001130415.1	NP_001123887.1	NC_000012.12	protein-coding	VALIDATED	12	+	12725916	12791465	Reference GRCh38.p12 Primary Assembly
hsa-mir-376a-1_9g	NM_001142281.1	1	599.7	599.7	0.00679	0.0177	2	2	3.54e-10	13	1	0	10	248	0	0	230.7	0	0	22	3768	12	21	935	944	10	10	0	read	NM_001142281.1	9606	372	ARCN1	COPD|SRMMD	archain 1	coatomer subunit delta|archain vesicle transport protein 1|coatomer delta subunit|coatomer protein complex, subunit delta|coatomer protein delta-COP|delta-COP|delta-coat protein	NM_001142281.1	NP_001135753.1	NC_000011.10	protein-coding	REVIEWED	11	+	118572386	118603032	Reference GRCh38.p12 Primary Assembly
hsa-mir-376a-1_9g	NM_001658.3	1	672.9	672.9	0.000732	0.0111	4	7	1.23e-10	14	1	0	8	248	0	0	226.9	0	0	22	1901	14	21	1111	1118	8	8	0	read	NM_001658.3	9606	375	ARF1	-	ADP ribosylation factor 1	ADP-ribosylation factor 1	NM_001658.3	NP_001649.1	NC_000001.11	protein-coding	REVIEWED	1	+	228082659	228099211	Reference GRCh38.p12 Primary Assembly
hsa-mir-376a-1_9g	NM_006420.2	1	559.9	559.9	0.0129	0.0251	1	1	6.54e-06	13.5	1	0	9	312	0	0	165.9	0	0	22	9004	14	22	7329	7337	9	9	0	read	NM_006420.2	9606	10564	ARFGEF2	BIG2|PVNH2|dJ1164I10.1	ADP ribosylation factor guanine nucleotide exchange factor 2	brefeldin A-inhibited guanine nucleotide-exchange protein 2|ADP-ribosylation factor guanine nucleotide-exchange factor 2 (brefeldin A-inhibited)|brefeldin A-inhibited GEP 2	NM_006420.2	NP_006411.2	NC_000020.11	protein-coding	REVIEWED	20	+	48921720	49036692	Reference GRCh38.p12 Primary Assembly
hsa-mir-376a-1_9g	NM_001328665.1	1	537.1	537.1	0.0026	0.0165	1	1	6.54e-06	9	1	0	20	240	4	0	206.1	0	0	22	8739	2	21	3683	3702	20	20	0	read	NM_001328665.1	9606	9411	ARHGAP29	PARG1	Rho GTPase activating protein 29	rho GTPase-activating protein 29|PTPL1-associated RhoGAP 1 (PARG1)|PTPL1-associated RhoGAP protein 1|rho-type GTPase-activating protein 29	NM_001328665.1	NP_001315594.1	NC_000001.11	protein-coding	REVIEWED	1	-	94168906	94275067	Reference GRCh38.p12 Primary Assembly
hsa-mir-376a-1_9g	NM_139135.3	2	1143.6	632.6	0.00101	0.00859	3	24	0.0459	14	1	0	8	248	0	0	226.6	0	0	22	7932	14	21	6671	6678	8	8	0	read	NM_139135.3	9606	8289	ARID1A	B120|BAF250|BAF250a|BM029|C1orf4|CSS2|ELD|MRD14|OSA1|P270|SMARCF1|hELD|hOSA1	AT-rich interaction domain 1A	AT-rich interactive domain-containing protein 1A|ARID domain-containing protein 1A|AT rich interactive domain 1A (SWI-like)|BRG1-associated factor 250a|OSA1 nuclear protein|SWI-like protein|SWI/SNF complex protein p270|SWI/SNF-related, matrix-associated, actin-dependent regulator of chromatin subfamily F member 1|brain protein 120|chromatin remodeling factor p250|osa homolog 1	NM_139135.3	NP_624361.1	NC_000001.11	protein-coding	REVIEWED	1	+	26696032	26782109	Reference GRCh38.p12 Primary Assembly
hsa-mir-376a-1_9g	NR_135074.1	1	758.7	758.7	1.22e-05	0.000227	7	8	0	15	1	0	8	160	0	0	289.7	0	0	22	6242	14	21	5642	5649	8	8	0	read	NR_135074.1	9606	51742	ARID4B	BCAA|BRCAA1|RBBP1L1|RBP1L1|SAP180	AT-rich interaction domain 4B	AT-rich interactive domain-containing protein 4B|180 kDa Sin3-associated polypeptide|ARID domain-containing protein 4B|AT rich interactive domain 4B (RBP1-like)|Rb-binding protein homolog|SIN3A-associated protein 180|breast cancer-associated antigen 1|breast cancer-associated antigen BRCAA1|breast carcinoma-associated antigen|histone deacetylase complex subunit SAP180|retinoblastoma-binding prote…	NR_135074.1	-	NC_000001.11	protein-coding	REVIEWED	1	-	235166894	235328223	Reference GRCh38.p12 Primary Assembly
hsa-mir-376a-1_9g	NM_018184.2	1	585	585	0.00485	0.0222	2	2	3.54e-10	9	1	0	21	240	8	0	220	0	0	22	3008	1	21	1324	1344	21	21	0	read	NM_018184.2	9606	55207	ARL8B	ARL10C|Gie1	ADP ribosylation factor like GTPase 8B	ADP-ribosylation factor-like protein 8B|ADP-ribosylation factor-like 10C|ADP-ribosylation factor-like 8B|ADP-ribosylation factor-like protein 10C|novel small G protein indispensable for equal chromosome segregation 1	NM_018184.2	NP_060654.1	NC_000003.12	protein-coding	VALIDATED	3	+	5122244	5180915	Reference GRCh38.p12 Primary Assembly
hsa-mir-376a-1_9g	NM_018263.5	1	656.2	656.2	0.00791	0.0365	3	3	2.18e-14	13.5	1	0	9	252	0	0	244.2	0	0	22	12894	14	22	12466	12474	9	9	0	read	NM_018263.5	9606	55252	ASXL2	ASXH2|SHAPNS	ASXL transcriptional regulator 2	putative Polycomb group protein ASXL2|additional sex combs like 2, transcriptional regulator|additional sex combs-like protein 2|polycomb group protein ASXH2	NM_018263.5	NP_060733.4	NC_000002.12	protein-coding	REVIEWED	2	-	25733752	25878515	Reference GRCh38.p12 Primary Assembly
hsa-mir-376a-1_9g	NM_014109.3	1	521.3	521.3	0.0525	0.0719	1	1	6.54e-06	10.5	1	0	18	244	12	0	184.3	0	0	22	5580	5	22	1159	1176	18	18	0	read	NM_014109.3	9606	29028	ATAD2	ANCCA|CT137|PRO2000	ATPase family, AAA domain containing 2	ATPase family AAA domain-containing protein 2|AAA nuclear coregulator cancer-associated protein	NM_014109.3	NP_054828.2	NC_000008.11	protein-coding	REVIEWED	8	-	123319849	123396464	Reference GRCh38.p12 Primary Assembly
hsa-mir-376a-1_9g	NM_022374.4	1	651.6	651.6	0.00293	0.0119	1	1	6.54e-06	13	1	0	9	320	0	0	247.6	0	0	22	4447	14	22	4289	4297	9	9	0	read	NM_022374.4	9606	64225	ATL2	ARL3IP2|ARL6IP2|aip-2|atlastin2	atlastin GTPase 2	atlastin-2|ADP-ribosylation factor-like protein 6-interacting protein 2|ARL-6-interacting protein 2	NM_022374.4	NP_071769.2	NC_000002.12	protein-coding	VALIDATED	2	-	38293956	38378583	Reference GRCh38.p12 Primary Assembly
hsa-mir-376a-1_9g	NM_001001323.1	1	587	587	0.0115	0.0259	2	2	3.54e-10	14	1	0	8	248	0	0	221	0	0	22	6950	14	21	3518	3525	8	8	0	read	NM_001001323.1	9606	490	ATP2B1	PMCA1|PMCA1kb	ATPase plasma membrane Ca2+ transporting 1	plasma membrane calcium-transporting ATPase 1|ATPase, Ca++ transporting, plasma membrane 1|plasma membrane calcium pump	NM_001001323.1	NP_001001323.1	NC_000012.12	protein-coding	REVIEWED	12	-	89588048	89709352	Reference GRCh38.p12 Primary Assembly
hsa-mir-376a-1_9g	NM_001688.4	1	553.1	553.1	8.16e-05	0.00131	2	2	3.54e-10	13.5	1	0	9	252	0	0	181.1	0	0	22	2116	14	22	1801	1809	9	9	0	read	NM_001688.4	9606	515	ATP5PB	ATP5F1|PIG47	ATP synthase peripheral stalk-membrane subunit b	ATP synthase F(0) complex subunit B1, mitochondrial|ATP synthase B chain, mitochondrial|ATP synthase proton-transporting mitochondrial F(0) complex subunit B1|ATP synthase subunit b, mitochondrial|ATP synthase, H+ transporting, mitochondrial F0 complex, subunit B1|ATP synthase, H+ transporting, mitochondrial F0 complex, subunit b|ATP synthase, H+ transporting, mitochondrial Fo complex subunit B1|…	NM_001688.4	NP_001679.2	NC_000001.11	protein-coding	REVIEWED	1	+	111449120	111461917	Reference GRCh38.p12 Primary Assembly
hsa-mir-376a-1_9g	NM_001128164.1	1	1562	1562	5.11e-15	2.62e-12	25	39	0	8.5	1	0	22	252	12	0	260	0	0	22	10587	1	22	7647	7668	22	22	0	read	NM_001128164.1	9606	6310	ATXN1	ATX1|D6S504E|SCA1	ataxin 1	ataxin-1|alternative ataxin1|spinocerebellar ataxia type 1 protein	NM_001128164.1	NP_001121636.1	NC_000006.12	protein-coding	REVIEWED	6	-	16299111	16761489	Reference GRCh38.p12 Primary Assembly
hsa-mir-376a-1_9g	NM_198435.2	1	675.6	675.6	0.000235	0.00373	4	4	0	13.5	1	0	9	252	0	0	223.6	0	0	22	2186	14	22	290	298	9	9	0	read	NM_198435.2	9606	6790	AURKA	AIK|ARK1|AURA|BTAK|PPP1R47|STK15|STK6|STK7	aurora kinase A	aurora kinase A|aurora 2|aurora/IPL1-like kinase|aurora/IPL1-related kinase 1|breast tumor-amplified kinase|protein phosphatase 1, regulatory subunit 47|serine/threonine protein kinase 15|serine/threonine-protein kinase 6|serine/threonine-protein kinase aurora-A	NM_198435.2	NP_940837.1	NC_000020.11	protein-coding	REVIEWED	20	-	56369388	56392336	Reference GRCh38.p12 Primary Assembly
hsa-mir-376a-1_9g	NM_001134432.1	1	567.5	567.5	0.0146	0.0293	1	1	6.54e-06	10.5	1	0	18	244	24	0	220.5	0	0	22	1460	5	22	975	992	18	18	0	read	NM_001134432.1	9606	64343	AZI2	AZ2|NAP1|TILP	5-azacytidine induced 2	5-azacytidine-induced protein 2|5-azacytidine induced gene 2|NAK-associated protein 1|NF-kappa-B-activating kinase-associated protein 1	NM_001134432.1	NP_001127904.1	NC_000003.12	protein-coding	VALIDATED	3	-	28322352	28349277	Reference GRCh38.p12 Primary Assembly
hsa-mir-376a-1_9g	NM_004326.3	1	586.1	586.1	0.0142	0.0285	2	2	3.54e-10	8	1	0	16	252	0	0	189.1	0	0	22	6192	7	22	5427	5442	16	16	0	read	NM_004326.3	9606	607	BCL9	LGS	B cell CLL/lymphoma 9	B-cell CLL/lymphoma 9 protein|B-cell lymphoma 9 protein|bcl-9|protein legless homolog	NM_004326.3	NP_004317.2	NC_000001.11	protein-coding	REVIEWED	1	+	147541500	147626218	Reference GRCh38.p12 Primary Assembly
hsa-mir-376a-1_9g	NM_001313999.1	1	640.4	640.4	0.000872	0.0078	1	1	6.54e-06	7.5	1	0	22	252	12	0	291.4	0	0	22	1840	1	22	1319	1340	22	22	0	read	NM_001313999.1	9606	8678	BECN1	ATG6|VPS30|beclin1	beclin 1	beclin-1|ATG6 autophagy related 6 homolog|beclin 1 (coiled-coil, moesin-like BCL2-interacting protein)|beclin 1, autophagy related|coiled-coil myosin-like BCL2-interacting protein|testis secretory sperm-binding protein Li 215e	NM_001313999.1	NP_001300928.1	NC_000017.11	protein-coding	REVIEWED	17	-	42810131	42824315	Reference GRCh38.p12 Primary Assembly
hsa-mir-376a-1_9g	NM_001311255.1	2	1140.4	657.2	0.00467	0.0172	2	2	3.54e-10	14	1	0	9	252	0	0	290.2	0	0	22	3894	14	22	2252	2260	9	9	0	read	NM_001311255.1	9606	26258	BLOC1S6	BLOS6|HPS9|PA|PALLID|PLDN	biogenesis of lysosomal organelles complex 1 subunit 6	biogenesis of lysosome-related organelles complex 1 subunit 6|BLOC-1 subunit 6|biogenesis of lysosomal organelles complex-1, subunit 5, pallidin|biogenesis of lysosomal organelles complex-1, subunit 6, pallidin|pallid protein homolog|syntaxin 13 binding protein 1|syntaxin 13-interacting protein pallid	NM_001311255.1	NP_001298184.1	NC_000015.10	protein-coding	REVIEWED	15	+	45587122	45609715	Reference GRCh38.p12 Primary Assembly
hsa-mir-376a-1_9g	NM_001256793.1	1	676.8	676.8	0.000229	0.00254	3	3	2.18e-14	14	1	0	9	252	0	0	269.8	0	0	22	5397	14	22	4266	4274	9	9	0	read	NM_001256793.1	9606	658	BMPR1B	ALK-6|ALK6|AMDD|BDA1D|BDA2|CDw293	bone morphogenetic protein receptor type 1B	bone morphogenetic protein receptor type-1B|BMP type-1B receptor|BMPR-1B|activin receptor-like kinase 6|bone morphogenetic protein receptor, type IB|serine/threonine receptor kinase	NM_001256793.1	NP_001243722.1	NC_000004.12	protein-coding	REVIEWED	4	+	94757976	95158452	Reference GRCh38.p12 Primary Assembly
hsa-mir-376a-1_9g	NM_014802.2	1	598.3	598.3	0.000954	0.00532	1	1	6.54e-06	7.5	1	0	21	248	8	0	249.3	0	0	22	4473	1	21	3095	3115	21	21	0	read	NM_014802.2	9606	9847	C2CD5	CDP138|KIAA0528	C2 calcium dependent domain containing 5	C2 domain-containing protein 5|138 kDa C2 domain-containing phosphoprotein	NM_014802.2	NP_055617.1	NC_000012.12	protein-coding	VALIDATED	12	-	22448545	22544545	Reference GRCh38.p12 Primary Assembly
hsa-mir-376a-1_9g	NM_001013649.3	1	692.5	692.5	0.000218	0.00236	5	5	0	11	1	0	13	252	0	0	191.5	0	0	22	4283	10	22	1064	1076	13	13	0	read	NM_001013649.3	9606	388969	C2orf68	HCRCN81	chromosome 2 open reading frame 68	UPF0561 protein C2orf68	NM_001013649.3	NP_001013671.2	NC_000002.12	protein-coding	VALIDATED	2	-	85605252	85612055	Reference GRCh38.p12 Primary Assembly
hsa-mir-376a-1_9g	NM_175921.5	1	1573.5	1573.5	4.77e-15	7.22e-13	27	29	0	14	1	0	8	248	0	0	207.5	0	0	22	5260	14	21	4999	5006	8	8	0	read	NM_175921.5	9606	285636	C5orf51	-	chromosome 5 open reading frame 51	UPF0600 protein C5orf51	NM_175921.5	NP_787117.3	NC_000005.10	protein-coding	VALIDATED	5	+	41904312	41921635	Reference GRCh38.p12 Primary Assembly
hsa-mir-376a-1_9g	NM_001244584.2	1	615.4	615.4	0.00631	0.0183	2	97	1	8.5	1	0	18	248	12	0	225.4	0	0	22	2747	4	21	1238	1255	18	18	0	read	NM_001244584.2	9606	100996928	C7orf55-LUC7L2	-	C7orf55-LUC7L2 readthrough	C7orf55-LUC7L2 protein	NM_001244584.2	NP_001231513.1	NC_000007.14	protein-coding	VALIDATED	7	+	139341131	139423456	Reference GRCh38.p12 Primary Assembly
hsa-mir-376a-1_9g	NM_152569.2	1	581.7	581.7	0.0123	0.0267	1	1	6.54e-06	9	1	0	20	252	16	0	232.7	0	0	22	2786	3	22	2542	2561	20	20	0	read	NM_152569.2	9606	157983	C9orf66	-	chromosome 9 open reading frame 66	uncharacterized protein C9orf66	NM_152569.2	NP_689782.2	NC_000009.12	protein-coding	VALIDATED	9	-	213107	215892	Reference GRCh38.p12 Primary Assembly
hsa-mir-376a-1_9g	NM_001130850.1	1	674.1	674.1	0.000365	0.00333	5	5	0	9	1	0	21	152	16	0	270.1	0	0	22	3712	1	21	1332	1352	21	21	0	read	NM_001130850.1	9606	51719	CAB39	CGI-66|MO25	calcium binding protein 39	calcium-binding protein 39|MO25alpha	NM_001130850.1	NP_001124322.1	NC_000002.12	protein-coding	VALIDATED	2	+	230712841	230821074	Reference GRCh38.p12 Primary Assembly
hsa-mir-376a-1_9g	NM_004341.4	1	517	517	0.00372	0.0185	1	1	6.54e-06	11	1	0	17	240	12	0	190	0	0	22	7131	5	21	6589	6605	17	17	0	read	NM_004341.4	9606	790	CAD	CDG1Z|EIEE50|GATD4	carbamoyl-phosphate synthetase 2, aspartate transcarbamylase, and dihydroorotase	CAD protein|CAD trifunctional protein|multifunctional protein CAD	NM_004341.4	NP_004332.2	NC_000002.12	protein-coding	REVIEWED	2	+	27217389	27243791	Reference GRCh38.p12 Primary Assembly
hsa-mir-376a-1_9g	NM_001297708.1	1	515.8	515.8	0.00399	0.0206	1	1	6.54e-06	11	1	0	14	240	0	0	189.8	0	0	22	7321	8	21	3348	3361	14	14	0	read	NM_001297708.1	9606	23271	CAMSAP2	CAMSAP1L1	calmodulin regulated spectrin associated protein family member 2	calmodulin-regulated spectrin-associated protein 2|calmodulin-regulated spectrin-associated protein 1-like protein 1	NM_001297708.1	NP_001284637.1	NC_000001.11	protein-coding	VALIDATED	1	+	200738904	200860706	Reference GRCh38.p12 Primary Assembly
hsa-mir-376a-1_9g	NM_001024649.1	1	1259.1	1259.1	1.18e-09	1.12e-07	17	19	0	9	1	0	21	240	8	0	293.1	0	0	22	4900	1	21	836	856	21	21	0	read	NM_001024649.1	9606	821	CANX	CNX|IP90|P90	calnexin	calnexin|major histocompatibility complex class I antigen-binding protein p88	NM_001024649.1	NP_001019820.1	NC_000005.10	protein-coding	REVIEWED	5	+	179678645	179731640	Reference GRCh38.p12 Primary Assembly
hsa-mir-376a-1_9g	NM_004930.4	1	719.1	719.1	0.0016	0.0102	4	4	0	6.5	1	0	21	252	40	0	209.1	0	0	22	1797	2	22	1309	1329	21	21	0	read	NM_004930.4	9606	832	CAPZB	CAPB|CAPPB|CAPZ	capping actin protein of muscle Z-line subunit beta	F-actin-capping protein subunit beta|capZ beta|capping actin protein of muscle Z-line beta subunit|capping protein (actin filament) muscle Z-line, beta	NM_004930.4	NP_004921.1	NC_000001.11	protein-coding	REVIEWED	1	-	19338772	19485640	Reference GRCh38.p12 Primary Assembly
hsa-mir-376a-1_9g	NM_001278265.1	1	650.3	650.3	0.000329	0.0031	1	1	6.54e-06	13	1	0	9	320	0	0	246.3	0	0	22	2859	14	22	2120	2128	9	9	0	read	NM_001278265.1	9606	23589	CARHSP1	CRHSP-24|CRHSP24|CSDC1	calcium regulated heat stable protein 1	calcium-regulated heat-stable protein 1|calcium regulated heat stable protein 1, 24kDa|calcium-regulated heat-stable protein (24kD)|calcium-regulated heat-stable protein of 24 kDa	NM_001278265.1	NP_001265194.1	NC_000016.10	protein-coding	VALIDATED	16	-	8852941	8869011	Reference GRCh38.p12 Primary Assembly
hsa-mir-376a-1_9g	NM_012115.3	1	558.8	558.8	0.00334	0.00946	1	1	6.54e-06	13.5	1	0	9	252	0	0	226.8	0	0	22	6821	14	22	3200	3208	9	9	0	read	NM_012115.3	9606	9994	CASP8AP2	CED-4|FLASH|RIP25	caspase 8 associated protein 2	CASP8-associated protein 2|FLASH homolog RIP25|FLICE associated huge|FLICE-associated huge protein|human FLASH	NM_012115.3	NP_036247.1	NC_000006.12	protein-coding	REVIEWED	6	+	89829899	89874435	Reference GRCh38.p12 Primary Assembly
hsa-mir-376a-1_9g	NM_021179.2	2	848.5	632.5	0.00442	0.0219	4	4	0	14.5	1	0	8	240	0	0	196.5	0	0	22	1925	14	21	525	532	8	8	0	read	NM_021179.2	9606	57821	CCDC181	C1orf114	coiled-coil domain containing 181	coiled-coil domain-containing protein 181	NM_021179.2	NP_067002.1	NC_000001.11	protein-coding	VALIDATED	1	-	169394869	169462220	Reference GRCh38.p12 Primary Assembly
hsa-mir-376a-1_9g	NM_001239.3	1	609.4	609.4	0.000902	0.0065	2	2	3.54e-10	12	1	0	10	248	0	0	231.4	0	0	22	1403	12	21	782	791	10	10	0	read	NM_001239.3	9606	902	CCNH	CAK|CycH|p34|p37	cyclin H	cyclin-H|CAK complex subunit|CDK-activating kinase complex subunit|MO15-associated protein|cyclin-dependent kinase-activating kinase complex subunit	NM_001239.3	NP_001230.1	NC_000005.10	protein-coding	REVIEWED	5	-	87311479	87413032	Reference GRCh38.p12 Primary Assembly
hsa-mir-376a-1_9g	NM_001346500.1	1	517.5	517.5	0.0832	0.1	1	1	6.54e-06	15	1	0	8	160	0	0	288.5	0	0	22	3008	14	21	2772	2779	8	8	0	read	NM_001346500.1	9606	8763	CD164	DFNA66|MGC-24|MGC-24v|MUC-24|endolyn	CD164 molecule	sialomucin core protein 24|CD164 antigen, sialomucin|multi-glycosylated core protein 24	NM_001346500.1	NP_001333429.1	NC_000006.12	protein-coding	REVIEWED	6	-	109366513	109382811	Reference GRCh38.p12 Primary Assembly
hsa-mir-376a-1_9g	NR_148340.1	1	515.6	515.6	2.6e-05	0.000338	1	2	0.00175	13	1	0	10	160	0	0	274.6	0	0	22	5640	12	21	5382	5391	10	10	0	read	NR_148340.1	9606	996	CDC27	ANAPC3|APC3|CDC27Hs|D0S1430E|D17S978E|H-NUC|HNUC|NUC2	cell division cycle 27	cell division cycle protein 27 homolog|D0S1430E, D17S978E|anaphase promoting complex subunit 3|anaphase-promoting complex, protein 3|cell division cycle 27 homolog|nuc2 homolog	NR_148340.1	-	NC_000017.11	protein-coding	REVIEWED	17	-	47117696	47189338	Reference GRCh38.p12 Primary Assembly
hsa-mir-376a-1_9g	NM_017913.3	1	868.2	868.2	0.000132	0.00233	8	8	0	14	1	0	8	248	0	0	262.2	0	0	22	3516	14	21	1126	1133	8	8	0	read	NM_017913.3	9606	55664	CDC37L1	CDC37B|HARC	cell division cycle 37 like 1	hsp90 co-chaperone Cdc37-like 1|CDC37 cell division cycle 37 homolog-like 1|Hsp90-associating relative of Cdc37|cell division cycle 37 homolog-like 1	NM_017913.3	NP_060383.2	NC_000009.12	protein-coding	VALIDATED	9	+	4679552	4708398	Reference GRCh38.p12 Primary Assembly
hsa-mir-376a-1_9g	NM_001346501.1	1	594.1	594.1	0.0469	0.0657	3	10	0.000143	9.5	1	0	21	244	12	0	182.1	0	0	22	3043	2	22	1742	1762	21	21	0	read	NM_001346501.1	9606	1024	CDK8	K35	cyclin dependent kinase 8	cyclin-dependent kinase 8|CDK8 protein kinase|cell division protein kinase 8|mediator complex subunit CDK8|mediator of RNA polymerase II transcription subunit CDK8|protein kinase K35	NM_001346501.1	NP_001333430.1	NC_000013.11	protein-coding	REVIEWED	13	+	26254103	26405237	Reference GRCh38.p12 Primary Assembly
hsa-mir-376a-1_9g	NM_016343.3	1	246.4	246.4	0.0655	0.0802	3	3	2.18e-14	7.5	1	0	20	56	-28	0	36.4	0	0	22	10316	2	21	4763	4782	20	20	12	read	NM_016343.3	9606	1063	CENPF	CENF|CILD31|PRO1779|STROMS|hcp-1	centromere protein F	centromere protein F|AH antigen|CENP-F kinetochore protein|cell-cycle-dependent 350K nuclear protein|centromere protein F, 350/400kDa|kinetochore protein CENPF|mitosin	NM_016343.3	NP_057427.3	NC_000001.11	protein-coding	REVIEWED	1	+	214603188	214664570	Reference GRCh38.p12 Primary Assembly
hsa-mir-376a-1_9g	NM_020802.3	2	1076.6	603.5	0.00337	0.00986	1	1	6.54e-06	13.5	1	0	9	252	0	0	271.5	0	0	22	7046	14	22	3522	3530	9	9	0	read	NM_020802.3	9606	57562	CEP126	KIAA1377	centrosomal protein 126	centrosomal protein of 126 kDa|centrosomal protein 126kDa	NM_020802.3	NP_065853.3	NC_000011.10	protein-coding	VALIDATED	11	+	101915014	102001064	Reference GRCh38.p12 Primary Assembly
hsa-mir-376a-1_9g	NM_001145314.1	2	1041.6	541.1	0.0044	0.0126	1	1	6.54e-06	14.5	1	0	8	240	0	0	225.1	0	0	22	3290	14	21	482	489	8	8	0	read	NM_001145314.1	9606	80817	CEP44	KIAA1712|PS1TP3	centrosomal protein 44	centrosomal protein of 44 kDa|HBV PreS1-transactivated protein 3|centrosomal protein 44kDa	NM_001145314.1	NP_001138786.1	NC_000004.12	protein-coding	VALIDATED	4	+	174283676	174334354	Reference GRCh38.p12 Primary Assembly
hsa-mir-376a-1_9g	NM_032171.2	1	512.4	512.4	0.00704	0.0143	1	1	6.54e-06	7	1	1	20	160	36	0	240.4	0	0	22	2747	2	21	2549	2567	20	19	0	read	NM_032171.2	9606	84131	CEP78	C9orf81|CRDHL|IP63	centrosomal protein 78	centrosomal protein of 78 kDa|centrosomal protein 78kDa	NM_032171.2	NP_115547.1	NC_000009.12	protein-coding	REVIEWED	9	+	78236061	78278436	Reference GRCh38.p12 Primary Assembly
hsa-mir-376a-1_9g	NM_001331072.1	1	589.1	589.1	0.0171	0.045	2	2	3.54e-10	14.5	1	0	8	244	0	0	229.1	0	0	22	2816	15	22	2370	2377	8	8	0	read	NM_001331072.1	9606	91012	CERS5	LASS5|Trh4	ceramide synthase 5	ceramide synthase 5|LAG1 homolog, ceramide synthase 5|LAG1 longevity assurance homolog 5|TRAM homolog 4	NM_001331072.1	NP_001318001.1	NC_000012.12	protein-coding	REVIEWED	12	-	50129305	50167532	Reference GRCh38.p12 Primary Assembly
hsa-mir-376a-1_9g	NM_032436.3	1	683.3	683.3	0.000604	0.00992	4	7	1.23e-10	8	1	0	21	244	16	0	210.3	0	0	22	3986	2	22	2455	2475	21	21	0	read	NM_032436.3	9606	283489	CHAMP1	C13orf8|CAMP|CHAMP|MRD40|ZNF828	chromosome alignment maintaining phosphoprotein 1	chromosome alignment-maintaining phosphoprotein 1|zinc finger protein 828	NM_032436.3	NP_115812.1	NC_000013.11	protein-coding	REVIEWED	13	+	114314334	114327327	Reference GRCh38.p12 Primary Assembly
hsa-mir-376a-1_9g	NM_001270.2	4	2168.7	602.7	0.0148	0.0296	1	1	6.54e-06	13.5	1	0	9	312	0	0	208.7	0	0	22	6457	14	22	2805	2813	9	9	0	read	NM_001270.2	9606	1105	CHD1	CHD-1|PILBOS	chromodomain helicase DNA binding protein 1	chromodomain-helicase-DNA-binding protein 1|ATP-dependent helicase CHD1	NM_001270.2	NP_001261.2	NC_000005.10	protein-coding	REVIEWED	5	-	98855203	98929771	Reference GRCh38.p12 Primary Assembly
hsa-mir-376a-1_9g	NM_020920.3	1	601	601	0.00799	0.0213	1	2	0.00175	13.5	1	0	9	312	0	0	207	0	0	22	7499	14	22	3002	3010	9	9	0	read	NM_020920.3	9606	57680	CHD8	AUTS18|HELSNF1	chromodomain helicase DNA binding protein 8	chromodomain-helicase-DNA-binding protein 8|ATP-dependent helicase CHD8|axis duplication inhibitor|duplin|helicase with SNF2 domain 1	NM_020920.3	NP_065971.2	NC_000014.9	protein-coding	REVIEWED	14	-	21385193	21437297	Reference GRCh38.p12 Primary Assembly
hsa-mir-376a-1_9g	NM_212469.1	1	564.1	564.1	0.0218	0.0379	1	1	6.54e-06	13.5	1	0	10	240	0	0	245.1	0	0	22	2679	12	21	959	968	10	10	0	read	NM_212469.1	9606	1119	CHKA	CHK|CK|CKI|EK	choline kinase alpha	choline kinase alpha|CHETK-alpha|ethanolamine kinase	NM_212469.1	NP_997634.1	NC_000011.10	protein-coding	REVIEWED	11	-	68052858	68121390	Reference GRCh38.p12 Primary Assembly
hsa-mir-376a-1_9g	NM_001307945.1	1	605.8	605.8	0.00745	0.0302	1	1	6.54e-06	14	1	0	9	252	0	0	278.8	0	0	22	2859	14	22	1104	1112	9	9	0	read	NM_001307945.1	9606	1138	CHRNA5	LNCR2	cholinergic receptor nicotinic alpha 5 subunit	neuronal acetylcholine receptor subunit alpha-5|Cholinergic receptor, neuronal nicotinic, alpha polypeptide-5|acetylcholine receptor, nicotinic, alpha 5 (neuronal)|cholinergic receptor, nicotinic alpha 5|cholinergic receptor, nicotinic, alpha 5 (neuronal)|neuronal nicotinic acetylcholine receptor, alpha5 subunit	NM_001307945.1	NP_001294874.1	NC_000015.10	protein-coding	REVIEWED	15	+	78565519	78595268	Reference GRCh38.p12 Primary Assembly
hsa-mir-376a-1_9g	NR_148538.1	1	554.3	554.3	0.00311	0.0048	1	2	0.00175	13.5	1	0	9	252	0	0	222.3	0	0	22	4195	14	22	280	288	9	9	0	read	NR_148538.1	9606	130162	CLHC1	C2orf63	clathrin heavy chain linker domain containing 1	clathrin heavy chain linker domain-containing protein 1	NR_148538.1	-	NC_000002.12	protein-coding	VALIDATED	2	-	55172546	55232562	Reference GRCh38.p12 Primary Assembly
hsa-mir-376a-1_9g	NM_001288653.1	3	1223.1	664.7	0.00336	0.0207	3	3	2.18e-14	5	1	0	21	240	44	0	189.7	0	0	22	8587	1	21	2862	2882	21	21	0	read	NM_001288653.1	9606	1213	CLTC	CHC|CHC17|CLH-17|CLTCL2|Hc|MRD56	clathrin heavy chain	clathrin heavy chain 1|clathrin heavy chain on chromosome 17|clathrin, heavy polypeptide (Hc)|clathrin, heavy polypeptide-like 2	NM_001288653.1	NP_001275582.1	NC_000017.11	protein-coding	REVIEWED	17	+	59619688	59696955	Reference GRCh38.p12 Primary Assembly
hsa-mir-376a-1_9g	NR_049763.1	1	594.5	594.5	0.000612	0.00276	1	1	6.54e-06	6.5	1	1	21	240	44	0	230.5	0	0	22	8644	1	21	1364	1383	21	20	0	read	NR_049763.1	9606	23019	CNOT1	AD-005|CDC39|NOT1|NOT1H	CCR4-NOT transcription complex subunit 1	CCR4-NOT transcription complex subunit 1|CCR4-associated factor 1|NOT1 (negative regulator of transcription 1, yeast) homolog|adrenal gland protein AD-005|negative regulator of transcription subunit 1 homolog	NR_049763.1	-	NC_000016.10	protein-coding	VALIDATED	16	-	58519945	58629885	Reference GRCh38.p12 Primary Assembly
hsa-mir-376a-1_9g	NM_001330222.1	1	613.6	613.6	0.00129	0.00606	1	1	6.54e-06	8	1	0	19	312	16	0	189.6	0	0	22	3038	4	22	954	972	19	19	0	read	NM_001330222.1	9606	124817	CNTD1	CNTD	cyclin N-terminal domain containing 1	cyclin N-terminal domain-containing protein 1	NM_001330222.1	NP_001317151.1	NC_000017.11	protein-coding	VALIDATED	17	+	42798748	42811586	Reference GRCh38.p12 Primary Assembly
hsa-mir-376a-1_9g	NM_181733.2	1	538.7	538.7	0.00458	0.0129	1	1	6.54e-06	8	1	0	20	248	24	0	174.7	0	0	22	4817	2	21	1274	1293	20	20	0	read	NM_181733.2	9606	10466	COG5	CDG2I|GOLTC1|GTC90	component of oligomeric golgi complex 5	conserved oligomeric Golgi complex subunit 5|13S golgi transport complex 1 90 kDa subunit|COG complex subunit 5|conserved oligomeric Golgi complex protein 5	NM_181733.2	NP_859422.2	NC_000007.14	protein-coding	REVIEWED	7	-	107201743	107564513	Reference GRCh38.p12 Primary Assembly
hsa-mir-376a-1_9g	NM_004645.2	1	1645.7	1645.7	0	0	28	28	0	14	1	0	8	248	0	0	239.7	0	0	22	2649	14	21	1383	1390	8	8	0	read	NM_004645.2	9606	8161	COIL	CLN80|p80-coilin	coilin	coilin|coilin p80|p80	NM_004645.2	NP_004636.1	NC_000017.11	protein-coding	REVIEWED	17	-	56938198	56961049	Reference GRCh38.p12 Primary Assembly
hsa-mir-376a-1_9g	NM_001330176.1	1	530.3	530.3	0.039	0.0539	1	1	6.54e-06	9	1	0	18	244	12	0	184.3	0	0	22	1067	5	22	583	600	18	18	0	read	NM_001330176.1	9606	55352	COPRS	C17orf79|COPR5|HSA272196|TTP1	coordinator of PRMT5 and differentiation stimulator	coordinator of PRMT5 and differentiation stimulator|cooperator of PRMT5|coordinator of PRMT5, differentiation stimulator	NM_001330176.1	NP_001317105.1	NC_000017.11	protein-coding	VALIDATED	17	-	31851864	31859306	Reference GRCh38.p12 Primary Assembly
hsa-mir-376a-1_9g	NM_001303.3	1	594.4	594.4	0.0073	0.0183	1	1	6.54e-06	8	1	0	18	312	8	0	171.4	0	0	22	3016	5	22	959	976	18	18	0	read	NM_001303.3	9606	1352	COX10	-	COX10, heme A:farnesyltransferase cytochrome c oxidase assembly factor	protoheme IX farnesyltransferase, mitochondrial|COX10 homolog, cytochrome c oxidase assembly protein, heme A: farnesyltransferase|cytochrome c oxidase assembly homolog 10|cytochrome c oxidase assembly protein|cytochrome c oxidase subunit X|heme A: farnesyltransferase|heme O synthase	NM_001303.3	NP_001294.2	NC_000017.11	protein-coding	REVIEWED	17	+	14069401	14208678	Reference GRCh38.p12 Primary Assembly
hsa-mir-376a-1_9g	NM_004373.3	1	2627.6	2627.6	0	0	51	64	0	12	1	0	12	312	0	0	231.6	0	0	22	593	11	22	330	341	12	12	0	read	NM_004373.3	9606	1337	COX6A1	CMTRID|COX6A|COX6AL	cytochrome c oxidase subunit 6A1	cytochrome c oxidase subunit 6A1, mitochondrial|COX VIa-L|cytochrome C oxidase subunit VIa homolog|cytochrome c oxidase polypeptide VIa-liver|cytochrome c oxidase subunit VIA-liver|cytochrome c oxidase subunit VIa polypeptide 1	NM_004373.3	NP_004364.2	NC_000012.12	protein-coding	REVIEWED	12	+	120438089	120440741	Reference GRCh38.p12 Primary Assembly
hsa-mir-376a-1_9g	NM_007007.2	1	532.4	532.4	0.0286	0.0456	1	1	6.54e-06	10.5	1	0	17	160	16	0	278.4	0	0	22	6630	5	21	4103	4119	17	17	0	read	NM_007007.2	9606	11052	CPSF6	CFIM|CFIM68|CFIM72|HPBRII-4|HPBRII-7	cleavage and polyadenylation specific factor 6	cleavage and polyadenylation specificity factor subunit 6|CPSF 68 kDa subunit|cleavage and polyadenylation specific factor 6, 68kDa|cleavage and polyadenylation specificity factor 68 kDa subunit|cleavage factor Im complex 68 kDa subunit|pre-mRNA cleavage factor I, 68kD subunit|pre-mRNA cleavage factor Im (68kD)|pre-mRNA cleavage factor Im 68 kDa subunit|protein HPBRII-4/7	NM_007007.2	NP_008938.2	NC_000012.12	protein-coding	VALIDATED	12	+	69239536	69274357	Reference GRCh38.p12 Primary Assembly
hsa-mir-376a-1_9g	NM_001079846.1	1	1350.7	1350.7	8.55e-13	1.3e-10	19	19	0	8.5	1	0	21	312	12	0	218.7	0	0	22	10083	2	22	6632	6652	21	21	0	read	NM_001079846.1	9606	1387	CREBBP	CBP|KAT3A|RSTS|RSTS1	CREB binding protein	CREB-binding protein	NM_001079846.1	NP_001073315.1	NC_000016.10	protein-coding	REVIEWED	16	-	3725053	3880726	Reference GRCh38.p12 Primary Assembly
hsa-mir-376a-1_9g	NM_003851.2	1	549	549	0.00291	0.00702	1	1	6.54e-06	9.5	1	0	14	252	0	0	198	0	0	22	2048	9	22	429	442	14	14	11.5	read	NM_003851.2	9606	8804	CREG1	CREG	cellular repressor of E1A stimulated genes 1	protein CREG1	NM_003851.2	NP_003842.1	NC_000001.11	protein-coding	REVIEWED	1	-	167541012	167553818	Reference GRCh38.p12 Primary Assembly
hsa-mir-376a-1_9g	NM_007158.5	1	670.2	670.2	0.000191	0.00448	1	1	6.54e-06	6.5	1	0	21	320	12	0	239.2	0	0	22	4090	2	22	3094	3114	21	21	0	read	NM_007158.5	9606	7812	CSDE1	D1S155E|UNR	cold shock domain containing E1	cold shock domain-containing protein E1|N-ras upstream gene protein|NRAS-related|cold shock domain containing E1, RNA binding|upstream of NRAS	NM_007158.5	NP_009089.4	NC_000001.11	protein-coding	VALIDATED	1	-	114716912	114758049	Reference GRCh38.p12 Primary Assembly
hsa-mir-376a-1_9g	NM_001172173.1	2	1118.1	563.9	0.00688	0.0148	2	2	3.54e-10	14	1	0	9	244	0	0	201.9	0	0	22	11788	14	22	2711	2719	9	9	0	read	NM_001172173.1	9606	80034	CSRNP3	FAM130A2|PPP1R73|TAIP-2|TAIP2	cysteine and serine rich nuclear protein 3	cysteine/serine-rich nuclear protein 3|TGF-beta induced apoptosis protein 2|family with sequence similarity 130, member A2|protein phosphatase 1, regulatory subunit 73	NM_001172173.1	NP_001165644.1	NC_000002.12	protein-coding	VALIDATED	2	+	165469646	165689406	Reference GRCh38.p12 Primary Assembly
hsa-mir-376a-1_9g	NM_015235.2	1	836.7	836.7	5.4e-06	9.16e-05	8	17	8.88e-16	14	1	0	9	252	0	0	229.7	0	0	22	4127	14	22	537	545	9	9	0	read	NM_015235.2	9606	23283	CSTF2T	CstF-64T	cleavage stimulation factor subunit 2 tau variant	cleavage stimulation factor subunit 2 tau variant|CF-1 64 kDa subunit tau|CSTF 64 kDa subunit tau|cleavage stimulation factor 64 kDa subunit tau|cleavage stimulation factor subunit 2, tau|cleavage stimulation factor, 3' pre-RNA, subunit 2, 64kDa, tau|cleavage stimulation factor, 3' pre-RNA, subunit 2, tau|tauCstF-64	NM_015235.2	NP_056050.1	NC_000010.11	protein-coding	VALIDATED	10	-	51695485	51699594	Reference GRCh38.p12 Primary Assembly
hsa-mir-376a-1_9g	NM_001323986.1	1	548.6	548.6	0.00728	0.0321	1	1	6.54e-06	14.5	1	0	8	240	0	0	232.6	0	0	22	3700	14	21	647	654	8	8	0	read	NM_001323986.1	9606	1495	CTNNA1	CAP102|MDPT2	catenin alpha 1	catenin alpha-1|alpha-E-catenin|catenin (cadherin-associated protein), alpha 1, 102kDa|renal carcinoma antigen NY-REN-13	NM_001323986.1	NP_001310915.1	NC_000005.10	protein-coding	REVIEWED	5	+	138753385	138935033	Reference GRCh38.p12 Primary Assembly
hsa-mir-376a-1_9g	NM_001301237.1	1	595.5	595.5	0.00197	0.0121	2	2	3.54e-10	7.5	1	0	20	240	16	0	204.5	0	0	22	2412	2	21	1147	1166	20	20	0	read	NM_001301237.1	9606	1503	CTPS1	CTPS|GATD5|IMD24	CTP synthase 1	CTP synthase 1|CTP synthetase 1|UTP--ammonia ligase 1|cytidine 5'-triphosphate synthetase|cytidine 5-prime triphosphate synthetase	NM_001301237.1	NP_001288166.1	NC_000001.11	protein-coding	REVIEWED	1	+	40979298	41012564	Reference GRCh38.p12 Primary Assembly
hsa-mir-376a-1_9g	NM_001081.3	1	525.4	525.4	0.0111	0.0301	1	1	6.54e-06	9.5	1	0	20	252	4	0	188.4	0	0	22	11933	3	22	1604	1623	20	20	0	read	NM_001081.3	9606	8029	CUBN	IFCR|MGA1|gp280	cubilin	cubilin|460 kDa receptor|cubilin (intrinsic factor-cobalamin receptor)|cubilin precursor variant 1|cubilin precursor variant 2|cubilin precursor variant 3|intestinal intrinsic factor receptor|intrinsic factor-vitamin B12 receptor	NM_001081.3	NP_001072.2	NC_000010.11	protein-coding	REVIEWED	10	-	16823965	17130491	Reference GRCh38.p12 Primary Assembly
hsa-mir-376a-1_9g	NM_005869.3	2	1087.1	557	0.0136	0.0387	2	2	3.54e-10	14.5	1	0	8	240	0	0	201	0	0	22	2103	14	21	1578	1585	8	8	0	read	NM_005869.3	9606	10283	CWC27	NY-CO-10|RPSKA|SDCCAG-10|SDCCAG10	CWC27 spliceosome associated protein homolog	peptidyl-prolyl cis-trans isomerase CWC27 homolog|PPIase CWC27|PPIase SDCCAG10|antigen NY-CO-10|peptidyl-prolyl cis-trans isomerase SDCCAG10|serologically defined colon cancer antigen 10	NM_005869.3	NP_005860.2	NC_000005.10	protein-coding	VALIDATED	5	+	64768917	65018762	Reference GRCh38.p12 Primary Assembly
hsa-mir-376a-1_9g	NM_001317211.1	1	664.7	664.7	0.00965	0.0251	2	2	3.54e-10	11	1	0	11	320	0	0	208.7	0	0	22	2309	12	22	1803	1813	11	11	11	read	NM_001317211.1	9606	51523	CXXC5	CF5|HSPC195|RINF|WID	CXXC finger protein 5	CXXC-type zinc finger protein 5|CXXC finger 5 protein|WT1-induced Inhibitor of Dishevelled|putative MAPK-activating protein PM08|putative NF-kappa-B-activating protein 102|retinoid-inducible nuclear factor	NM_001317211.1	NP_001304140.1	NC_000005.10	protein-coding	REVIEWED	5	+	139647298	139683884	Reference GRCh38.p12 Primary Assembly
hsa-mir-376a-1_9g	NM_020640.3	1	647.3	647.3	0.0045	0.0153	3	3	2.18e-14	14	1	0	8	248	0	0	241.3	0	0	22	7844	14	21	609	616	8	8	0	read	NM_020640.3	9606	54165	DCUN1D1	DCNL1|DCUN1L1|RP42|SCCRO|SCRO|Tes3	defective in cullin neddylation 1 domain containing 1	DCN1-like protein 1|DCN1, defective in cullin neddylation 1, domain containing 1|DCUN1 domain-containing protein 1|RP42 homolog|defective in cullin neddylation protein 1-like protein 1|squamous cell carcinoma-related oncogene	NM_020640.3	NP_065691.2	NC_000003.12	protein-coding	VALIDATED	3	-	182938157	182986363	Reference GRCh38.p12 Primary Assembly
hsa-mir-376a-1_9g	NR_147179.1	1	520.3	520.3	0.0383	0.0578	1	1	6.54e-06	8	1	0	19	160	40	0	228.3	0	0	22	1349	3	21	1129	1147	19	19	0	read	NR_147179.1	9606	105369758	DDN-AS1	CAT1507	DDN and PRKAG1 antisense RNA 1	-	NR_147179.1	-	NC_000012.12	ncRNA	VALIDATED	12	+	48998346	49019239	Reference GRCh38.p12 Primary Assembly
hsa-mir-376a-1_9g	NM_023935.2	1	590	590	0.0217	0.0373	1	1	6.54e-06	14.5	1	0	8	244	0	0	270	0	0	22	1335	15	22	1280	1287	8	8	0	read	NM_023935.2	9606	65992	DDRGK1	C20orf116|SEMDSH|UFBP1|dJ1187M17.3	DDRGK domain containing 1	DDRGK domain-containing protein 1|Dashurin|UFM1-binding and PCI domain-containing protein 1|UFM1-binding protein 1 containing a PCI domain	NM_023935.2	NP_076424.1	NC_000020.11	protein-coding	REVIEWED	20	-	3190349	3204696	Reference GRCh38.p12 Primary Assembly
hsa-mir-376a-1_9g	NM_007204.4	1	520.5	520.5	0.00609	0.0149	1	1	6.54e-06	14.5	1	0	8	240	0	0	204.5	0	0	22	3513	14	21	2503	2510	8	8	0	read	NM_007204.4	9606	11218	DDX20	DP103|GEMIN3	DEAD-box helicase 20	probable ATP-dependent RNA helicase DDX20|DEAD (Asp-Glu-Ala-Asp) box polypeptide 20|DEAD box protein 20|DEAD box protein DP 103|DEAD-box protein DP103|DEAD/H (Asp-Glu-Ala-Asp/His) box polypeptide 20, 103kD|SMN-interacting protein|component of gems 3|gemin-3	NM_007204.4	NP_009135.4	NC_000001.11	protein-coding	REVIEWED	1	+	111755567	111767576	Reference GRCh38.p12 Primary Assembly
hsa-mir-376a-1_9g	NM_001320597.1	1	161.6	161.6	0.514	0.54	1	1	6.54e-06	11	1	0	11	32	-10	0	47.6	0	0	22	3703	8	18	1183	1193	11	11	11	read	NM_001320597.1	9606	1655	DDX5	G17P1|HLR1|HUMP68|p68	DEAD-box helicase 5	probable ATP-dependent RNA helicase DDX5|ATP-dependent RNA helicase DDX5|DEAD (Asp-Glu-Ala-Asp) box helicase 5|DEAD (Asp-Glu-Ala-Asp) box polypeptide 5|DEAD box protein 5|DEAD box-5|DEAD/H (Asp-Glu-Ala-Asp/His) box polypeptide 5 (RNA helicase, 68kD)|RNA helicase p68	NM_001320597.1	NP_001307526.1	NC_000017.11	protein-coding	REVIEWED	17	-	64498253	64507037	Reference GRCh38.p12 Primary Assembly
hsa-mir-376a-1_9g	NM_024045.1	1	634.3	634.3	6.27e-06	0.000229	1	1	6.54e-06	14	1	0	8	312	0	0	242.3	0	0	22	2575	15	22	1328	1335	8	8	0	read	NM_024045.1	9606	79009	DDX50	GU2|GUB|RH-II/GuB|mcdrh	DExD-box helicase 50	ATP-dependent RNA helicase DDX50|DEAD (Asp-Glu-Ala-Asp) box polypeptide 50|DEAD box protein 50|DEAD-box helicase 50|RNA helicase II/Gu beta|gu-beta|malignant cell derived RNA helicase|nucleolar protein GU2	NM_024045.1	NP_076950.1	NC_000010.11	protein-coding	REVIEWED	10	+	68898816	68956311	Reference GRCh38.p12 Primary Assembly
hsa-mir-376a-1_9g	NR_130906.1	1	1010.7	1010.7	4.91e-09	3.03e-07	12	12	0	12	1	0	13	252	0	0	241.7	0	0	22	4145	10	22	624	636	13	13	0	read	NR_130906.1	9606	51009	DERL2	CGI-101|DERtrin-2|F-LAN-1|F-LANa|FLANa|derlin-2	derlin 2	derlin-2|Der1-like domain family, member 2|carcinoma related|degradation in endoplasmic reticulum protein 2	NR_130906.1	-	NC_000017.11	protein-coding	VALIDATED	17	-	5471250	5486229	Reference GRCh38.p12 Primary Assembly
hsa-mir-376a-1_9g	NR_046477.1	1	556.5	556.5	0.00383	0.0162	1	2	0.00175	6.5	1	1	23	244	36	0	197.5	0	0	22	4007	1	22	1134	1156	22	23	0	read	NR_046477.1	9606	129563	DIS3L2	FAM6A|PRLMNS|hDIS3L2	DIS3 like 3'-5' exoribonuclease 2	DIS3-like exonuclease 2|DIS3 mitotic control homolog-like 2|family with sequence similarity 6, member A	NR_046477.1	-	NC_000002.12	protein-coding	REVIEWED	2	+	231961582	232343967	Reference GRCh38.p12 Primary Assembly
hsa-mir-376a-1_9g	NM_005880.3	1	588.5	588.5	0.00899	0.0214	1	1	6.54e-06	14	1	0	8	248	0	0	262.5	0	0	22	3066	14	21	258	265	8	8	0	read	NM_005880.3	9606	10294	DNAJA2	CPR3|DJ3|DJA2|DNAJ|DNJ3|HIRIP4|PRO3015|RDJ2	DnaJ heat shock protein family (Hsp40) member A2	dnaJ homolog subfamily A member 2|DnaJ (Hsp40) homolog, subfamily A, member 2|HIRA interacting protein 4|cell cycle progression 3 protein|cell cycle progression restoration gene 3 protein|renal carcinoma antigen NY-REN-14	NM_005880.3	NP_005871.1	NC_000016.10	protein-coding	REVIEWED	16	-	46955361	46973713	Reference GRCh38.p12 Primary Assembly
hsa-mir-376a-1_9g	NM_004415.3	2	1165.1	653.6	0.00019	0.00515	2	2	3.54e-10	8	1	0	21	320	12	0	195.6	0	0	22	9802	2	22	6455	6475	21	21	0	read	NM_004415.3	9606	1832	DSP	DCWHKTA|DP	desmoplakin	desmoplakin|250/210 kDa paraneoplastic pemphigus antigen	NM_004415.3	NP_004406.2	NC_000006.12	protein-coding	REVIEWED	6	+	7541574	7586716	Reference GRCh38.p12 Primary Assembly
hsa-mir-376a-1_9g	NM_003584.2	1	659.4	659.4	0.301	0.347	1	1	6.54e-06	12	1	0	10	320	0	0	249.4	0	0	22	1639	13	22	988	997	10	10	0	read	NM_003584.2	9606	8446	DUSP11	PIR1	dual specificity phosphatase 11	RNA/RNP complex-1-interacting phosphatase|RNA/RNP complex 1-interacting|RNA/RNP complex-interacting phosphatase|dual specificity protein phosphatase 11|phosphatase that interacts with RNA/RNP complex 1|serine/threonine specific protein phosphatase	NM_003584.2	NP_003575.2	NC_000002.12	protein-coding	REVIEWED	2	-	73762197	73780156	Reference GRCh38.p12 Primary Assembly
hsa-mir-376a-1_9g	NM_030640.2	1	583.7	583.7	0.000663	0.0107	1	1	6.54e-06	6	1	0	20	252	24	0	199.7	0	0	22	6312	3	22	1166	1185	20	20	0	read	NM_030640.2	9606	80824	DUSP16	MKP-7|MKP7	dual specificity phosphatase 16	dual specificity protein phosphatase 16|MAP kinase phosphatase 7|MAPK phosphatase-7|mitogen-activated protein kinase phosphatase 7	NM_030640.2	NP_085143.1	NC_000012.12	protein-coding	REVIEWED	12	-	12473281	12562513	Reference GRCh38.p12 Primary Assembly
hsa-mir-376a-1_9g	NM_001323955.1	1	677.7	677.7	0.00225	0.0166	4	5	7.11e-15	9.5	1	0	19	240	16	0	221.7	0	0	22	4445	3	21	4398	4416	19	19	0	read	NM_001323955.1	9606	1783	DYNC1LI2	DNCLI2|LIC2	dynein cytoplasmic 1 light intermediate chain 2	cytoplasmic dynein 1 light intermediate chain 2|LIC-2|LIC53/55|dynein light intermediate chain 2, cytosolic|dynein, cytoplasmic, light intermediate polypeptide 2	NM_001323955.1	NP_001310884.1	NC_000016.10	protein-coding	VALIDATED	16	-	66720892	66751827	Reference GRCh38.p12 Primary Assembly
hsa-mir-376a-1_9g	NM_001256372.1	1	613.3	613.3	0.00371	0.014	1	1	6.54e-06	13	1	0	9	320	0	0	209.3	0	0	22	3482	14	22	337	345	9	9	0	read	NM_001256372.1	9606	79733	E2F8	E2F-8	E2F transcription factor 8	transcription factor E2F8|E2F family member 8	NM_001256372.1	NP_001243301.1	NC_000011.10	protein-coding	VALIDATED	11	-	19224062	19241654	Reference GRCh38.p12 Primary Assembly
hsa-mir-376a-1_9g	NM_022659.3	2	661.1	580.6	0.00214	0.00945	2	2	3.54e-10	12	1	0	11	248	0	0	207.6	0	0	22	4872	11	21	3901	3911	11	11	0	read	NM_022659.3	9606	64641	EBF2	COE2|EBF-2|O/E-3|OE-3	early B cell factor 2	transcription factor COE2|Collier, Olf and EBF 2|OLF-1/EBF-LIKE 3|metencephalon-mesencephalnon-olfactory transcription factor 1	NM_022659.3	NP_073150.2	NC_000008.11	protein-coding	REVIEWED	8	-	25841729	26045123	Reference GRCh38.p12 Primary Assembly
hsa-mir-376a-1_9g	NR_110859.1	1	290.5	290.5	2.66e-06	3.62e-06	1	1	6.54e-06	11	1	0	12	160	0	0	36.5	0	0	22	4197	10	21	373	384	12	12	11	read	NR_110859.1	9606	26098	EDRF1	C10orf137	erythroid differentiation regulatory factor 1	erythroid differentiation-related factor 1	NR_110859.1	-	NC_000010.11	protein-coding	REVIEWED	10	+	125719514	125764142	Reference GRCh38.p12 Primary Assembly
hsa-mir-376a-1_9g	NM_001961.3	1	1741.4	1741.4	0	0	31	38	0	10.5	1	0	12	320	0	0	123.4	0	0	22	3163	11	22	58	69	12	12	11.5	read	NM_001961.3	9606	1938	EEF2	EEF-2|EF-2|EF2|SCA26	eukaryotic translation elongation factor 2	elongation factor 2|polypeptidyl-tRNA translocase	NM_001961.3	NP_001952.1	NC_000019.10	protein-coding	REVIEWED	19	-	3976055	3985462	Reference GRCh38.p12 Primary Assembly
hsa-mir-376a-1_9g	NM_001316364.1	1	1045.8	1045.8	3.6e-09	5.69e-07	12	12	0	9	1	0	19	248	8	0	259.8	0	0	22	2640	3	21	804	822	19	19	0	read	NM_001316364.1	9606	8894	EIF2S2	EIF2|EIF2B|EIF2beta|PPP1R67|eIF-2-beta	eukaryotic translation initiation factor 2 subunit beta	eukaryotic translation initiation factor 2 subunit 2|eukaryotic translation initiation factor 2, subunit 2 beta, 38kDa|protein phosphatase 1, regulatory subunit 67	NM_001316364.1	NP_001303293.1	NC_000020.11	protein-coding	REVIEWED	20	-	34088297	34112355	Reference GRCh38.p12 Primary Assembly
hsa-mir-376a-1_9g	NM_183004.4	1	529.2	529.2	0.354	0.401	1	1	6.54e-06	15	1	0	8	160	0	0	300.2	0	0	22	5820	14	21	5575	5582	8	8	0	read	NM_183004.4	9606	1983	EIF5	EIF-5|EIF-5A	eukaryotic translation initiation factor 5	eukaryotic translation initiation factor 5	NM_183004.4	NP_892116.2	NC_000014.9	protein-coding	VALIDATED	14	+	103334001	103345024	Reference GRCh38.p12 Primary Assembly
hsa-mir-376a-1_9g	NM_153702.3	1	547.3	547.3	0.00377	0.0125	1	1	6.54e-06	9.5	1	0	18	128	40	0	296.3	0	0	22	4425	5	22	3274	3291	18	18	0	read	NM_153702.3	9606	255520	ELMOD2	9830169G11Rik	ELMO domain containing 2	ELMO domain-containing protein 2|ELMO/CED-12 domain containing 2	NM_153702.3	NP_714913.1	NC_000004.12	protein-coding	REVIEWED	4	+	140524145	140553769	Reference GRCh38.p12 Primary Assembly
hsa-mir-376a-1_9g	NM_020154.2	1	621.2	621.2	0.000761	0.00318	3	5	8.36e-09	9.5	1	0	21	152	12	0	307.2	0	0	22	1075	1	21	1030	1050	21	21	0	read	NM_020154.2	9606	56851	EMC7	C11orf3|C15orf24|HT022|ORF1-FL1	ER membrane protein complex subunit 7	ER membrane protein complex subunit 7|UPF0480 protein C15orf24|chromosome 15 hypothetical ATG/GTP binding protein	NM_020154.2	NP_064539.1	NC_000015.10	protein-coding	VALIDATED	15	-	34084021	34101851	Reference GRCh38.p12 Primary Assembly
hsa-mir-376a-1_9g	NM_001427.3	1	563.8	563.8	0.0123	0.0245	2	3	4.77e-07	15	1	0	8	160	0	0	294.8	0	0	22	3405	14	21	1416	1423	8	8	0	read	NM_001427.3	9606	2020	EN2	-	engrailed homeobox 2	homeobox protein engrailed-2|engrailed homolog 2|engrailed-2|homeobox protein en-2|hu-En-2	NM_001427.3	NP_001418.2	NC_000007.14	protein-coding	REVIEWED	7	+	155458128	155464830	Reference GRCh38.p12 Primary Assembly
hsa-mir-376a-1_9g	NM_001429.3	1	552.8	552.8	0.0055	0.0257	1	1	6.54e-06	9	1	0	19	240	40	0	185.8	0	0	22	8761	3	21	6782	6800	19	19	0	read	NM_001429.3	9606	2033	EP300	KAT3B|RSTS2|p300	E1A binding protein p300	histone acetyltransferase p300|E1A-associated protein p300|E1A-binding protein, 300kD|histone butyryltransferase p300|histone crotonyltransferase p300|p300 HAT|protein propionyltransferase p300	NM_001429.3	NP_001420.2	NC_000022.11	protein-coding	REVIEWED	22	+	41092585	41180076	Reference GRCh38.p12 Primary Assembly
hsa-mir-376a-1_9g	NM_001350302.1	1	622.7	622.7	0.0118	0.0406	2	2	3.54e-10	13.5	1	0	9	312	0	0	188.7	0	0	22	4490	14	22	2183	2191	9	9	0	read	NM_001350302.1	9606	2037	EPB41L2	4.1-G|4.1G	erythrocyte membrane protein band 4.1 like 2	band 4.1-like protein 2|erythrocyte membrane protein band 4.1 like-protein 2|generally expressed protein 4.1	NM_001350302.1	NP_001337231.1	NC_000006.12	protein-coding	VALIDATED	6	-	130827954	131063321	Reference GRCh38.p12 Primary Assembly
hsa-mir-376a-1_9g	NR_027948.2	2	1223.4	721	0	0	5	5	0	12.5	1	0	13	244	0	0	237	0	0	22	9501	10	22	1350	1362	13	13	0	read	NR_027948.2	9606	23085	ERC1	Cast2|ELKS|ERC-1|RAB6IP2	ELKS/RAB6-interacting/CAST family member 1	ELKS/Rab6-interacting/CAST family member 1|RAB6 interacting protein 2	NR_027948.2	-	NC_000012.12	protein-coding	REVIEWED	12	+	990029	1495932	Reference GRCh38.p12 Primary Assembly
hsa-mir-376a-1_9g	NM_001009954.2	2	1155.9	622	0.316	0.363	1	1	6.54e-06	6.5	1	1	20	248	28	0	263	0	0	22	4381	2	21	1286	1304	20	19	0	read	NM_001009954.2	9606	54821	ERCC6L	PICH|RAD26L	ERCC excision repair 6 like, spindle assembly checkpoint helicase	DNA excision repair protein ERCC-6-like|ATP-dependent helicase ERCC6-like|Plk1-interacting checkpoint helicase|SNF2/RAD54 family protein|excision repair cross-complementation group 6 like|excision repair cross-complementing rodent repair deficiency complementation group 6 - like|excision repair cross-complementing rodent repair deficiency, complementation group 6-like|excision repair protein ERCC…	NM_001009954.2	NP_001009954.1	NC_000023.11	protein-coding	REVIEWED	X	-	72204654	72239046	Reference GRCh38.p12 Primary Assembly
hsa-mir-376a-1_9g	NM_153332.3	1	692.4	692.4	0.00211	0.0109	5	5	0	13	1	0	11	240	0	0	214.4	0	0	22	4615	11	21	4295	4305	11	11	0	read	NM_153332.3	9606	90459	ERI1	3'HEXO|HEXO|THEX1	exoribonuclease 1	3'-5' exoribonuclease 1|3' exoribonuclease|3'-5' exonuclease ERI1|enhanced RNAi three prime mRNA exonuclease homolog 1|histone mRNA 3' end-specific exonuclease|histone mRNA 3'-end-specific exoribonuclease|histone mRNA 3'-exonuclease 1|three prime histone mRNA exonuclease 1|three prime mRNA exonuclease 1	NM_153332.3	NP_699163.2	NC_000008.11	protein-coding	VALIDATED	8	+	8892224	9100261	Reference GRCh38.p12 Primary Assembly
hsa-mir-376a-1_9g	NM_001347861.1	1	668.1	668.1	0.00227	0.0104	4	4	0	14	1	0	9	252	0	0	221.1	0	0	22	3173	14	22	446	454	9	9	0	read	NM_001347861.1	9606	10613	ERLIN1	C10orf69|Erlin-1|KE04|KEO4|SPFH1|SPG62	ER lipid raft associated 1	erlin-1|Band_7 23-211 Keo4 (Interim) similar to C.elegans protein C42C1.9|SPFH domain family, member 1|SPFH domain-containing protein 1|endoplasmic reticulum lipid raft-associated protein 1|stomatin-prohibitin-flotillin-HflC/K domain-containing protein 1	NM_001347861.1	NP_001334790.1	NC_000010.11	protein-coding	REVIEWED	10	-	100150089	100186056	Reference GRCh38.p12 Primary Assembly
hsa-mir-376a-1_9g	NM_001017420.2	1	550.8	550.8	8.74e-05	0.00138	1	1	6.54e-06	11	1	0	17	244	12	0	217.8	0	0	22	3376	6	22	356	372	17	17	0	read	NM_001017420.2	9606	157570	ESCO2	2410004I17Rik|EFO2|RBS	establishment of sister chromatid cohesion N-acetyltransferase 2	N-acetyltransferase ESCO2|ECO1 homolog 2	NM_001017420.2	NP_001017420.1	NC_000008.11	protein-coding	REVIEWED	8	+	27771948	27812429	Reference GRCh38.p12 Primary Assembly
hsa-mir-376a-1_9g	NM_001145312.2	1	561.6	561.6	0.0336	0.0657	1	2	0.00175	6.5	1	0	21	252	8	0	196.6	0	0	22	5494	2	22	4067	4087	21	21	0	read	NM_001145312.2	9606	2117	ETV3	METS|PE-1|PE1	ETS variant 3	ETS translocation variant 3|ETS domain transcriptional repressor PE1|ets variant gene 3, ETS family transcriptional repressor|mitogenic Ets transcriptional suppressor	NM_001145312.2	NP_001138784.1	NC_000001.11	protein-coding	VALIDATED	1	-	157121190	157138590	Reference GRCh38.p12 Primary Assembly
hsa-mir-376a-1_9g	NM_001350198.1	1	622.8	622.8	0.00447	0.0153	1	1	6.54e-06	9	1	0	20	312	4	0	220.8	0	0	22	7812	3	22	2569	2588	20	20	0	read	NM_001350198.1	9606	7813	EVI5	EVI-5|NB4S	ecotropic viral integration site 5	ecotropic viral integration site 5 protein homolog|dJ846D11.1 (ecotropic viral integration site 5)|neuroblastoma stage 4S gene protein	NM_001350198.1	NP_001337127.1	NC_000001.11	protein-coding	VALIDATED	1	-	92508695	92792412	Reference GRCh38.p12 Primary Assembly
hsa-mir-376a-1_9g	NM_001288574.1	2	1138	605.3	0.00649	0.025	3	3	2.18e-14	12	1	0	12	252	0	0	191.3	0	0	22	4323	11	22	1454	1465	12	12	0	read	NM_001288574.1	9606	2138	EYA1	BOP|BOR|BOS1|OFC1	EYA transcriptional coactivator and phosphatase 1	eyes absent homolog 1	NM_001288574.1	NP_001275503.1	NC_000008.11	protein-coding	REVIEWED	8	-	71197432	71548129	Reference GRCh38.p12 Primary Assembly
hsa-mir-376a-1_9g	NM_001348091.1	1	265.4	265.4	0.197	0.221	2	2	3.54e-10	9.5	1	0	13	88	-10	0	47.4	0	0	22	4688	9	21	985	997	13	13	12.5	read	NM_001348091.1	9606	50848	F11R	CD321|JAM|JAM1|JAMA|JCAM|KAT|PAM-1	F11 receptor	junctional adhesion molecule A|junctional adhesion molecule 1|platelet F11 receptor|platelet adhesion molecule 1	NM_001348091.1	NP_001335020.1	NC_000001.11	protein-coding	REVIEWED	1	-	160995205	161021342	Reference GRCh38.p12 Primary Assembly
hsa-mir-376a-1_9g	NM_001289412.1	1	603.6	603.6	0.000859	0.00508	2	3	4.77e-07	11.5	1	0	16	244	0	0	241.6	0	0	22	2678	7	22	760	775	16	16	0	read	NM_001289412.1	9606	84923	FAM104A	-	family with sequence similarity 104 member A	protein FAM104A	NM_001289412.1	NP_001276341.1	NC_000017.11	protein-coding	VALIDATED	17	-	73207352	73232393	Reference GRCh38.p12 Primary Assembly
hsa-mir-376a-1_9g	NM_001142704.1	2	1145.5	597.5	0.00158	0.00787	1	1	6.54e-06	13.5	1	0	9	252	0	0	265.5	0	0	22	3362	14	22	2454	2462	9	9	0	read	NM_001142704.1	9606	374393	FAM111B	CANP|POIKTMP	family with sequence similarity 111 member B	protein FAM111B|cancer-associated nucleoprotein	NM_001142704.1	NP_001136176.1	NC_000011.10	protein-coding	REVIEWED	11	+	59107184	59127414	Reference GRCh38.p12 Primary Assembly
hsa-mir-376a-1_9g	NM_001331094.1	3	1807.4	632.8	0.0138	0.0291	4	4	0	8	1	0	20	128	28	0	267.8	0	0	22	2541	3	22	1470	1489	20	20	0	read	NM_001331094.1	9606	159090	FAM122B	SPACIA2	family with sequence similarity 122B	protein FAM122B|synoviocyte proliferation associated in collagen-induced arthritis 2	NM_001331094.1	NP_001318023.1	NC_000023.11	protein-coding	VALIDATED	X	-	134769565	134797231	Reference GRCh38.p12 Primary Assembly
hsa-mir-376a-1_9g	NM_015566.2	1	655.4	655.4	0.00171	0.00715	2	2	3.54e-10	14	1	0	8	248	0	0	289.4	0	0	22	5990	14	21	3495	3502	8	8	0	read	NM_015566.2	9606	26049	FAM169A	SLAP75	family with sequence similarity 169 member A	soluble lamin-associated protein of 75 kDa|protein FAM169A|soluble lamina-associated protein of 75 kD	NM_015566.2	NP_056381.1	NC_000005.10	protein-coding	VALIDATED	5	-	74777573	74867993	Reference GRCh38.p12 Primary Assembly
hsa-mir-376a-1_9g	NM_013300.2	1	631.3	631.3	0.000755	0.00485	3	3	2.18e-14	14	1	0	9	252	0	0	224.3	0	0	22	1529	14	22	711	719	9	9	0	read	NM_013300.2	9606	29902	FAM216A	C12orf24|HSU79274	family with sequence similarity 216 member A	protein FAM216A|protein predicted by clone 23733|uncharacterized protein C12orf24	NM_013300.2	NP_037432.2	NC_000012.12	protein-coding	VALIDATED	12	+	110468412	110490386	Reference GRCh38.p12 Primary Assembly
hsa-mir-376a-1_9g	NM_001190826.1	1	560.5	560.5	0.00722	0.0152	1	1	6.54e-06	11.5	1	0	13	312	0	0	164.5	0	0	22	5119	10	22	590	602	13	13	0	read	NM_001190826.1	9606	63939	FAM217B	C20orf177|dJ551D2.5	family with sequence similarity 217 member B	protein FAM217B|uncharacterized protein C20orf177	NM_001190826.1	NP_001177755.1	NC_000020.11	protein-coding	VALIDATED	20	+	59933763	59948679	Reference GRCh38.p12 Primary Assembly
hsa-mir-376a-1_9g	NM_001010872.2	1	611.1	611.1	0.00074	0.0048	3	3	2.18e-14	14	1	0	9	252	0	0	204.1	0	0	22	6269	14	22	1345	1353	9	9	0	read	NM_001010872.2	9606	222584	FAM83B	C6orf143	family with sequence similarity 83 member B	protein FAM83B	NM_001010872.2	NP_001010872.1	NC_000006.12	protein-coding	VALIDATED	6	+	54846322	54945098	Reference GRCh38.p12 Primary Assembly
hsa-mir-376a-1_9g	NM_173611.3	1	243.1	243.1	0.229	0.258	1	1	6.54e-06	5	1	0	20	32	36	0	57.1	0	0	22	4392	3	22	1866	1885	20	20	13	read	NM_173611.3	9606	283742	FAM98B	-	family with sequence similarity 98 member B	protein FAM98B	NM_173611.3	NP_775882.2	NC_000015.10	protein-coding	VALIDATED	15	+	38454126	38487709	Reference GRCh38.p12 Primary Assembly
hsa-mir-376a-1_9g	NM_005245.3	4	1981.2	535.8	0.00966	0.0283	1	1	6.54e-06	12	1	0	13	244	0	0	209.8	0	0	22	14773	10	22	3726	3738	13	13	0	read	NM_005245.3	9606	2195	FAT1	CDHF7|CDHR8|FAT|ME5|hFat1	FAT atypical cadherin 1	protocadherin Fat 1|FAT tumor suppressor 1|cadherin ME5|cadherin family member 7|cadherin-related family member 8|cadherin-related tumor suppressor homolog|protein fat homolog	NM_005245.3	NP_005236.2	NC_000004.12	protein-coding	REVIEWED	4	-	186587782	186726695	Reference GRCh38.p12 Primary Assembly
hsa-mir-376a-1_9g	NM_015176.3	2	653.5	515	0.0105	0.0295	1	3	0.0122	15	1	0	8	160	0	0	286	0	0	22	5459	14	21	3357	3364	8	8	0	read	NM_015176.3	9606	23219	FBXO28	CENP-30|Fbx28	F-box protein 28	F-box only protein 28|centromere protein 30	NM_015176.3	NP_055991.1	NC_000001.11	protein-coding	VALIDATED	1	+	224114086	224162046	Reference GRCh38.p12 Primary Assembly
hsa-mir-376a-1_9g	NM_001348092.1	1	630	630	0.0107	0.0363	1	1	6.54e-06	12	1	0	13	252	0	0	301	0	0	22	4319	10	22	2916	2928	13	13	0	read	NM_001348092.1	9606	84085	FBXO30	Fbx30	F-box protein 30	F-box only protein 30|F-box domain protein|F-box only protein, helicase, 18	NM_001348092.1	NP_001335021.1	NC_000006.12	protein-coding	REVIEWED	6	-	145798134	145864408	Reference GRCh38.p12 Primary Assembly
hsa-mir-376a-1_9g	NM_001024680.2	1	593.6	593.6	0.00675	0.019	1	1	6.54e-06	14	1	0	8	248	0	0	267.6	0	0	22	2791	14	21	1984	1991	8	8	0	read	NM_001024680.2	9606	554251	FBXO48	-	F-box protein 48	F-box only protein 48	NM_001024680.2	NP_001019851.1	NC_000002.12	protein-coding	VALIDATED	2	-	68462365	68467324	Reference GRCh38.p12 Primary Assembly
hsa-mir-376a-1_9g	NM_015322.4	1	648.3	648.3	0.305	0.351	4	4	0	10.5	1	0	18	152	16	0	286.3	0	0	22	7132	4	21	4917	4934	18	18	0	read	NM_015322.4	9606	10116	FEM1B	F1A-ALPHA|F1AA|FEM1-beta	fem-1 homolog B	protein fem-1 homolog B|FEM-1-like death receptor binding protein|fem-1-like death receptor-binding protein alpha|fem-1-like in apoptotic pathway protein alpha	NM_015322.4	NP_056137.1	NC_000015.10	protein-coding	REVIEWED	15	+	68277802	68295864	Reference GRCh38.p12 Primary Assembly
hsa-mir-376a-1_9g	NM_001278690.1	2	670.3	553.4	0.015	0.0271	1	1	6.54e-06	9	1	0	20	160	20	0	293.4	0	0	22	3451	2	21	1830	1849	20	20	0	read	NM_001278690.1	9606	11116	FGFR1OP	FOP	FGFR1 oncogene partner	FGFR1 oncogene partner|fibroblast growth factor receptor 1 oncogene partner	NM_001278690.1	NP_001265619.1	NC_000006.12	protein-coding	REVIEWED	6	+	166999316	167042417	Reference GRCh38.p12 Primary Assembly
hsa-mir-376a-1_9g	NM_001199786.1	1	622.5	622.5	0.00323	0.0132	3	3	2.18e-14	14.5	1	0	8	244	0	0	222.5	0	0	22	1530	15	22	467	474	8	8	0	read	NM_001199786.1	9606	2280	FKBP1A	FKBP-12|FKBP-1A|FKBP1|FKBP12|PKC12|PKCI2|PPIASE	FK506 binding protein 1A	peptidyl-prolyl cis-trans isomerase FKBP1A|12 kDa FK506-binding protein|12 kDa FKBP|FK506 binding protein 1A, 12kDa|FK506 binding protein12|FK506-binding protein 1|FK506-binding protein 12|FK506-binding protein, T-cell, 12-kD|FKBP12-Exip3|PPIase FKBP1A|calstabin-1|immunophilin FKBP12|protein kinase C inhibitor 2|rotamase	NM_001199786.1	NP_001186715.1	NC_000020.11	protein-coding	REVIEWED	20	-	1368976	1393171	Reference GRCh38.p12 Primary Assembly
hsa-mir-376a-1_9g	NM_015033.2	1	514.9	514.9	0.0033	0.00931	1	1	6.54e-06	14	1	0	9	252	0	0	187.9	0	0	22	5457	14	22	1357	1365	9	9	0	read	NM_015033.2	9606	23048	FNBP1	FBP17	formin binding protein 1	formin-binding protein 1|formin-binding protein 17	NM_015033.2	NP_055848.1	NC_000009.12	protein-coding	REVIEWED	9	-	129887186	130053845	Reference GRCh38.p12 Primary Assembly
hsa-mir-376a-1_9g	NM_003838.4	1	529.1	529.1	0.0352	0.0547	1	1	6.54e-06	14.5	1	0	8	244	0	0	209.1	0	0	22	4722	15	22	2316	2323	8	8	0	read	NM_003838.4	9606	8790	FPGT	GFPP	fucose-1-phosphate guanylyltransferase	fucose-1-phosphate guanylyltransferase|GDP-L-fucose diphosphorylase|GDP-beta-L-fucose pyrophosphorylase|fucose-1-phosphate guanyltransferase	NM_003838.4	NP_003829.3	NC_000001.11	protein-coding	REVIEWED	1	+	74198211	74208701	Reference GRCh38.p12 Primary Assembly
hsa-mir-376a-1_9g	NM_001318338.1	1	544.2	544.2	0.0275	0.052	1	1	6.54e-06	6.5	1	0	21	240	16	0	188.2	0	0	22	5929	1	21	4401	4421	21	21	0	read	NM_001318338.1	9606	55691	FRMD4A	CCAFCA|FRMD4|bA295P9.4	FERM domain containing 4A	FERM domain-containing protein 4A|FERM domain containing 4	NM_001318338.1	NP_001305267.1	NC_000010.11	protein-coding	REVIEWED	10	-	13638299	14330883	Reference GRCh38.p12 Primary Assembly
hsa-mir-376a-1_9g	NM_024513.3	1	520.9	520.9	0.0153	0.0247	1	1	6.54e-06	14.5	1	0	8	244	0	0	200.9	0	0	22	8518	15	22	6604	6611	8	8	0	read	NM_024513.3	9606	79443	FYCO1	CATC2|CTRCT18|RUFY3|ZFYVE7	FYVE and coiled-coil domain containing 1	FYVE and coiled-coil domain-containing protein 1|RUN and FYVE domain containing 3|zinc finger FYVE domain-containing protein 7	NM_024513.3	NP_078789.2	NC_000003.12	protein-coding	REVIEWED	3	-	45917898	45995823	Reference GRCh38.p12 Primary Assembly
hsa-mir-376a-1_9g	NM_001278631.1	2	1064.2	591.1	0.000977	0.0107	1	1	6.54e-06	12	1	0	13	252	0	0	262.1	0	0	22	5889	10	22	3508	3520	13	13	0	read	NM_001278631.1	9606	2562	GABRB3	ECA5|EIEE43	gamma-aminobutyric acid type A receptor beta3 subunit	gamma-aminobutyric acid receptor subunit beta-3|GABA-alpha receptor beta-2 subunit|GABAA receptor beta-3 subunit|gamma-aminobutyric acid (GABA) A receptor, beta 3|gamma-aminobutyric acid A receptor beta 3	NM_001278631.1	NP_001265560.1	NC_000015.10	protein-coding	REVIEWED	15	-	26543545	26773787	Reference GRCh38.p12 Primary Assembly
hsa-mir-376a-1_9g	NM_002047.3	2	814.9	553.2	0.0316	0.0463	1	1	6.54e-06	10.5	1	0	14	248	0	0	215.2	0	0	22	2432	8	21	1364	1377	14	14	0	read	NM_002047.3	9606	2617	GARS	CMT2D|DSMAV|GlyRS|HMN5|SMAD1	glycyl-tRNA synthetase	glycine--tRNA ligase|AP-4-A synthetase|Charcot-Marie-Tooth neuropathy 2D|Charcot-Marie-Tooth neuropathy, neuronal type, D|diadenosine tetraphosphate synthetase	NM_002047.3	NP_002038.2	NC_000007.14	protein-coding	REVIEWED	7	+	30594734	30634032	Reference GRCh38.p12 Primary Assembly
hsa-mir-376a-1_9g	NM_002048.2	1	602.8	602.8	0.00131	0.0096	1	2	0.00175	9	1	0	20	252	8	0	260.8	0	0	22	2844	3	22	2518	2537	20	20	0	read	NM_002048.2	9606	2619	GAS1	-	growth arrest specific 1	growth arrest-specific protein 1|GAS-1|Growth arrest-specific gene-1	NM_002048.2	NP_002039.2	NC_000009.12	protein-coding	REVIEWED	9	-	86944361	86947188	Reference GRCh38.p12 Primary Assembly
hsa-mir-376a-1_9g	NM_001303131.1	1	560.9	560.9	0.00642	0.014	2	2	3.54e-10	9.5	1	0	21	160	12	0	275.9	0	0	22	6131	1	21	3382	3402	21	21	0	read	NM_001303131.1	9606	283431	GAS2L3	G2L3	growth arrest specific 2 like 3	GAS2-like protein 3|growth arrest-specific protein 2-like 3	NM_001303131.1	NP_001290060.1	NC_000012.12	protein-coding	VALIDATED	12	+	100573660	100628287	Reference GRCh38.p12 Primary Assembly
hsa-mir-376a-1_9g	NM_021067.4	1	734.3	734.3	0.00416	0.0193	6	6	0	11	1	0	18	244	4	0	209.3	0	0	22	3293	5	22	2106	2123	18	18	0	read	NM_021067.4	9606	9837	GINS1	IMD55|PSF1	GINS complex subunit 1	DNA replication complex GINS protein PSF1|GINS complex subunit 1 (Psf1 homolog)|partner of sld five-1	NM_021067.4	NP_066545.3	NC_000020.11	protein-coding	VALIDATED	20	+	25407469	25448567	Reference GRCh38.p12 Primary Assembly
hsa-mir-376a-1_9g	NM_005497.3	1	627.7	627.7	0.000474	0.00802	2	2	3.54e-10	6	1	0	18	252	28	0	191.7	0	0	22	7644	5	22	385	402	18	18	15	read	NM_005497.3	9606	10052	GJC1	CX45|GJA7	gap junction protein gamma 1	gap junction gamma-1 protein|CTC-296K1.4|connexin-45|gap junction alpha-7 protein|gap junction protein, gamma 1, 45kDa	NM_005497.3	NP_005488.2	NC_000017.11	protein-coding	REVIEWED	17	-	44794987	44831363	Reference GRCh38.p12 Primary Assembly
hsa-mir-376a-1_9g	NM_022130.3	1	728.8	728.8	7.71e-05	0.0007	5	5	0	11	1	0	15	244	0	0	241.8	0	0	22	2676	8	22	761	775	15	15	0	read	NM_022130.3	9606	64083	GOLPH3	GOPP1|GPP34|MIDAS|Vps74	golgi phosphoprotein 3	Golgi phosphoprotein 3|coat protein GPP34|coat-protein|golgi peripheral membrane protein 1, 34 kDa|golgi protein|golgi-associated protein|mitochondrial DNA absence factor	NM_022130.3	NP_071413.1	NC_000005.10	protein-coding	REVIEWED	5	-	32124710	32174318	Reference GRCh38.p12 Primary Assembly
hsa-mir-376a-1_9g	NM_001322032.1	1	212.1	212.1	0.346	0.381	2	2	3.54e-10	8.5	1	0	16	48	-10	0	34.1	0	0	22	3051	7	22	628	643	16	16	11.5	read	NM_001322032.1	9606	55668	GPATCH2L	C14orf118	G-patch domain containing 2 like	G patch domain-containing protein 2-like	NM_001322032.1	NP_001308961.1	NC_000014.9	protein-coding	VALIDATED	14	+	76151884	76214472	Reference GRCh38.p12 Primary Assembly
hsa-mir-376a-1_9g	NM_018970.6	1	587.4	587.4	0.000613	0.0102	1	1	6.54e-06	7	1	0	21	244	20	0	228.4	0	0	22	4948	2	22	2208	2228	21	21	0	read	NM_018970.6	9606	54329	GPR85	SREB|SREB2	G protein-coupled receptor 85	probable G-protein coupled receptor 85|seven transmembrane helix receptor|super conserved receptor expressed in brain 2	NM_018970.6	NP_061843.3	NC_000007.14	protein-coding	VALIDATED	7	-	113080412	113087777	Reference GRCh38.p12 Primary Assembly
hsa-mir-376a-1_9g	NM_001321038.1	1	160	160	0.282	0.314	1	1	6.54e-06	7.5	1	0	18	0	0	0	60	0	0	22	2807	5	22	2382	2399	18	18	11	read	NM_001321038.1	9606	29899	GPSM2	CMCS|DFNB82|LGN|PINS	G protein signaling modulator 2	G-protein-signaling modulator 2|G-protein signalling modulator 2 (AGS3-like, C. elegans)|mosaic protein LGN	NM_001321038.1	NP_001307967.1	NC_000001.11	protein-coding	REVIEWED	1	+	108875349	108934334	Reference GRCh38.p12 Primary Assembly
hsa-mir-376a-1_9g	NM_182922.3	2	1011.6	513	0.0168	0.0264	1	1	6.54e-06	15	1	0	8	160	0	0	284	0	0	22	4445	14	21	2235	2242	8	8	0	read	NM_182922.3	9606	55027	HEATR3	SYO1	HEAT repeat containing 3	HEAT repeat-containing protein 3|symportin 1	NM_182922.3	NP_891552.1	NC_000016.10	protein-coding	REVIEWED	16	+	50065940	50107271	Reference GRCh38.p12 Primary Assembly
hsa-mir-376a-1_9g	NM_138820.3	1	772.3	772.3	0.00254	0.0154	5	7	3.33e-16	14	1	0	9	252	0	0	285.3	0	0	22	906	14	22	861	869	9	9	0	read	NM_138820.3	9606	192286	HIGD2A	RCF1b	HIG1 hypoxia inducible domain family member 2A	HIG1 domain family member 2A, mitochondrial|HIG1 domain family, member 2A|RCF1 homolog B	NM_138820.3	NP_620175.1	NC_000005.10	protein-coding	REVIEWED	5	+	176388525	176389770	Reference GRCh38.p12 Primary Assembly
hsa-mir-376a-1_9g	NM_022740.4	1	583.4	583.4	0.00243	0.0133	1	1	6.54e-06	14	1	0	8	312	0	0	191.4	0	0	22	15245	15	22	4701	4708	8	8	0	read	NM_022740.4	9606	28996	HIPK2	PRO0593	homeodomain interacting protein kinase 2	homeodomain-interacting protein kinase 2|hHIPk2	NM_022740.4	NP_073577.3	NC_000007.14	protein-coding	VALIDATED	7	-	139561569	139777893	Reference GRCh38.p12 Primary Assembly
hsa-mir-376a-1_9g	NM_002138.3	1	557.5	557.5	0.00376	0.0161	2	2	3.54e-10	8	1	0	20	244	12	0	164.5	0	0	22	2110	3	22	931	950	20	20	0	read	NM_002138.3	9606	3184	HNRNPD	AUF1|AUF1A|HNRPD|P37|hnRNPD0	heterogeneous nuclear ribonucleoprotein D	heterogeneous nuclear ribonucleoprotein D0|ARE-binding protein AUFI, type A|AU-rich element RNA binding protein 1, 37kDa|hnRNP D0	NM_002138.3	NP_002129.2	NC_000004.12	protein-coding	REVIEWED	4	-	82353313	82373995	Reference GRCh38.p12 Primary Assembly
hsa-mir-376a-1_9g	NM_031372.3	1	563.5	563.5	0.00212	0.0112	2	2	3.54e-10	10	1	0	20	160	16	0	274.5	0	0	22	4157	2	21	3482	3501	20	20	0	read	NM_031372.3	9606	9987	HNRNPDL	HNRNP|HNRPDL|JKTBP|JKTBP2|LGMD1G|laAUF1	heterogeneous nuclear ribonucleoprotein D like	heterogeneous nuclear ribonucleoprotein D-like|A+U-rich element RNA binding factor|AU-rich element RNA-binding factor|JKT41-binding protein|hnRNP D-like|hnRNP DL|protein laAUF1	NM_031372.3	NP_112740.1	NC_000004.12	protein-coding	REVIEWED	4	-	82422563	82430224	Reference GRCh38.p12 Primary Assembly
hsa-mir-376a-1_9g	NM_002148.3	1	639.1	639.1	0.000796	0.00414	2	2	3.54e-10	8.5	1	0	17	248	16	0	240.1	0	0	22	1814	5	21	388	404	17	17	0	read	NM_002148.3	9606	3236	HOXD10	HOX4|HOX4D|HOX4E|Hox-4.4	homeobox D10	homeobox protein Hox-D10|homeo box 4D|homeo box D10|homeobox protein Hox-4D|homeobox protein Hox-4E	NM_002148.3	NP_002139.2	NC_000002.12	protein-coding	REVIEWED	2	+	176116763	176119941	Reference GRCh38.p12 Primary Assembly
hsa-mir-376a-1_9g	NM_001271972.1	1	675.7	675.7	0.000461	0.00927	4	4	0	13.5	1	0	9	312	0	0	161.7	0	0	22	2673	14	22	1526	1534	9	9	0	read	NM_001271972.1	9606	3326	HSP90AB1	D6S182|HSP84|HSP90B|HSPC2|HSPCB	heat shock protein 90 alpha family class B member 1	heat shock protein HSP 90-beta|HSP90-beta|heat shock 84 kDa|heat shock 90kD protein 1, beta|heat shock protein 90 kDa|heat shock protein 90kDa alpha (cytosolic), class B member 1|heat shock protein 90kDa alpha family class B member 1	NM_001271972.1	NP_001258901.1	NC_000006.12	protein-coding	REVIEWED	6	+	44246165	44253887	Reference GRCh38.p12 Primary Assembly
hsa-mir-376a-1_9g	NM_004134.6	1	538	538	0.00938	0.028	1	2	0.00175	10	1	0	16	244	0	0	205	0	0	22	3506	7	22	1096	1111	16	16	0	read	NM_004134.6	9606	3313	HSPA9	CRP40|CSA|EVPLS|GRP-75|GRP75|HEL-S-124m|HSPA9B|MOT|MOT2|MTHSP75|PBP74|SAAN|SIDBA4	heat shock protein family A (Hsp70) member 9	stress-70 protein, mitochondrial|75 kDa glucose-regulated protein|catecholamine-regulated protein 40|epididymis secretory sperm binding protein Li 124m|heat shock 70kD protein 9B|heat shock 70kDa protein 9 (mortalin)|mortalin, perinuclear|mortalin-2|mortalin2|p66-mortalin|peptide-binding protein 74	NM_004134.6	NP_004125.3	NC_000005.10	protein-coding	REVIEWED	5	-	138554881	138575628	Reference GRCh38.p12 Primary Assembly
hsa-mir-376a-1_9g	NM_016126.3	1	879.7	879.7	0.000107	0.00206	9	9	0	7	1	1	18	240	24	0	207.7	0	0	22	809	4	21	373	389	18	17	0	read	NM_016126.3	9606	51668	HSPB11	C1orf41|HSPCO34|IFT25|PP25	heat shock protein family B (small) member 11	intraflagellar transport protein 25 homolog|heat shock protein beta-11|heat shock protein family B (small), member 11|intraflagellar transport 25 homolog|placental protein 25	NM_016126.3	NP_057210.2	NC_000001.11	protein-coding	VALIDATED	1	-	53921560	53946307	Reference GRCh38.p12 Primary Assembly
hsa-mir-376a-1_9g	NM_022873.2	1	533.1	533.1	0.016	0.0273	1	1	6.54e-06	14	1	0	8	248	0	0	207.1	0	0	22	860	14	21	783	790	8	8	0	read	NM_022873.2	9606	2537	IFI6	6-16|FAM14C|G1P3|IFI-6-16|IFI616	interferon alpha inducible protein 6	interferon alpha-inducible protein 6|interferon, alpha-inducible protein clone IFI-6-16|interferon-induced protein 6-16	NM_022873.2	NP_075011.1	NC_000001.11	protein-coding	REVIEWED	1	-	27666060	27672228	Reference GRCh38.p12 Primary Assembly
hsa-mir-376a-1_9g	NM_018010.3	2	1112.7	617.9	0.021	0.0441	1	1	6.54e-06	13.5	1	0	9	312	0	0	223.9	0	0	22	3223	14	22	938	946	9	9	0	read	NM_018010.3	9606	55081	IFT57	ESRRBL1|HIPPI|MHS4R2|OFD18	intraflagellar transport 57	intraflagellar transport protein 57 homolog|HIP1 protein interactor|HIP1-interacting protein|dermal papilla-derived protein 8|estrogen-related receptor beta like 1|estrogen-related receptor beta-like protein 1|huntingtin interacting protein-1 interacting protein|intraflagellar transport 57 homolog	NM_018010.3	NP_060480.1	NC_000003.12	protein-coding	VALIDATED	3	-	108160811	108222569	Reference GRCh38.p12 Primary Assembly
hsa-mir-376a-1_9g	NM_001289905.1	2	1082.2	587.3	0.00174	0.0112	1	1	6.54e-06	14	1	0	9	252	0	0	260.3	0	0	22	8506	14	22	5129	5137	9	9	0	read	NM_001289905.1	9606	23765	IL17RA	CANDF5|CD217|CDw217|IL-17RA|IL17R|IMD51|hIL-17R	interleukin 17 receptor A	interleukin-17 receptor A|IL-17 receptor A	NM_001289905.1	NP_001276834.1	NC_000022.11	protein-coding	REVIEWED	22	+	17084958	17115693	Reference GRCh38.p12 Primary Assembly
hsa-mir-376a-1_9g	NR_024333.1	1	563.4	563.4	0.00116	0.00376	2	2	3.54e-10	9.5	1	0	21	244	8	0	194.4	0	0	22	2032	2	22	1947	1967	21	21	0	read	NR_024333.1	9606	147727	ILF3-DT	ILF3-AS1	ILF3 divergent tranacript	CTC-539A10.4|ILF3 antisense RNA 1 (head to head)|ILF3 antisense RNA 1 (non-protein coding)	NR_024333.1	-	NC_000019.10	ncRNA	VALIDATED	19	-	10651861	10653871	Reference GRCh38.p12 Primary Assembly
hsa-mir-376a-1_9g	NM_000884.2	2	1130.4	599.3	0.00683	0.0178	3	3	2.18e-14	9	1	0	20	240	4	0	190.3	0	0	22	1712	2	21	1176	1195	20	20	0	read	NM_000884.2	9606	3615	IMPDH2	IMPD2|IMPDH-II	inosine monophosphate dehydrogenase 2	inosine-5'-monophosphate dehydrogenase 2|IMP (inosine 5'-monophosphate) dehydrogenase 2|IMP (inosine monophosphate) dehydrogenase 2|IMP oxireductase 2|IMPD 2|IMPDH 2|inosine 5' phosphate dehydrogenase 2|inosine monophosphate dehydrogenase type II	NM_000884.2	NP_000875.2	NC_000003.12	protein-coding	REVIEWED	3	-	49024324	49029749	Reference GRCh38.p12 Primary Assembly
hsa-mir-376a-1_9g	NM_153273.3	1	544.1	544.1	0.00863	0.0273	1	3	0.0122	14	1	0	9	244	0	0	222.1	0	0	22	4468	14	22	1790	1798	9	9	0	read	NM_153273.3	9606	9807	IP6K1	IHPK1|PiUS	inositol hexakisphosphate kinase 1	inositol hexakisphosphate kinase 1|ATP:1D-myo-inositol-hexakisphosphate phosphotransferase|Pi uptake stimulator|inositol hexaphosphate kinase 1|insP6 kinase 1	NM_153273.3	NP_695005.1	NC_000003.12	protein-coding	REVIEWED	3	-	49724294	49786539	Reference GRCh38.p12 Primary Assembly
hsa-mir-376a-1_9g	NM_006391.2	1	678.6	678.6	0.0002	0.00429	3	5	8.36e-09	10	1	0	18	252	12	0	254.6	0	0	22	6209	5	22	2508	2525	18	18	0	read	NM_006391.2	9606	10527	IPO7	Imp7|RANBP7	importin 7	importin-7|RAN-binding protein 7	NM_006391.2	NP_006382.1	NC_000011.10	protein-coding	REVIEWED	11	+	9384621	9448126	Reference GRCh38.p12 Primary Assembly
hsa-mir-376a-1_9g	NM_133376.2	2	1073.5	577.6	0.0054	0.0232	1	2	0.00175	10	1	0	17	248	8	0	238.6	0	0	22	3794	5	21	2935	2951	17	17	0	read	NM_133376.2	9606	3688	ITGB1	CD29|FNRB|GPIIA|MDF2|MSK12|VLA-BETA|VLAB	integrin subunit beta 1	integrin beta-1|glycoprotein IIa|integrin VLA-4 beta subunit|integrin beta 1|integrin, beta 1 (fibronectin receptor, beta polypeptide, antigen CD29 includes MDF2, MSK12)|very late activation protein, beta polypeptide	NM_133376.2	NP_596867.1	NC_000010.11	protein-coding	REVIEWED	10	-	32900317	32958364	Reference GRCh38.p12 Primary Assembly
hsa-mir-376a-1_9g	NM_021999.4	1	704.1	704.1	0.000113	0.00311	1	1	6.54e-06	11	1	0	12	320	0	0	293.1	0	0	22	1896	11	22	1734	1745	12	12	0	read	NM_021999.4	9606	9445	ITM2B	ABRI|BRI|BRI2|BRICD2B|E25B|E3-16|FBD|RDGCA|imBRI2	integral membrane protein 2B	integral membrane protein 2B|ABri/ADan amyloid peptide|BRICHOS domain containing 2B|immature BRI2|transmembrane protein BRI	NM_021999.4	NP_068839.1	NC_000013.11	protein-coding	REVIEWED	13	+	48233137	48262095	Reference GRCh38.p12 Primary Assembly
hsa-mir-376a-1_9g	NM_014735.4	1	561.4	561.4	0.0053	0.0228	1	1	6.54e-06	13	1	0	10	252	0	0	228.4	0	0	22	4935	13	22	2412	2421	10	10	0	read	NM_014735.4	9606	9767	JADE3	JADE-3|PHF16	jade family PHD finger 3	protein Jade-3|PHD finger protein 16|jade family PHD finger protein 3	NM_014735.4	NP_055550.1	NC_000023.11	protein-coding	REVIEWED	X	+	46912275	47061241	Reference GRCh38.p12 Primary Assembly
hsa-mir-376a-1_9g	NM_020647.3	1	619.2	619.2	0.0161	0.0293	3	3	2.18e-14	14	1	0	8	248	0	0	213.2	0	0	22	4427	14	21	1927	1934	8	8	0	read	NM_020647.3	9606	56704	JPH1	CMT2K|JP-1|JP1	junctophilin 1	junctophilin-1|junctophilin type 1	NM_020647.3	NP_065698.1	NC_000008.11	protein-coding	REVIEWED	8	-	74234699	74321544	Reference GRCh38.p12 Primary Assembly
hsa-mir-376a-1_9g	NM_005548.2	1	194.4	194.4	0.309	0.339	2	2	3.54e-10	9.5	1	0	14	24	-10	0	45.4	0	0	22	2017	8	21	1781	1794	14	14	11	read	NM_005548.2	9606	3735	KARS	CMTRIB|DFNB89|KARS1|KARS2|KRS	lysyl-tRNA synthetase	lysine--tRNA ligase|lysRS|lysine tRNA ligase	NM_005548.2	NP_005539.1	NC_000016.10	protein-coding	REVIEWED	16	-	75627723	75647686	Reference GRCh38.p12 Primary Assembly
hsa-mir-376a-1_9g	NM_020122.4	4	1368.6	628.3	0.0053	0.017	3	5	8.36e-09	14	1	0	9	252	0	0	221.3	0	0	22	7555	14	22	1148	1156	9	9	0	read	NM_020122.4	9606	56888	KCMF1	DEBT91|FIGC|PCMF|ZZZ1	potassium channel modulatory factor 1	E3 ubiquitin-protein ligase KCMF1|FGF-induced in gastric cancer|FGF-induced ubiquitin-protein ligase in gastric cancers|RING-type E3 ubiquitin transferase KCMF1|ZZ-type zinc finger-containing protein 1|differentially expressed in branching tubulogenesis 91|zinc finger, ZZ domain containing 1	NM_020122.4	NP_064507.3	NC_000002.12	protein-coding	VALIDATED	2	+	84971107	85059471	Reference GRCh38.p12 Primary Assembly
hsa-mir-376a-1_9g	NM_002245.3	2	1115.5	805	0.00134	0.00862	6	6	0	14	1	0	8	248	0	0	279	0	0	22	2161	14	21	1828	1835	8	8	0	read	NM_002245.3	9606	3775	KCNK1	DPK|HOHO|K2P1|K2p1.1|KCNO1|TWIK-1|TWIK1	potassium two pore domain channel subfamily K member 1	potassium channel subfamily K member 1|inward rectifying potassium channel protein TWIK-1|potassium channel K2P1|potassium channel KCNO1|potassium channel, two pore domain subfamily K, member 1|potassium inwardly-rectifying channel, subfamily K, member 1|tandem of P domains in a weak inward rectifying K+ channel 1	NM_002245.3	NP_002236.1	NC_000001.11	protein-coding	REVIEWED	1	+	233614003	233672511	Reference GRCh38.p12 Primary Assembly
hsa-mir-376a-1_9g	NM_019842.3	2	665.8	585.8	0.00818	0.0193	2	2	3.54e-10	8.5	1	0	19	240	8	0	203.8	0	0	22	6595	3	21	2931	2949	19	19	0	read	NM_019842.3	9606	56479	KCNQ5	Kv7.5|MRD46	potassium voltage-gated channel subfamily Q member 5	potassium voltage-gated channel subfamily KQT member 5|KQT-like 5|potassium channel protein|potassium channel subunit alpha KvLQT5|potassium channel, voltage gated KQT-like subfamily Q, member 5|voltage-gated potassium channel subunit Kv7.5	NM_019842.3	NP_062816.2	NC_000006.12	protein-coding	REVIEWED	6	+	72621842	73198850	Reference GRCh38.p12 Primary Assembly
hsa-mir-376a-1_9g	NM_153033.4	1	752.3	752.3	1.21e-05	0.000535	5	5	0	7.5	1	1	19	248	16	0	247.3	0	0	22	5051	3	21	1930	1947	19	18	0	read	NM_153033.4	9606	154881	KCTD7	CLN14|EPM3	potassium channel tetramerization domain containing 7	BTB/POZ domain-containing protein KCTD7|potassium channel tetramerisation domain containing 7	NM_153033.4	NP_694578.1	NC_000007.14	protein-coding	REVIEWED	7	+	66628880	66643228	Reference GRCh38.p12 Primary Assembly
hsa-mir-376a-1_9g	NM_016604.3	1	532.4	532.4	0.00387	0.00828	1	1	6.54e-06	9.5	1	0	19	240	8	0	200.4	0	0	22	6830	3	21	5451	5469	19	19	0	read	NM_016604.3	9606	51780	KDM3B	5qNCA|C5orf7|JMJD1B|NET22	lysine demethylase 3B	lysine-specific demethylase 3B|jmjC domain-containing histone demethylation protein 2B|jumonji domain containing 1B|jumonji domain-containing protein 1B|lysine (K)-specific demethylase 3B|nuclear protein 5qNCA	NM_016604.3	NP_057688.2	NC_000005.10	protein-coding	VALIDATED	5	+	138352595	138437026	Reference GRCh38.p12 Primary Assembly
hsa-mir-376a-1_9g	NR_148673.1	1	560	560	0.0341	0.0662	1	1	6.54e-06	11.5	1	0	12	248	0	0	225	0	0	22	5266	10	21	1212	1223	12	12	0	read	NR_148673.1	9606	8242	KDM5C	DXS1272E|JARID1C|MRX13|MRXJ|MRXSCJ|MRXSJ|SMCX|XE169	lysine demethylase 5C	lysine-specific demethylase 5C|JmjC domain-containing protein SMCX|Jumonji, AT rich interactive domain 1C (RBP2-like)|Jumonji/ARID domain-containing protein 1C|Smcx homolog, X chromosome|Smcy homolog, X-linked|histone demethylase JARID1C|lysine (K)-specific demethylase 5C	NR_148673.1	-	NC_000023.11	protein-coding	REVIEWED	X	-	53159734	53225421	Reference GRCh38.p12 Primary Assembly
hsa-mir-376a-1_9g	NR_073498.1	1	670.3	670.3	0.000113	0.00104	2	2	3.54e-10	9.5	1	0	17	252	28	0	264.3	0	0	22	2990	6	22	2791	2807	17	17	0	read	NR_073498.1	9606	10657	KHDRBS1	Sam68|p62|p68	KH RNA binding domain containing, signal transduction associated 1	KH domain-containing, RNA-binding, signal transduction-associated protein 1|GAP-associated tyrosine phosphoprotein p62 (Sam68)|KH domain containing, RNA binding, signal transduction associated 1|p21 Ras GTPase-activating protein-associated p62|src-associated in mitosis 68 kDa protein	NR_073498.1	-	NC_000001.11	protein-coding	REVIEWED	1	+	32013693	32060858	Reference GRCh38.p12 Primary Assembly
hsa-mir-376a-1_9g	NM_014743.2	1	714.3	714.3	0.000158	0.00198	2	2	3.54e-10	12	1	0	11	320	0	0	267.3	0	0	22	7873	12	22	2657	2667	11	11	0	read	NM_014743.2	9606	9778	KIAA0232	-	KIAA0232	uncharacterized protein KIAA0232	NM_014743.2	NP_055558.2	NC_000004.12	protein-coding	VALIDATED	4	+	6782731	6884171	Reference GRCh38.p12 Primary Assembly
hsa-mir-376a-1_9g	NM_018169.3	3	1617.2	577	0.00998	0.0283	1	1	6.54e-06	7.5	1	0	22	244	40	0	206	0	0	22	6246	1	22	3519	3540	22	22	0	read	NM_018169.3	9606	55196	KIAA1551	C12orf35|GET|UTA2-1	KIAA1551	uncharacterized protein KIAA1551|gonad expressed transcript|uncharacterized protein C12orf35	NM_018169.3	NP_060639.3	NC_000012.12	protein-coding	VALIDATED	12	+	31959418	31993106	Reference GRCh38.p12 Primary Assembly
hsa-mir-376a-1_9g	NM_032506.3	1	589.1	589.1	0.000967	0.0121	1	3	0.0122	9.5	1	0	20	240	16	0	254.1	0	0	22	3150	2	21	1322	1341	20	20	0	read	NM_032506.3	9606	84542	KIAA1841	-	KIAA1841	uncharacterized protein KIAA1841	NM_032506.3	NP_115895.2	NC_000002.12	protein-coding	VALIDATED	2	+	61065869	61138033	Reference GRCh38.p12 Primary Assembly
hsa-mir-376a-1_9g	NM_001264573.1	1	728.6	728.6	0.00227	0.0157	14	17	0	11	1	0	12	88	-10	0	38.6	0	0	22	4308	10	21	4148	4159	12	12	11	read	NM_001264573.1	9606	146909	KIF18B	-	kinesin family member 18B	kinesin-like protein KIF18B	NM_001264573.1	NP_001251503.1	NC_000017.11	protein-coding	VALIDATED	17	-	44924710	44947745	Reference GRCh38.p12 Primary Assembly
hsa-mir-376a-1_9g	NM_015074.3	1	553.3	553.3	0.00241	0.013	1	1	6.54e-06	14	1	0	8	248	0	0	227.3	0	0	22	10585	14	21	374	381	8	8	0	read	NM_015074.3	9606	23095	KIF1B	CMT2|CMT2A|CMT2A1|HMSNII|KLP|NBLST1	kinesin family member 1B	kinesin-like protein KIF1B|kinesin superfamily protein KIF1B	NM_015074.3	NP_055889.2	NC_000001.11	protein-coding	REVIEWED	1	+	10210705	10381602	Reference GRCh38.p12 Primary Assembly
hsa-mir-376a-1_9g	NM_016195.3	1	635.8	635.8	0.0135	0.0264	1	1	6.54e-06	7.5	1	1	21	252	16	0	283.8	0	0	22	6339	3	22	830	850	20	21	0	read	NM_016195.3	9606	9585	KIF20B	CT90|KRMP1|MPHOSPH1|MPP-1|MPP1	kinesin family member 20B	kinesin-like protein KIF20B|M-phase phosphoprotein 1|cancer/testis antigen 90|kinesin-related motor interacting with PIN1|mitotic kinesin-like protein|mitotic kinesin-related protein	NM_016195.3	NP_057279.2	NC_000010.11	protein-coding	VALIDATED	10	+	89701589	89774942	Reference GRCh38.p12 Primary Assembly
hsa-mir-376a-1_9g	NM_012310.4	2	1211.5	650.7	0.00366	0.0171	2	2	3.54e-10	7.5	1	0	22	312	12	0	199.7	0	0	22	4504	1	22	2008	2029	22	22	0	read	NM_012310.4	9606	24137	KIF4A	KIF4|KIF4G1|MRX100	kinesin family member 4A	chromosome-associated kinesin KIF4A|chromokinesin-A	NM_012310.4	NP_036442.3	NC_000023.11	protein-coding	REVIEWED	X	+	70290028	70420923	Reference GRCh38.p12 Primary Assembly
hsa-mir-376a-1_9g	NM_001099293.2	2	1199.9	649.9	0.00348	0.0196	2	2	3.54e-10	7.5	1	0	22	312	12	0	198.9	0	0	22	4378	1	22	1970	1991	22	22	0	read	NM_001099293.2	9606	285643	KIF4B	-	kinesin family member 4B	chromosome-associated kinesin KIF4B|chromokinesin-B	NM_001099293.2	NP_001092763.1	NC_000005.10	protein-coding	REVIEWED	5	+	155013754	155018131	Reference GRCh38.p12 Primary Assembly
hsa-mir-376a-1_9g	NM_014458.3	2	1040.1	545.1	0.00311	0.00727	1	1	6.54e-06	7.5	1	0	20	160	36	0	258.1	0	0	22	3505	2	21	2125	2144	20	20	0	read	NM_014458.3	9606	27252	KLHL20	KHLHX|KLEIP|KLHLX	kelch like family member 20	kelch-like protein 20|Kelch motif containing protein|kelch-like ECT2-interacting protein|kelch-like protein X	NM_014458.3	NP_055273.2	NC_000001.11	protein-coding	REVIEWED	1	+	173714911	173786825	Reference GRCh38.p12 Primary Assembly
hsa-mir-376a-1_9g	NM_017658.4	1	515.1	515.1	0.00792	0.0152	1	1	6.54e-06	13	1	0	12	160	0	0	284.1	0	0	22	6577	10	21	5984	5995	12	12	0	read	NM_017658.4	9606	54813	KLHL28	BTBD5	kelch like family member 28	kelch-like protein 28|BTB (POZ) domain containing 5|BTB/POZ domain-containing protein 5|kelch-like 28	NM_017658.4	NP_060128.2	NC_000014.9	protein-coding	VALIDATED	14	-	44924309	44961977	Reference GRCh38.p12 Primary Assembly
hsa-mir-376a-1_9g	NM_001303451.1	1	586.8	586.8	0.00996	0.0217	1	1	6.54e-06	5.5	1	1	22	252	16	0	234.8	0	0	22	7382	1	22	6310	6330	22	21	0	read	NM_001303451.1	9606	79786	KLHL36	C16orf44	kelch like family member 36	kelch-like protein 36|kelch-like 36	NM_001303451.1	NP_001290380.1	NC_000016.10	protein-coding	VALIDATED	16	+	84648510	84667685	Reference GRCh38.p12 Primary Assembly
hsa-mir-376a-1_9g	NM_170606.2	6	2755.7	619.7	0.0124	0.0266	2	2	3.54e-10	11.5	1	0	15	252	0	0	251.7	0	0	22	16872	8	22	8655	8669	15	15	0	read	NM_170606.2	9606	58508	KMT2C	HALR|KLEFS2|MLL3	lysine methyltransferase 2C	histone-lysine N-methyltransferase 2C|ALR-like protein|histone-lysine N-methyltransferase MLL3|histone-lysine N-methyltransferase, H3 lysine-4 specific|homologous to ALR protein|lysine (K)-specific methyltransferase 2C|myeloid/lymphoid or mixed-lineage leukemia protein 3	NM_170606.2	NP_733751.2	NC_000007.14	protein-coding	REVIEWED	7	-	152134924	152436641	Reference GRCh38.p12 Primary Assembly
hsa-mir-376a-1_9g	NM_018682.3	2	1072.6	588.9	0.00137	0.0105	1	1	6.54e-06	13	1	0	9	320	0	0	184.9	0	0	22	6725	14	22	3832	3840	9	9	0	read	NM_018682.3	9606	55904	KMT2E	HDCMC04P|MLL5|NKp44L	lysine methyltransferase 2E	inactive histone-lysine N-methyltransferase 2E|histone-lysine N-methyltransferase 2E|histone-lysine N-methyltransferase MLL5|inactive lysine N-methyltransferase 2E|lysine (K)-specific methyltransferase 2E|myeloid/lymphoid or mixed-lineage leukemia 5 (trithorax homolog, Drosophila)|myeloid/lymphoid or mixed-lineage leukemia protein 5	NM_018682.3	NP_061152.3	NC_000007.14	protein-coding	REVIEWED	7	+	104940948	105114084	Reference GRCh38.p12 Primary Assembly
hsa-mir-376a-1_9g	NR_026698.1	1	782	782	1.95e-05	0.000654	5	5	0	14	1	0	9	252	0	0	295	0	0	22	7012	14	22	3692	3700	9	9	0	read	NR_026698.1	9606	3836	KPNA1	IPOA5|NPI-1|RCH2|SRP1	karyopherin subunit alpha 1	importin subunit alpha-5|RAG cohort protein 2|SRP1-beta|importin alpha 5|importin subunit alpha-1|importin-alpha-S1|karyopherin alpha 1 (importin alpha 5)|nucleoprotein interactor 1|recombination activating gene cohort 2	NR_026698.1	-	NC_000003.12	protein-coding	REVIEWED	3	-	122421900	122514938	Reference GRCh38.p12 Primary Assembly
hsa-mir-376a-1_9g	NM_001276453.1	2	724.8	693	0.00372	0.0179	4	5	7.11e-15	14	1	0	8	248	0	0	247	0	0	22	3951	14	21	1802	1809	8	8	0	read	NM_001276453.1	9606	3837	KPNB1	IMB1|IPO1|IPOB|Impnb|NTF97	karyopherin subunit beta 1	importin subunit beta-1|PTAC97|importin 1|importin 90|importin beta-1 subunit|karyopherin (importin) beta 1|nuclear factor p97|pore targeting complex 97 kDa subunit	NM_001276453.1	NP_001263382.1	NC_000017.11	protein-coding	REVIEWED	17	+	47649837	47683637	Reference GRCh38.p12 Primary Assembly
hsa-mir-376a-1_9g	NM_015315.4	1	233.5	233.5	0.225	0.261	1	52	1	10.5	1	0	12	88	-10	0	59.5	0	0	22	6607	10	21	445	456	12	12	11.5	read	NM_015315.4	9606	23367	LARP1	LARP	La ribonucleoprotein domain family member 1	la-related protein 1	NM_015315.4	NP_056130.2	NC_000005.10	protein-coding	VALIDATED	5	+	154682662	154817606	Reference GRCh38.p12 Primary Assembly
hsa-mir-376a-1_9g	NM_001350392.1	1	619.8	619.8	0.0053	0.0237	2	4	1.82e-05	9.5	1	0	21	244	8	0	248.8	0	0	22	7369	2	22	838	858	21	21	0	read	NM_001350392.1	9606	9113	LATS1	WARTS|wts	large tumor suppressor kinase 1	serine/threonine-protein kinase LATS1|LATS (large tumor suppressor, Drosophila) homolog 1|LATS, large tumor suppressor, homolog 1|WARTS protein kinase|h-warts|large tumor suppressor homolog 1	NM_001350392.1	NP_001337321.1	NC_000006.12	protein-coding	REVIEWED	6	-	149658152	149718255	Reference GRCh38.p12 Primary Assembly
hsa-mir-376a-1_9g	NR_028500.1	1	578.5	578.5	0.00167	0.0118	1	1	6.54e-06	13	1	0	11	252	0	0	248.5	0	0	22	2108	12	22	1315	1325	11	11	0	read	NR_028500.1	9606	3939	LDHA	GSD11|HEL-S-133P|LDHM|PIG19	lactate dehydrogenase A	L-lactate dehydrogenase A chain|LDH muscle subunit|LDH-A|LDH-M|cell proliferation-inducing gene 19 protein|epididymis secretory sperm binding protein Li 133P|lactate dehydrogenase M|proliferation-inducing gene 19|renal carcinoma antigen NY-REN-59	NR_028500.1	-	NC_000011.10	protein-coding	REVIEWED	11	+	18394388	18408217	Reference GRCh38.p12 Primary Assembly
hsa-mir-376a-1_9g	NM_002300.7	2	1141	598.3	0.0139	0.0322	2	3	4.77e-07	14.5	1	0	8	244	0	0	238.3	0	0	22	1336	15	22	895	902	8	8	0	read	NM_002300.7	9606	3945	LDHB	HEL-S-281|LDH-B|LDH-H|LDHBD|TRG-5	lactate dehydrogenase B	L-lactate dehydrogenase B chain|LDH heart subunit|epididymis secretory protein Li 281|lactate dehydrogenase H chain|renal carcinoma antigen NY-REN-46|testicular secretory protein Li 25	NM_002300.7	NP_002291.1	NC_000012.12	protein-coding	REVIEWED	12	-	21635341	21657970	Reference GRCh38.p12 Primary Assembly
hsa-mir-376a-1_9g	NM_018490.3	2	1398.3	880	0.000819	0.0141	10	10	0	10.5	1	0	17	160	28	0	257	0	0	22	5240	5	21	4657	4673	17	17	0	read	NM_018490.3	9606	55366	LGR4	BNMD17|GPR48	leucine rich repeat containing G protein-coupled receptor 4	leucine-rich repeat-containing G-protein coupled receptor 4|G protein-coupled receptor 48	NM_018490.3	NP_060960.2	NC_000011.10	protein-coding	REVIEWED	11	-	27365960	27472774	Reference GRCh38.p12 Primary Assembly
hsa-mir-376a-1_9g	NM_005779.2	1	580.3	580.3	0.0185	0.034	1	1	6.54e-06	8	1	0	21	244	16	0	234.3	0	0	22	5061	2	22	3701	3721	21	21	0	read	NM_005779.2	9606	10184	LHFPL2	-	LHFPL tetraspan subfamily member 2	LHFPL tetraspan subfamily member 2 protein|LHFP-like protein 2|lipoma HMGIC fusion partner-like 2 protein	NM_005779.2	NP_005770.1	NC_000005.10	protein-coding	REVIEWED	5	-	78485214	78770255	Reference GRCh38.p12 Primary Assembly
hsa-mir-376a-1_9g	NM_018362.3	1	601.7	601.7	0.000975	0.00903	3	4	6.65e-11	12.5	1	0	12	244	0	0	197.7	0	0	22	4866	11	22	2614	2625	12	12	0	read	NM_018362.3	9606	55327	LIN7C	LIN-7-C|LIN-7C|MALS-3|MALS3|VELI3	lin-7 homolog C, crumbs cell polarity complex component	protein lin-7 homolog C|LIN-7 protein 3|mammalian lin-seven protein 3|veli-3|vertebrate lin-7 homolog 3	NM_018362.3	NP_060832.1	NC_000011.10	protein-coding	VALIDATED	11	-	27494417	27506778	Reference GRCh38.p12 Primary Assembly
hsa-mir-376a-1_9g	NM_001278233.1	1	576.4	576.4	0.00174	0.0121	1	1	6.54e-06	8.5	1	0	20	320	8	0	160.4	0	0	22	1668	3	22	1151	1170	20	20	0	read	NM_001278233.1	9606	29995	LMCD1	-	LIM and cysteine rich domains 1	LIM and cysteine-rich domains protein 1|dyxin	NM_001278233.1	NP_001265162.1	NC_000003.12	protein-coding	REVIEWED	3	+	8501806	8568124	Reference GRCh38.p12 Primary Assembly
hsa-mir-376a-1_9g	NM_006769.3	2	1483.7	893	4.92e-05	0.00147	10	13	0	8	1	0	21	244	8	0	193	0	0	22	5415	2	22	1232	1252	21	21	0	read	NM_006769.3	9606	8543	LMO4	-	LIM domain only 4	LIM domain transcription factor LMO4|LIM domain only protein 4|LIM-only 4 protein|LMO-4|breast tumor autoantigen	NM_006769.3	NP_006760.1	NC_000001.11	protein-coding	REVIEWED	1	+	87328467	87348922	Reference GRCh38.p12 Primary Assembly
hsa-mir-376a-1_9g	NM_153371.3	1	299.4	299.4	0.161	0.186	1	1	6.54e-06	7.5	1	0	17	0	132	0	67.4	0	0	22	4804	1	17	3231	3247	17	17	11.5	read	NM_153371.3	9606	222484	LNX2	PDZRN1	ligand of numb-protein X 2	ligand of Numb protein X 2|PDZ domain containing ring finger 1|PDZ domain-containing RING finger protein 1|numb-binding protein 2	NM_153371.3	NP_699202.1	NC_000013.11	protein-coding	VALIDATED	13	-	27545912	27621105	Reference GRCh38.p12 Primary Assembly
hsa-mir-376a-1_9g	NR_037631.1	1	548.9	548.9	0.00394	0.0103	1	1	6.54e-06	6.5	1	0	21	252	12	0	180.9	0	0	22	733	2	22	346	366	21	21	0	read	NR_037631.1	9606	100288911	LOC100288911	-	uncharacterized LOC100288911	-	NR_037631.1	-	NC_000002.12	ncRNA	VALIDATED	2	-	36354748	36355569	Reference GRCh38.p12 Primary Assembly
hsa-mir-376a-1_9g	NR_015364.2	1	569.5	569.5	0.000683	0.00242	2	9	0.00888	11.5	1	0	15	240	0	0	211.5	0	0	22	1648	7	21	856	870	15	15	0	read	NR_015364.2	9606	441204	LOC441204	-	uncharacterized LOC441204	-	NR_015364.2	-	-	ncRNA	SUPPRESSED	7	?	-	-	-
hsa-mir-376a-1_9g	NM_001320808.1	1	592.8	592.8	0.000897	0.012	2	2	3.54e-10	10	1	0	15	252	0	0	208.8	0	0	22	8391	8	22	4864	4878	15	15	0	read	NM_001320808.1	9606	9926	LPGAT1	FAM34A|FAM34A1|NET8	lysophosphatidylglycerol acyltransferase 1	acyl-CoA:lysophosphatidylglycerol acyltransferase 1|family with sequence similarity 34, member A	NM_001320808.1	NP_001307737.1	NC_000001.11	protein-coding	VALIDATED	1	-	211743456	211830771	Reference GRCh38.p12 Primary Assembly
hsa-mir-376a-1_9g	NM_032773.3	1	741.5	741.5	0.0038	0.0186	5	8	4.25e-14	14	1	0	9	252	0	0	254.5	0	0	22	2325	14	22	802	810	9	9	0	read	NM_032773.3	9606	84859	LRCH3	-	leucine rich repeats and calponin homology domain containing 3	leucine-rich repeat and calponin homology domain-containing protein 3|leucine-rich repeats and calponin homology (CH) domain containing 3	NM_032773.3	NP_116162.1	NC_000003.12	protein-coding	VALIDATED	3	+	197791225	197889493	Reference GRCh38.p12 Primary Assembly
hsa-mir-376a-1_9g	NM_018372.3	1	712.4	712.4	0.00112	0.00736	6	6	0	15	1	0	8	160	0	0	283.4	0	0	22	3349	14	21	3155	3162	8	8	0	read	NM_018372.3	9606	55791	LRIF1	C1orf103|RIF1	ligand dependent nuclear receptor interacting factor 1	ligand-dependent nuclear receptor-interacting factor 1|receptor-interacting factor 1	NM_018372.3	NP_060842.3	NC_000001.11	protein-coding	VALIDATED	1	-	110877251	110963961	Reference GRCh38.p12 Primary Assembly
hsa-mir-376a-1_9g	NM_013437.4	1	667.1	667.1	0.000472	0.00323	1	1	6.54e-06	7.5	1	0	17	320	16	0	227.1	0	0	22	4149	6	22	1087	1103	17	17	12.5	read	NM_013437.4	9606	29967	LRP12	ST7	LDL receptor related protein 12	low-density lipoprotein receptor-related protein 12|suppressor of tumorigenicity 7 protein	NM_013437.4	NP_038465.1	NC_000008.11	protein-coding	REVIEWED	8	-	104489230	104589023	Reference GRCh38.p12 Primary Assembly
hsa-mir-376a-1_9g	NM_001199017.2	1	573.3	573.3	0.00154	0.00663	1	1	6.54e-06	14	1	0	8	248	0	0	247.3	0	0	22	3029	14	21	2195	2202	8	8	0	read	NM_001199017.2	9606	54839	LRRC49	PGs4	leucine rich repeat containing 49	leucine-rich repeat-containing protein 49|tubulin polyglutamylase complex subunit 4	NM_001199017.2	NP_001185946.1	NC_000015.10	protein-coding	VALIDATED	15	+	70853238	71050096	Reference GRCh38.p12 Primary Assembly
hsa-mir-376a-1_9g	NM_032270.4	3	1632.5	618.3	0.000703	0.00787	1	2	0.00175	14	1	0	9	252	0	0	291.3	0	0	22	7207	14	22	3648	3656	9	9	0	read	NM_032270.4	9606	84230	LRRC8C	AD158|FAD158	leucine rich repeat containing 8 VRAC subunit C	volume-regulated anion channel subunit LRRC8C|factor for adipocyte differentiation 158|hypothetical protein AD158|leucine rich repeat containing 8 family member C|leucine rich repeat containing 8C|leucine-rich repeat-containing protein 8C	NM_032270.4	NP_115646.2	NC_000001.11	protein-coding	VALIDATED	1	+	89615809	89719534	Reference GRCh38.p12 Primary Assembly
hsa-mir-376a-1_9g	NM_016019.4	1	615.4	615.4	0.000599	0.00865	2	97	1	8.5	1	0	18	248	12	0	225.4	0	0	22	2712	4	21	1203	1220	18	18	0	read	NM_016019.4	9606	51631	LUC7L2	CGI-59|CGI-74|LUC7B2	LUC7 like 2, pre-mRNA splicing factor	putative RNA-binding protein Luc7-like 2|LUC7-like 2	NM_016019.4	NP_057103.2	NC_000007.14	protein-coding	REVIEWED	7	+	139340358	139423456	Reference GRCh38.p12 Primary Assembly
hsa-mir-376a-1_9g	NM_001279358.1	1	560.4	560.4	0.0138	0.0259	2	2	3.54e-10	13	1	0	10	240	0	0	197.4	0	0	22	2554	12	21	728	737	10	10	0	read	NM_001279358.1	9606	10434	LYPLA1	APT-1|APT1|LPL-I|LPL1|hAPT1	lysophospholipase I	acyl-protein thioesterase 1|lysoPLA I|lysophospholipid-specific lysophospholipase	NM_001279358.1	NP_001266287.1	NC_000008.11	protein-coding	REVIEWED	8	-	54046366	54102016	Reference GRCh38.p12 Primary Assembly
hsa-mir-376a-1_9g	NM_020466.4	1	597.5	597.5	2.09e-05	0.000544	1	2	0.00175	14	1	0	9	252	0	0	270.5	0	0	22	5371	14	22	3384	3392	9	9	0	read	NM_020466.4	9606	57226	LYRM2	DJ122O8.2	LYR motif containing 2	LYR motif-containing protein 2	NM_020466.4	NP_065199.1	NC_000006.12	protein-coding	VALIDATED	6	-	89632223	89638754	Reference GRCh38.p12 Primary Assembly
hsa-mir-376a-1_9g	NM_002358.3	1	1095.6	1095.6	1.24e-08	1.43e-06	13	14	0	8.5	1	0	22	252	16	0	269.6	0	0	22	1453	1	22	676	697	22	22	0	read	NM_002358.3	9606	4085	MAD2L1	HSMAD2|MAD2	mitotic arrest deficient 2 like 1	mitotic spindle assembly checkpoint protein MAD2A|MAD2 (mitotic arrest deficient, yeast, homolog)-like 1|MAD2 mitotic arrest deficient-like 1|MAD2-like protein 1|mitotic arrest deficient 2-like protein 1|mitotic arrest deficient, yeast, homolog-like 1	NM_002358.3	NP_002349.1	NC_000004.12	protein-coding	REVIEWED	4	-	120059421	120066857	Reference GRCh38.p12 Primary Assembly
hsa-mir-376a-1_9g	NM_002370.3	1	584.7	584.7	0.0222	0.0346	2	6	0.000725	15	1	0	8	160	0	0	315.7	0	0	22	772	14	21	714	721	8	8	0	read	NM_002370.3	9606	4116	MAGOH	MAGOH1|MAGOHA	mago homolog, exon junction complex subunit	protein mago nashi homolog|mago homolog, exon junction complex core component|mago-nashi homolog, proliferation-associated	NM_002370.3	NP_002361.1	NC_000001.11	protein-coding	REVIEWED	1	-	53226891	53238609	Reference GRCh38.p12 Primary Assembly
hsa-mir-376a-1_9g	NM_002748.3	1	555.8	555.8	0.0121	0.0234	2	2	3.54e-10	15	1	0	8	160	0	0	286.8	0	0	22	4225	14	21	3095	3102	8	8	0	read	NM_002748.3	9606	5597	MAPK6	ERK3|HsT17250|PRKM6|p97MAPK	mitogen-activated protein kinase 6	mitogen-activated protein kinase 6|ERK-3|MAP kinase 6|MAP kinase isoform p97|MAPK 6|extracellular signal-regulated kinase 3|extracellular signal-regulated kinase, p97|p97-MAPK|protein kinase, mitogen-activated 5|protein kinase, mitogen-activated 6	NM_002748.3	NP_002739.1	NC_000015.10	protein-coding	REVIEWED	15	+	52019213	52066264	Reference GRCh38.p12 Primary Assembly
hsa-mir-376a-1_9g	NM_001276272.1	1	555.3	555.3	0.0201	0.0344	1	1	6.54e-06	10	1	0	18	160	16	0	302.3	0	0	22	2607	4	21	2247	2264	18	18	0	read	NM_001276272.1	9606	8930	MBD4	MED1	methyl-CpG binding domain 4, DNA glycosylase	methyl-CpG-binding domain protein 4|3,N(4)-ethenocytosine glycosylase|G/5-fluorouracil mismatch glycosylase with biphasic kinetics|G/T mismatch glycosylase|G/U mismatch glycosylase|methyl-CpG binding domain protein 4|methyl-CpG-binding endonuclease 1|methyl-CpG-binding protein MBD4|mismatch-specific DNA N-glycosylase|putative methyl-CpG binding protein	NM_001276272.1	NP_001263201.1	NC_000003.12	protein-coding	REVIEWED	3	-	129430943	129440178	Reference GRCh38.p12 Primary Assembly
hsa-mir-376a-1_9g	NM_001308110.1	1	552.2	552.2	0.0319	0.0465	1	1	6.54e-06	7.5	1	0	17	252	44	0	154.2	0	0	22	1563	6	22	987	1003	17	17	0	read	NM_001308110.1	9606	51562	MBIP	-	MAP3K12 binding inhibitory protein 1	MAP3K12-binding inhibitory protein 1|MAPK upstream kinase-binding inhibitory protein|MUK-binding inhibitory protein	NM_001308110.1	NP_001295039.1	NC_000014.9	protein-coding	VALIDATED	14	-	36298557	36320675	Reference GRCh38.p12 Primary Assembly
hsa-mir-376a-1_9g	NM_002393.4	1	23.9	23.9	0.61	0.621	1	1	6.54e-06	4.5	1	0	22	-168	28	0	47.9	0	0	22	10090	1	22	1513	1534	22	22	13	read	NM_002393.4	9606	4194	MDM4	HDMX|MDMX|MRP1	MDM4, p53 regulator	protein Mdm4|MDM4 protein variant G|MDM4 protein variant Y|MDM4-related protein 1|Mdm4 p53 binding protein homolog|double minute 4, human homolog of; p53-binding protein|mdm2-like p53-binding protein|protein Mdmx	NM_002393.4	NP_002384.2	NC_000001.11	protein-coding	REVIEWED	1	+	204516376	204558119	Reference GRCh38.p12 Primary Assembly
hsa-mir-376a-1_9g	NM_001127500.2	1	512.8	512.8	0.36	0.406	1	2	0.00175	15	1	0	8	160	0	0	283.8	0	0	22	6710	14	21	6283	6290	8	8	0	read	NM_001127500.2	9606	4233	MET	AUTS9|DFNB97|HGFR|RCCP2|c-Met	MET proto-oncogene, receptor tyrosine kinase	hepatocyte growth factor receptor|HGF receptor|HGF/SF receptor|SF receptor|proto-oncogene c-Met|scatter factor receptor|tyrosine-protein kinase Met	NM_001127500.2	NP_001120972.1	NC_000007.14	protein-coding	REVIEWED	7	+	116672358	116798385	Reference GRCh38.p12 Primary Assembly
hsa-mir-376a-1_9g	NM_001330246.1	1	632.9	632.9	0.00439	0.0219	3	3	2.18e-14	14	1	0	9	244	0	0	230.9	0	0	22	3517	14	22	1967	1975	9	9	0	read	NM_001330246.1	9606	10988	METAP2	MAP2|MNPEP|p67eIF2	methionyl aminopeptidase 2	methionine aminopeptidase 2|eIF-2-associated p67 homolog|initiation factor 2-associated 67 kDa glycoprotein|peptidase M 2|testicular tissue protein Li 17	NM_001330246.1	NP_001317175.1	NC_000012.12	protein-coding	REVIEWED	12	+	95474045	95515838	Reference GRCh38.p12 Primary Assembly
hsa-mir-376a-1_9g	NM_181725.3	1	665.6	665.6	0.00265	0.0116	4	4	0	14	1	0	9	252	0	0	218.6	0	0	22	2519	14	22	265	273	9	9	0	read	NM_181725.3	9606	339175	METTL2A	METTL2	methyltransferase like 2A	methyltransferase-like protein 2A	NM_181725.3	NP_859076.3	NC_000017.11	protein-coding	VALIDATED	17	+	62423875	62450092	Reference GRCh38.p12 Primary Assembly
hsa-mir-376a-1_9g	NM_018396.2	2	786.7	665.6	0.00748	0.0203	4	4	0	14	1	0	9	252	0	0	218.6	0	0	22	2192	14	22	284	292	9	9	0	read	NM_018396.2	9606	55798	METTL2B	METL|METTL2|METTL2A|PSENIP1	methyltransferase like 2B	methyltransferase-like protein 2B	NM_018396.2	NP_060866.2	NC_000007.14	protein-coding	REVIEWED	7	+	128476728	128502923	Reference GRCh38.p12 Primary Assembly
hsa-mir-376a-1_9g	NM_001350530.1	3	1433.8	696.2	0.00214	0.0166	3	4	6.65e-11	10	1	0	19	240	16	0	284.2	0	0	22	5680	3	21	3886	3904	19	19	0	read	NM_001350530.1	9606	57708	MIER1	ER1|MI-ER1	MIER1 transcriptional regulator	mesoderm induction early response protein 1|mesoderm induction early response 1 homolog|mesoderm induction early response 1, transcriptional regulator	NM_001350530.1	NP_001337459.1	NC_000001.11	protein-coding	REVIEWED	1	+	66924894	66988618	Reference GRCh38.p12 Primary Assembly
hsa-mir-376a-1_9g	NM_019005.3	1	1928.1	1928.1	4e-15	8.38e-13	35	35	0	13.5	1	0	9	312	0	0	174.1	0	0	22	3340	14	22	670	678	9	9	0	read	NM_019005.3	9606	54468	MIOS	MIO|Sea4|Yulink	meiosis regulator for oocyte development	GATOR complex protein MIOS|H_DJ1159O04.1|WD repeat-containing protein mio|WUGSC:H_DJ1159O04.1|missing oocyte, meiosis regulator, homolog	NM_019005.3	NP_061878.3	NC_000007.14	protein-coding	VALIDATED	7	+	7566874	7609143	Reference GRCh38.p12 Primary Assembly
hsa-mir-376a-1_9g	NR_029868.1	1	655.9	655.9	0.00318	0.0191	3	84	1	3	1	1	22	252	44	0	175.9	0	0	22	68	1	22	42	62	22	21	0	read	NR_029868.1	9606	494325	MIR376A1	MIR376A-1|MIRN376A|MIRN376A-1|MIRN376A1|mir-376a-1	microRNA 376a-1	hsa-mir-376a|hsa-mir-376a-1	NR_029868.1	-	NC_000014.9	ncRNA	PROVISIONAL	14	+	101040781	101040848	Reference GRCh38.p12 Primary Assembly
hsa-mir-376a-1_9g	NR_030266.1	1	666.6	666.6	0.00039	0.00111	3	84	1	3	1	1	22	252	44	0	186.6	0	0	22	80	1	22	48	68	22	21	0	read	NR_030266.1	9606	664615	MIR376A2	MIR376A-2|MIRN376A-2|MIRN376A2|mir-376a-2	microRNA 376a-2	hsa-mir-376a-2	NR_030266.1	-	NC_000014.9	ncRNA	PROVISIONAL	14	+	101040068	101040147	Reference GRCh38.p12 Primary Assembly
hsa-mir-376a-1_9g	NM_001145966.1	2	609.5	546.5	0.0045	0.0175	1	1	6.54e-06	14	1	0	8	248	0	0	220.5	0	0	22	11427	14	21	8516	8523	8	8	0	read	NM_001145966.1	9606	4288	MKI67	KIA|MIB-|MIB-1|PPP1R105	marker of proliferation Ki-67	proliferation marker protein Ki-67|antigen Ki67|antigen identified by monoclonal antibody Ki-67|proliferation-related Ki-67 antigen|protein phosphatase 1, regulatory subunit 105	NM_001145966.1	NP_001139438.1	NC_000010.11	protein-coding	REVIEWED	10	-	128096658	128126404	Reference GRCh38.p12 Primary Assembly
hsa-mir-376a-1_9g	NM_001321316.1	1	2210.6	2210.6	0	0	43	44	0	6	1	0	21	240	12	0	173.6	0	0	22	11186	1	21	1862	1882	21	21	0	read	NM_001321316.1	9606	4289	MKLN1	TWA2	muskelin 1	muskelin|muskelin 1, intracellular mediator containing kelch motifs	NM_001321316.1	NP_001308245.1	NC_000007.14	protein-coding	VALIDATED	7	+	131110095	131496638	Reference GRCh38.p12 Primary Assembly
hsa-mir-376a-1_9g	NM_001291663.1	1	583.4	583.4	0.00186	0.0115	2	2	3.54e-10	14	1	0	9	252	0	0	216.4	0	0	22	1848	14	22	1736	1744	9	9	0	read	NM_001291663.1	9606	23608	MKRN1	RNF61	makorin ring finger protein 1	E3 ubiquitin-protein ligase makorin-1|RING finger protein 61|RING-type E3 ubiquitin transferase makorin-1	NM_001291663.1	NP_001278592.1	NC_000007.14	protein-coding	REVIEWED	7	-	140453039	140479568	Reference GRCh38.p12 Primary Assembly
hsa-mir-376a-1_9g	NM_173470.2	2	1338.6	724.2	0.00473	0.02	6	11	2.35e-14	7.5	1	0	21	152	28	0	255.2	0	0	22	5220	1	21	923	943	21	21	0	read	NM_173470.2	9606	93380	MMGT1	EMC5|TMEM32	membrane magnesium transporter 1	membrane magnesium transporter 1|ER membrane protein complex subunit 5|transmembrane protein 32	NM_173470.2	NP_775741.1	NC_000023.11	protein-coding	VALIDATED	X	-	135960587	135974062	Reference GRCh38.p12 Primary Assembly
hsa-mir-376a-1_9g	NM_018221.4	2	693.1	588.7	0.00424	0.0111	1	1	6.54e-06	10.5	1	0	14	240	0	0	260.7	0	0	22	4922	8	21	1748	1761	14	14	0	read	NM_018221.4	9606	55233	MOB1A	C2orf6|MATS1|MOB1|MOBK1B|MOBKL1B|Mob4B	MOB kinase activator 1A	MOB kinase activator 1A|MOB1 Mps One Binder homolog A|MOB1, Mps One Binder kinase activator-like 1B|mob1 alpha|mob1 homolog 1B|mps one binder kinase activator-like 1B	NM_018221.4	NP_060691.2	NC_000002.12	protein-coding	REVIEWED	2	-	74152597	74178966	Reference GRCh38.p12 Primary Assembly
hsa-mir-376a-1_9g	NM_022782.3	1	824.5	824.5	7.78e-05	0.00163	6	6	0	14	1	0	8	312	0	0	232.5	0	0	22	4295	15	22	833	840	8	8	0	read	NM_022782.3	9606	10198	MPHOSPH9	MPP-9|MPP9	M-phase phosphoprotein 9	M-phase phosphoprotein 9	NM_022782.3	NP_073619.3	NC_000012.12	protein-coding	VALIDATED	12	-	123152323	123244013	Reference GRCh38.p12 Primary Assembly
hsa-mir-376a-1_9g	NM_032479.3	1	-10.1	-10.1	0.674	0.678	2	4	1.82e-05	7.5	1	0	20	-232	28	0	55.9	0	0	22	626	3	22	438	457	20	20	11	read	NM_032479.3	9606	64979	MRPL36	BRIP1|L36mt|MRP-L36|PRPL36|RPMJ	mitochondrial ribosomal protein L36	39S ribosomal protein L36, mitochondrial|BRCA1-interacting protein 1|mitochondrial large ribosomal subunit protein bL36m|putative BRCA1-interacting protein	NM_032479.3	NP_115868.1	NC_000005.10	protein-coding	REVIEWED	5	-	1798384	1801431	Reference GRCh38.p12 Primary Assembly
hsa-mir-376a-1_9g	NM_022100.2	2	1123.5	615.4	0.000803	0.00602	1	1	6.54e-06	8	1	0	22	244	24	0	265.4	0	0	22	2160	1	22	2122	2143	22	22	0	read	NM_022100.2	9606	63931	MRPS14	DJ262D12.2|HSMRPS14|MRP-S14|S14mt	mitochondrial ribosomal protein S14	28S ribosomal protein S14, mitochondrial|mitochondrial 28S ribosomal protein S14|mitochondrial small ribosomal subunit protein uS14m	NM_022100.2	NP_071383.1	NC_000001.11	protein-coding	REVIEWED	1	-	175012957	175023454	Reference GRCh38.p12 Primary Assembly
hsa-mir-376a-1_9g	NM_001012241.1	1	605.2	605.2	0.00138	0.00724	1	1	6.54e-06	10.5	1	0	13	320	0	0	192.2	0	0	22	3834	10	22	3318	3330	13	13	0	read	NM_001012241.1	9606	339287	MSL1	MSL-1|hMSL1	male specific lethal 1 homolog	male-specific lethal 1 homolog|MSL1-like 1|male-specific lethal 1-like 1|male-specific lethal-1 homolog 1	NM_001012241.1	NP_001012241.1	NC_000017.11	protein-coding	VALIDATED	17	+	40121408	40136789	Reference GRCh38.p12 Primary Assembly
hsa-mir-376a-1_9g	NM_001317233.1	1	561.5	561.5	0.029	0.0441	1	1	6.54e-06	6.5	1	0	20	248	16	0	192.5	0	0	22	2570	2	21	584	603	20	20	0	read	NM_001317233.1	9606	23788	MTCH2	HSPC032|MIMP|SLC25A50	mitochondrial carrier 2	mitochondrial carrier homolog 2|2310034D24Rik|met-induced mitochondrial protein|solute carrier family 25, member 50	NM_001317233.1	NP_001304162.1	NC_000011.10	protein-coding	REVIEWED	11	-	47604308	47642653	Reference GRCh38.p12 Primary Assembly
hsa-mir-376a-1_9g	NM_001243571.1	1	555.6	555.6	0.00244	0.0122	1	1	6.54e-06	11	1	0	13	312	0	0	152.6	0	0	22	4870	10	22	2264	2276	13	13	0	read	NM_001243571.1	9606	8898	MTMR2	CMT4B|CMT4B1	myotubularin related protein 2	myotubularin-related protein 2|phosphatidylinositol-3,5-bisphosphate 3-phosphatase|phosphatidylinositol-3-phosphatase|phosphatidylinositol-3-phosphate phosphatase|phosphoinositide-3-phosphatase	NM_001243571.1	NP_001230500.1	NC_000011.10	protein-coding	REVIEWED	11	-	95832879	95924206	Reference GRCh38.p12 Primary Assembly
hsa-mir-376a-1_9g	NM_018109.3	1	646.8	646.8	0.000557	0.0041	2	2	3.54e-10	9.5	1	0	18	252	16	0	254.8	0	0	22	5620	5	22	1484	1501	18	18	0	read	NM_018109.3	9606	55149	MTPAP	PAPD1|SPAX4|TENT6	mitochondrial poly(A) polymerase	poly(A) RNA polymerase, mitochondrial|PAP-associated domain-containing protein 1|TUTase 1|polynucleotide adenylyltransferase|terminal uridylyltransferase 1	NM_018109.3	NP_060579.3	NC_000010.11	protein-coding	REVIEWED	10	-	30309800	30349337	Reference GRCh38.p12 Primary Assembly
hsa-mir-376a-1_9g	NM_001001925.2	1	575.2	575.2	0.0028	0.0142	1	1	6.54e-06	6.5	1	1	22	240	16	0	241.2	0	0	22	6273	1	21	1408	1429	21	22	0	read	NM_001001925.2	9606	57509	MTUS1	ATBP|ATIP|ATIP3|ICIS|MP44|MTSG1	microtubule associated scaffold protein 1	microtubule-associated tumor suppressor 1|AT2 receptor-binding protein|AT2 receptor-interacting protein|AT2R binding protein|angiotensin-II type 2 receptor-interacting protein|erythroid differentiation-related|microtubule associated tumor suppressor 1|mitochondrial tumor suppressor gene 1|transcription factor MTSG1	NM_001001925.2	NP_001001925.1	NC_000008.11	protein-coding	REVIEWED	8	-	17643793	17801578	Reference GRCh38.p12 Primary Assembly
hsa-mir-376a-1_9g	NM_014887.2	2	1125.8	590.5	0.000575	0.00984	2	2	3.54e-10	8.5	1	0	21	248	12	0	209.5	0	0	22	2860	1	21	298	318	21	21	0	read	NM_014887.2	9606	10443	N4BP2L2	92M18.3|CG005|CG016|PFAAP5	NEDD4 binding protein 2 like 2	NEDD4-binding protein 2-like 2|phosphonoformate immuno-associated protein 5|protein from BRCA2 region	NM_014887.2	NP_055702.1	NC_000013.11	protein-coding	VALIDATED	13	-	32432487	32542709	Reference GRCh38.p12 Primary Assembly
hsa-mir-376a-1_9g	NR_104266.1	1	569.7	569.7	0.00117	0.00572	1	1	6.54e-06	7.5	1	0	17	248	20	0	197.7	0	0	22	3398	5	21	520	536	17	17	0	read	NR_104266.1	9606	63908	NAPB	SNAP-BETA|SNAPB	NSF attachment protein beta	beta-soluble NSF attachment protein|N-ethylmaleimide-sensitive factor attachment protein, beta	NR_104266.1	-	NC_000020.11	protein-coding	REVIEWED	20	-	23374518	23421518	Reference GRCh38.p12 Primary Assembly
hsa-mir-376a-1_9g	NR_102405.2	1	528.6	528.6	0.0079	0.028	1	1	6.54e-06	8	1	0	20	240	8	0	186.6	0	0	22	7094	2	21	613	632	20	20	0	read	NR_102405.2	9606	728841	NBPF8	NBPF8P	NBPF member 8	putative neuroblastoma breakpoint family member 8|neuroblastoma breakpoint family member 8|neuroblastoma breakpoint family, member 8, pseudogene	NR_102405.2	-	NC_000001.11	protein-coding	REVIEWED	1	+	120415026	120469669	Reference GRCh38.p12 Primary Assembly
hsa-mir-376a-1_9g	NR_003108.2	1	208.1	208.1	0.215	0.245	1	1	6.54e-06	11	1	0	12	88	-10	0	36.1	0	0	22	1512	10	21	1489	1500	12	12	11	read	NR_003108.2	9606	10230	NBR2	NCRNA00192	neighbor of BRCA1 lncRNA 2	neighbor of BRCA1 gene 2 (non-protein coding)	NR_003108.2	-	NC_000017.11	ncRNA	REVIEWED	17	+	43125556	43153670	Reference GRCh38.p12 Primary Assembly
hsa-mir-376a-1_9g	NM_001308036.1	1	574.4	574.4	0.00129	0.0135	1	1	6.54e-06	14	1	0	8	248	0	0	248.4	0	0	22	2513	14	21	1049	1056	8	8	0	read	NM_001308036.1	9606	22916	NCBP2	CBC2|CBP20|NIP1|PIG55	nuclear cap binding protein subunit 2	nuclear cap-binding protein subunit 2|20 kDa nuclear cap-binding protein|NCBP 20 kDa subunit|NCBP interacting protein 1|cell proliferation-inducing gene 55 protein|nuclear cap binding protein subunit 2, 20kD|nuclear cap binding protein subunit 2, 20kDa	NM_001308036.1	NP_001294965.1	NC_000003.12	protein-coding	REVIEWED	3	-	196932728	196942592	Reference GRCh38.p12 Primary Assembly
hsa-mir-376a-1_9g	NM_001321713.1	2	618.4	524.4	0.0103	0.0345	1	1	6.54e-06	15	1	0	8	160	0	0	295.4	0	0	22	8307	14	21	5647	5654	8	8	0	read	NM_001321713.1	9606	10499	NCOA2	GRIP1|KAT13C|NCoA-2|SRC2|TIF2|bHLHe75	nuclear receptor coactivator 2	nuclear receptor coactivator 2|class E basic helix-loop-helix protein 75|glucocorticoid receptor-interacting protein-1|p160 steroid receptor coactivator 2|transcriptional intermediary factor 2	NM_001321713.1	NP_001308642.1	NC_000008.11	protein-coding	REVIEWED	8	-	70109761	70405389	Reference GRCh38.p12 Primary Assembly
hsa-mir-376a-1_9g	NM_001025579.2	1	577.2	577.2	0.013	0.0274	1	2	0.00175	14	1	0	8	248	0	0	251.2	0	0	22	2442	14	21	1004	1011	8	8	0	read	NM_001025579.2	9606	81565	NDEL1	EOPA|MITAP1|NDE1L1|NDE2|NUDEL	nudE neurodevelopment protein 1 like 1	nuclear distribution protein nudE-like 1|endooligopeptidase A|mitosin-associated protein 1|mitosin-associated protein MITAP1|nudE nuclear distribution E homolog-like 1|nudE nuclear distribution gene E homolog-like 1|protein Nudel	NM_001025579.2	NP_001020750.1	NC_000017.11	protein-coding	REVIEWED	17	+	8435851	8472743	Reference GRCh38.p12 Primary Assembly
hsa-mir-376a-1_9g	NM_001330582.1	1	561.5	561.5	0.0116	0.0308	1	1	6.54e-06	7.5	1	0	21	252	24	0	194.5	0	0	22	1819	2	22	406	426	21	21	0	read	NM_001330582.1	9606	137682	NDUFAF6	C8orf38	NADH:ubiquinone oxidoreductase complex assembly factor 6	NADH dehydrogenase (ubiquinone) complex I, assembly factor 6|UPF0551 protein C8orf38, mitochondrial|putative phytoene synthase	NM_001330582.1	NP_001317511.1	NC_000008.11	protein-coding	REVIEWED	8	+	94895767	95118495	Reference GRCh38.p12 Primary Assembly
hsa-mir-376a-1_9g	NM_003157.5	3	1721.1	687.2	0.00244	0.0177	4	6	2.09e-12	8	1	0	22	244	16	0	221.2	0	0	22	6057	1	22	2980	3001	22	22	0	read	NM_003157.5	9606	6787	NEK4	NRK2|STK2|pp12301	NIMA related kinase 4	serine/threonine-protein kinase Nek4|NIMA (never in mitosis gene a)-related kinase 4|never in mitosis A-related kinase 4|nimA-related protein kinase 4|serine/threonine kinase 2|serine/threonine protein kinase-2|serine/threonine-protein kinase NRK2|serine/threonine-protein kinase Nek4 variant 2	NM_003157.5	NP_003148.2	NC_000003.12	protein-coding	REVIEWED	3	-	52708448	52770948	Reference GRCh38.p12 Primary Assembly
hsa-mir-376a-1_9g	NR_037570.2	1	618.1	618.1	0.00547	0.0239	2	2	3.54e-10	11	1	0	13	252	0	0	240.1	0	0	22	2507	10	22	1986	1998	13	13	0	read	NR_037570.2	9606	9054	NFS1	HUSSY-08|IscS|NIFS	NFS1, cysteine desulfurase	cysteine desulfurase, mitochondrial|NFS1 nitrogen fixation 1 homolog|nitrogen fixation 1 (S. cerevisiae, homolog)|nitrogen-fixing bacteria S-like protein	NR_037570.2	-	NC_000020.11	protein-coding	REVIEWED	20	-	35668687	35699364	Reference GRCh38.p12 Primary Assembly
hsa-mir-376a-1_9g	NM_021705.3	1	577.6	577.6	0.00413	0.0212	1	1	6.54e-06	14	1	0	9	252	0	0	250.6	0	0	22	6149	14	22	4115	4123	9	9	0	read	NM_021705.3	9606	4800	NFYA	CBF-A|CBF-B|HAP2|NF-YA	nuclear transcription factor Y subunit alpha	nuclear transcription factor Y subunit alpha|CAAT-box DNA binding protein subunit A|CCAAT-binding transcription factor subunit B|HAP2 CCAAT-binding protein|Transcription factor NF-Y, A subunit|nuclear transcription factor Y subunit A|nuclear transcription factor Y, alpha	NM_021705.3	NP_068351.1	NC_000006.12	protein-coding	REVIEWED	6	+	41072967	41102406	Reference GRCh38.p12 Primary Assembly
hsa-mir-376a-1_9g	NM_017544.3	1	760.5	760.5	6.41e-05	0.000996	7	7	0	11	1	0	15	160	0	0	284.5	0	0	22	3263	7	21	2590	2604	15	15	0	read	NM_017544.3	9606	55922	NKRF	ITBA4|NRF	NFKB repressing factor	NF-kappa-B-repressing factor|transcription factor NRF	NM_017544.3	NP_060014.2	NC_000023.11	protein-coding	REVIEWED	X	-	119588336	119606463	Reference GRCh38.p12 Primary Assembly
hsa-mir-376a-1_9g	NM_015938.4	3	1628.1	584.1	0.00455	0.0114	1	1	6.54e-06	14	1	0	8	248	0	0	258.1	0	0	22	2779	14	21	2499	2506	8	8	0	read	NM_015938.4	9606	51068	NMD3	CGI-07	NMD3 ribosome export adaptor	60S ribosomal export protein NMD3|NMD3 homolog|hNMD3	NM_015938.4	NP_057022.2	NC_000003.12	protein-coding	REVIEWED	3	+	161221289	161253531	Reference GRCh38.p12 Primary Assembly
hsa-mir-376a-1_9g	NM_016167.4	1	560.6	560.6	0.0294	0.0438	1	1	6.54e-06	8	1	0	20	240	12	0	217.6	0	0	22	1705	2	21	720	739	20	20	0	read	NM_016167.4	9606	51406	NOL7	C6orf90|PQBP3|RARG-1|dJ223E5.2	nucleolar protein 7	nucleolar protein 7|nucleolar protein 7, 27kDa|nucleolar protein of 27 kDa|polyglutamine binding protein 3|retinoic acid repressible protein	NM_016167.4	NP_057251.2	NC_000006.12	protein-coding	REVIEWED	6	+	13615326	13632469	Reference GRCh38.p12 Primary Assembly
hsa-mir-376a-1_9g	NM_024408.3	1	597.3	597.3	0.326	0.373	1	1	6.54e-06	14	1	0	8	312	0	0	205.3	0	0	22	11474	15	22	9347	9354	8	8	0	read	NM_024408.3	9606	4853	NOTCH2	AGS2|HJCYS|hN2	notch 2	neurogenic locus notch homolog protein 2|Notch homolog 2	NM_024408.3	NP_077719.2	NC_000001.11	protein-coding	REVIEWED	1	-	119911552	120069702	Reference GRCh38.p12 Primary Assembly
hsa-mir-376a-1_9g	NM_173200.2	1	553.9	553.9	0.00393	0.0201	1	1	6.54e-06	12.5	1	0	10	240	0	0	225.9	0	0	22	5707	12	21	3033	3042	10	10	0	read	NM_173200.2	9606	8013	NR4A3	CHN|CSMF|MINOR|NOR1|TEC	nuclear receptor subfamily 4 group A member 3	nuclear receptor subfamily 4 group A member 3|chondrosarcoma, extraskeletal myxoid, fused to EWS|mitogen-induced nuclear orphan receptor|neuron-derived orphan receptor 1|nuclear hormone receptor NOR-1|translocated in extraskeletal chondrosarcoma	NM_173200.2	NP_775292.1	NC_000009.12	protein-coding	REVIEWED	9	+	99821854	99866892	Reference GRCh38.p12 Primary Assembly
hsa-mir-376a-1_9g	NM_205860.2	1	531.5	531.5	0.00829	0.0266	1	1	6.54e-06	10	1	0	18	244	12	0	192.5	0	0	22	5094	5	22	4904	4921	18	18	0	read	NM_205860.2	9606	2494	NR5A2	B1F|B1F2|CPF|FTF|FTZ-F1|FTZ-F1beta|LRH-1|LRH1|hB1F-2	nuclear receptor subfamily 5 group A member 2	nuclear receptor subfamily 5 group A member 2|CYP7A promoter-binding factor|b1-binding factor, hepatocyte transcription factor which activates enhancer II of hepatitis B virus|fetoprotein-alpha 1 (AFP) transcription factor|hepatocytic transcription factor hB1F-3|liver nuclear receptor homolog-1 variant 2	NM_205860.2	NP_995582.1	NC_000001.11	protein-coding	REVIEWED	1	+	200027601	200177423	Reference GRCh38.p12 Primary Assembly
hsa-mir-376a-1_9g	NM_022731.4	3	1295.1	649.9	6.63e-05	0.00117	2	3	4.77e-07	9	1	0	22	244	8	0	280.9	0	0	22	6471	1	22	4744	4765	22	22	0	read	NM_022731.4	9606	64710	NUCKS1	JC7|NUCKS	nuclear casein kinase and cyclin dependent kinase substrate 1	nuclear ubiquitous casein and cyclin-dependent kinase substrate 1|P1|nuclear ubiquitous casein kinase and cyclin-dependent kinase substrate|potential LAG1 interactor	NM_022731.4	NP_073568.2	NC_000001.11	protein-coding	REVIEWED	1	-	205712818	205750243	Reference GRCh38.p12 Primary Assembly
hsa-mir-376a-1_9g	NM_020772.2	1	628.7	628.7	0.00527	0.0169	3	5	8.36e-09	8.5	1	0	20	244	12	0	202.7	0	0	22	10897	3	22	2558	2577	20	20	0	read	NM_020772.2	9606	57532	NUFIP2	182-FIP|82-FIP|FIP-82|PIG1	NUFIP2, FMR1 interacting protein 2	nuclear fragile X mental retardation-interacting protein 2|82 kDa FMRP-interacting protein|82-kD FMRP Interacting Protein|FMRP-interacting protein 2|Fragile X Mental Retardation Protein|cell proliferation-inducing gene 1 protein|nuclear fragile X mental retardation protein interacting protein 2|proliferation-inducing gene 1	NM_020772.2	NP_065823.1	NC_000017.11	protein-coding	VALIDATED	17	-	29255835	29294147	Reference GRCh38.p12 Primary Assembly
hsa-mir-376a-1_9g	NM_018230.2	1	919.9	919.9	9.86e-06	0.00051	10	10	0	14	1	0	9	252	0	0	232.9	0	0	22	4170	14	22	1270	1278	9	9	0	read	NM_018230.2	9606	55746	NUP133	hNUP133	nucleoporin 133	nuclear pore complex protein Nup133|133 kDa nucleoporin|nucleoporin 133kD|nucleoporin 133kDa|nucleoporin Nup133	NM_018230.2	NP_060700.2	NC_000001.11	protein-coding	REVIEWED	1	-	229441290	229508341	Reference GRCh38.p12 Primary Assembly
hsa-mir-376a-1_9g	NM_153719.3	1	597.6	597.6	0.00763	0.025	2	2	3.54e-10	12	1	0	12	252	0	0	223.6	0	0	22	3435	11	22	3278	3289	12	12	0	read	NM_153719.3	9606	23636	NUP62	IBSN|SNDI|p62	nucleoporin 62	nuclear pore glycoprotein p62|62 kDa nucleoporin|nucleoporin 62kD|nucleoporin 62kDa|nucleoporin Nup62	NM_153719.3	NP_714941.1	NC_000019.10	protein-coding	REVIEWED	19	-	49906824	49929730	Reference GRCh38.p12 Primary Assembly
hsa-mir-376a-1_9g	NM_016320.4	1	587.2	587.2	0.00875	0.0266	1	4	0.0332	8.5	1	0	22	244	8	0	252.2	0	0	22	6980	1	22	3314	3335	22	22	0	read	NM_016320.4	9606	4928	NUP98	ADIR2|NUP196|NUP96	nucleoporin 98	nuclear pore complex protein Nup98-Nup96|nuclear pore complex protein Nup98|GLFG-repeat containing nucleoporin|NUP98/PHF23 fusion 2 protein|Nup98-Nup96|nucleoporin 98kD|nucleoporin 98kDa	NM_016320.4	NP_057404.2	NC_000011.10	protein-coding	REVIEWED	11	-	3675009	3797791	Reference GRCh38.p12 Primary Assembly
hsa-mir-376a-1_9g	NM_080597.3	1	557.5	557.5	0.00236	0.012	1	1	6.54e-06	12.5	1	0	12	252	0	0	225.5	0	0	22	4224	11	22	1087	1098	12	12	0	read	NM_080597.3	9606	114876	OSBPL1A	ORP-1|ORP1|OSBPL1B	oxysterol binding protein like 1A	oxysterol-binding protein-related protein 1|OSBP-related protein 1|oxysterol binding protein-like 1B|oxysterol-binding protein-related protein 1 variant 1|oxysterol-binding protein-related protein 1 variant 2	NM_080597.3	NP_542164.2	NC_000018.10	protein-coding	REVIEWED	18	-	24162044	24397881	Reference GRCh38.p12 Primary Assembly
hsa-mir-376a-1_9g	NM_001102653.1	4	1942.1	593.7	0.00169	0.0082	1	1	6.54e-06	13	1	0	10	252	0	0	260.7	0	0	22	7068	13	22	4600	4609	10	10	0	read	NM_001102653.1	9606	54726	OTUD4	DUBA6|HIN1|HSHIN1	OTU deubiquitinase 4	OTU domain-containing protein 4|HIV-1 induced protein HIN-1	NM_001102653.1	NP_001096123.1	NC_000004.12	protein-coding	REVIEWED	4	-	145133649	145180018	Reference GRCh38.p12 Primary Assembly
hsa-mir-376a-1_9g	NM_020205.3	1	182.3	182.3	0.31	0.352	1	1	6.54e-06	10	1	0	13	48	-10	0	49.3	0	0	22	6415	8	20	1456	1468	13	13	11	read	NM_020205.3	9606	56957	OTUD7B	CEZANNE|ZA20D1	OTU deubiquitinase 7B	OTU domain-containing protein 7B|OTU domain containing 7B|cellular zinc finger anti-NF-kappa-B protein|cellular zinc finger anti-NF-kappaB Cezanne|zinc finger A20 domain-containing protein 1|zinc finger protein Cezanne|zinc finger, A20 domain containing 1	NM_020205.3	NP_064590.2	NC_000001.11	protein-coding	VALIDATED	1	-	149940329	150010775	Reference GRCh38.p12 Primary Assembly
hsa-mir-376a-1_9g	NR_110282.1	1	664	664	0	0	3	3	2.18e-14	13	1	0	10	252	0	0	251	0	0	22	3905	13	22	2488	2497	10	10	0	read	NR_110282.1	9606	5049	PAFAH1B2	HEL-S-303	platelet activating factor acetylhydrolase 1b catalytic subunit 2	platelet-activating factor acetylhydrolase IB subunit beta|PAF acetylhydrolase 30 kDa subunit|PAF-AH 30 kDa subunit|PAF-AH subunit beta|PAF-AH1b alpha 2 subunit|PAFAH subunit beta|epididymis secretory protein Li 303|intracellular platelet-activating factor acetylhydrolase alpha 2 subunit|platelet-activating factor acetylhydrolase 1b, catalytic subunit 2 (30kDa)|platelet-activating factor acetylhy…	NR_110282.1	-	NC_000011.10	protein-coding	VALIDATED	11	+	117144283	117178172	Reference GRCh38.p12 Primary Assembly
hsa-mir-376a-1_9g	NM_005484.3	1	611.4	611.4	0.00451	0.0121	2	2	3.54e-10	9.5	1	0	20	240	8	0	244.4	0	0	22	1904	2	21	1656	1675	20	20	0	read	NM_005484.3	9606	10038	PARP2	ADPRT2|ADPRTL2|ADPRTL3|ARTD2|PARP-2|pADPRT-2	poly(ADP-ribose) polymerase 2	poly [ADP-ribose] polymerase 2|ADP-ribosyltransferase (NAD+; poly(ADP-ribose) polymerase)-like 2|ADP-ribosyltransferase diphtheria toxin-like 2|ADPRT-2|NAD(+) ADP-ribosyltransferase 2|hPARP-2|poly (ADP-ribose) polymerase family, member 2|poly (ADP-ribosyl) transferase-like 2|poly[ADP-ribose] synthase 2|poly[ADP-ribose] synthetase 2	NM_005484.3	NP_005475.2	NC_000014.9	protein-coding	REVIEWED	14	+	20343040	20357903	Reference GRCh38.p12 Primary Assembly
hsa-mir-376a-1_9g	NM_001331028.1	2	1100.1	580.1	0.167	0.193	1	1	6.54e-06	14	1	0	8	248	0	0	254.1	0	0	22	6984	14	21	2002	2009	8	8	0	read	NM_001331028.1	9606	79668	PARP8	ARTD16|pART16	poly(ADP-ribose) polymerase family member 8	poly [ADP-ribose] polymerase 8|ADP-ribosyltransferase diphtheria toxin-like 16	NM_001331028.1	NP_001317957.1	NC_000005.10	protein-coding	VALIDATED	5	+	50665830	50846521	Reference GRCh38.p12 Primary Assembly
hsa-mir-376a-1_9g	NM_031989.4	1	513	513	0.0203	0.0313	1	1	6.54e-06	9	1	0	20	240	8	0	181	0	0	22	3175	2	21	1130	1149	20	20	0	read	NM_031989.4	9606	5094	PCBP2	HNRNPE2|HNRPE2|hnRNP-E2	poly(rC) binding protein 2	poly(rC)-binding protein 2|alpha-CP2|heterogeneous nuclear ribonucleoprotein E2|heterogenous nuclear ribonucleoprotein E2|hnRNP E2	NM_031989.4	NP_114366.1	NC_000012.12	protein-coding	REVIEWED	12	+	53452101	53481161	Reference GRCh38.p12 Primary Assembly
hsa-mir-376a-1_9g	NM_001173523.1	1	551.2	551.2	0.00375	0.0115	1	1	6.54e-06	14	1	0	8	248	0	0	225.2	0	0	22	8728	14	21	5984	5991	8	8	0	read	NM_001173523.1	9606	5099	PCDH7	BH-Pcdh|BHPCDH|PPP1R120	protocadherin 7	protocadherin-7|BH-protocadherin (brain-heart)|brain-heart protocadherin|protein phosphatase 1, regulatory subunit 120	NM_001173523.1	NP_001166994.1	NC_000004.12	protein-coding	REVIEWED	4	+	30719860	31146800	Reference GRCh38.p12 Primary Assembly
hsa-mir-376a-1_9g	NM_001197223.1	2	1166.6	593.1	0.000701	0.0126	1	1	6.54e-06	14	1	0	9	252	0	0	266.1	0	0	22	7591	14	22	3131	3139	9	9	0	read	NM_001197223.1	9606	5144	PDE4D	ACRDYS2|DPDE3|HSPDE4D|PDE43|PDE4DN2|STRK1	phosphodiesterase 4D	cAMP-specific 3',5'-cyclic phosphodiesterase 4D|cAMP-specific phosphodiesterase PDE4D6|phosphodiesterase 4D, cAMP-specific (phosphodiesterase E3 dunce homolog, Drosophila)|testicular tissue protein Li 136	NM_001197223.1	NP_001184152.1	NC_000005.10	protein-coding	REVIEWED	5	-	58969037	60524328	Reference GRCh38.p12 Primary Assembly
hsa-mir-376a-1_9g	NM_001256428.1	1	522.7	522.7	0.00429	0.016	1	1	6.54e-06	15	1	0	8	160	0	0	293.7	0	0	22	5980	14	21	2132	2139	8	8	0	read	NM_001256428.1	9606	10611	PDLIM5	ENH|ENH1|L9|LIM	PDZ and LIM domain 5	PDZ and LIM domain protein 5|enigma homolog|enigma-like LIM domain protein|enigma-like PDZ and LIM domains protein	NM_001256428.1	NP_001243357.1	NC_000004.12	protein-coding	REVIEWED	4	+	94451856	94668226	Reference GRCh38.p12 Primary Assembly
hsa-mir-376a-1_9g	NM_001100399.1	1	528.4	528.4	0.0306	0.0483	1	1	6.54e-06	13	1	0	11	240	0	0	210.4	0	0	22	7190	11	21	3738	3748	11	11	0	read	NM_001100399.1	9606	23244	PDS5A	PIG54|SCC-112|SCC112	PDS5 cohesin associated factor A	sister chromatid cohesion protein PDS5 homolog A|PDS5, regulator of cohesion maintenance, homolog A|cell proliferation-inducing gene 54 protein|sister chromatid cohesion protein 112	NM_001100399.1	NP_001093869.1	NC_000004.12	protein-coding	REVIEWED	4	-	39822862	39977955	Reference GRCh38.p12 Primary Assembly
hsa-mir-376a-1_9g	NM_015032.3	1	636.2	636.2	0.000212	0.00543	1	1	6.54e-06	9	1	0	21	312	12	0	231.2	0	0	22	7498	2	22	4266	4286	21	21	0	read	NM_015032.3	9606	23047	PDS5B	APRIN|AS3|CG008	PDS5 cohesin associated factor B	sister chromatid cohesion protein PDS5 homolog B|androgen induced inhibitor of proliferation|androgen-induced proliferation inhibitor|androgen-induced prostate proliferative shutoff-associated protein AS3|androgen-induced shutoff 3	NM_015032.3	NP_055847.1	NC_000013.11	protein-coding	REVIEWED	13	+	32586426	32778019	Reference GRCh38.p12 Primary Assembly
hsa-mir-376a-1_9g	NM_173791.4	1	429.3	429.3	0.0211	0.0363	5	5	0	7.5	1	0	17	84	36	0	47.3	0	0	22	6484	3	19	2626	2642	17	17	12	read	NM_173791.4	9606	118987	PDZD8	PDZK8	PDZ domain containing 8	PDZ domain-containing protein 8|sarcoma antigen NY-SAR-84/NY-SAR-104	NM_173791.4	NP_776152.1	NC_000010.11	protein-coding	VALIDATED	10	-	117280488	117375491	Reference GRCh38.p12 Primary Assembly
hsa-mir-376a-1_9g	NM_002623.3	1	563.1	563.1	0.00128	0.0169	1	1	6.54e-06	14	1	0	8	248	0	0	237.1	0	0	22	1383	14	21	441	448	8	8	0	read	NM_002623.3	9606	5203	PFDN4	C1|PFD4	prefoldin subunit 4	prefoldin subunit 4|prefoldin 4|protein C-1	NM_002623.3	NP_002614.2	NC_000020.11	protein-coding	REVIEWED	20	+	54207962	54219952	Reference GRCh38.p12 Primary Assembly
hsa-mir-376a-1_9g	NM_015107.2	2	804.7	720	0.000299	0.00641	5	5	0	9.5	1	0	18	252	12	0	211	0	0	22	6072	5	22	3539	3556	18	18	0	read	NM_015107.2	9606	23133	PHF8	JHDM1F|KDM7B|MRXSSD|ZNF422	PHD finger protein 8	histone lysine demethylase PHF8|jumonji C domain-containing histone demethylase 1F	NM_015107.2	NP_055922.1	NC_000023.11	protein-coding	REVIEWED	X	-	53936679	54048934	Reference GRCh38.p12 Primary Assembly
hsa-mir-376a-1_9g	NM_006623.3	1	659.4	659.4	0.000607	0.00623	3	10	0.000143	8.5	1	0	18	252	16	0	216.4	0	0	22	2021	5	22	1893	1910	18	18	0	read	NM_006623.3	9606	26227	PHGDH	3-PGDH|3PGDH|HEL-S-113|NLS|NLS1|PDG|PGAD|PGD|PGDH|PHGDHD|SERA	phosphoglycerate dehydrogenase	D-3-phosphoglycerate dehydrogenase|2-oxoglutarate reductase|3-phosphoglycerate dehydrogenase|epididymis secretory protein Li 113|malate dehydrogenase	NM_006623.3	NP_006614.2	NC_000001.11	protein-coding	REVIEWED	1	+	119711795	119744225	Reference GRCh38.p12 Primary Assembly
hsa-mir-376a-1_9g	NR_027712.1	2	1112.9	561.2	0.000816	0.0027	1	1	6.54e-06	12.5	1	0	14	244	0	0	241.2	0	0	22	4243	9	22	1373	1386	14	14	0	read	NR_027712.1	9606	206426	PIP5K1P1	-	phosphatidylinositol-4-phosphate 5-kinase type 1 pseudogene 1	PIP5K1A pseudogene|phosphatidylinositol-4-phosphate 5-kinase, type I, pseudogene 1	NR_027712.1	-	NC_000006.12	pseudo	VALIDATED	6	+	7986101	7990343	Reference GRCh38.p12 Primary Assembly
hsa-mir-376a-1_9g	NR_028514.1	1	522	522	0.00607	0.0133	1	1	6.54e-06	6	1	1	22	252	16	0	173	0	0	22	570	2	22	296	317	21	22	0	read	NR_028514.1	9606	100306951	PITPNA-AS1	-	PITPNA antisense RNA 1	PITPNA antisense RNA 1 (non-protein coding)	NR_028514.1	-	NC_000017.11	ncRNA	VALIDATED	17	+	1516918	1518095	Reference GRCh38.p12 Primary Assembly
hsa-mir-376a-1_9g	NM_002657.3	2	1085.2	575.6	0.00555	0.0234	2	4	1.82e-05	7	1	0	22	244	12	0	186.6	0	0	22	5656	1	22	2363	2384	22	22	0	read	NM_002657.3	9606	5326	PLAGL2	ZNF900	PLAG1 like zinc finger 2	zinc finger protein PLAGL2|C2H2-type zinc finger protein|pleiomorphic adenoma gene-like 2|pleiomorphic adenoma-like protein 2	NM_002657.3	NP_002648.1	NC_000020.11	protein-coding	REVIEWED	20	-	32192503	32207742	Reference GRCh38.p12 Primary Assembly
hsa-mir-376a-1_9g	NM_001172312.1	1	735.6	735.6	0.000116	0.00132	4	4	0	8.5	1	0	21	240	16	0	278.6	0	0	22	3880	1	21	3417	3437	21	21	0	read	NM_001172312.1	9606	5357	PLS1	-	plastin 1	plastin-1|I plastin|fimbrin|intestine specific plastin	NM_001172312.1	NP_001165783.1	NC_000003.12	protein-coding	REVIEWED	3	+	142596386	142713663	Reference GRCh38.p12 Primary Assembly
hsa-mir-376a-1_9g	NM_005032.6	1	274.2	274.2	0.134	0.159	3	3	2.18e-14	7.5	1	0	18	-16	52	0	57.2	0	0	22	3626	3	20	1593	1610	18	18	11	read	NM_005032.6	9606	5358	PLS3	BMND18|T-plastin	plastin 3	plastin-3|T fimbrin|T plastin	NM_005032.6	NP_005023.2	NC_000023.11	protein-coding	REVIEWED	X	+	115560849	115650860	Reference GRCh38.p12 Primary Assembly
hsa-mir-376a-1_9g	NM_012401.3	1	198.6	198.6	0.216	0.246	2	2	3.54e-10	7.5	1	0	19	48	-24	0	31.6	0	0	22	6356	2	20	5513	5531	19	19	11	read	NM_012401.3	9606	23654	PLXNB2	MM1|Nbla00445|PLEXB2|dJ402G11.3	plexin B2	plexin-B2	NM_012401.3	NP_036533.2	NC_000022.11	protein-coding	VALIDATED	22	-	50274978	50307636	Reference GRCh38.p12 Primary Assembly
hsa-mir-376a-1_9g	NM_002687.3	1	736.7	736.7	9.69e-05	0.00145	3	4	6.65e-11	11	1	0	13	320	0	0	250.7	0	0	22	3606	10	22	567	579	13	13	0	read	NM_002687.3	9606	5411	PNN	DRS|DRSP|SDK3|memA	pinin, desmosome associated protein	pinin|140 kDa nuclear and cell adhesion-related phosphoprotein|SR-like protein|desmosome-associated protein|domain-rich serine protein|melanoma metastasis clone A protein|neutrophil protein|nuclear protein SDK3	NM_002687.3	NP_002678.2	NC_000014.9	protein-coding	VALIDATED	14	+	39175182	39183217	Reference GRCh38.p12 Primary Assembly
hsa-mir-376a-1_9g	NM_015972.3	1	705	705	0.00562	0.0179	2	2	3.54e-10	14	1	0	8	312	0	0	273	0	0	22	817	15	22	593	600	8	8	0	read	NM_015972.3	9606	51082	POLR1D	AC19|POLR1C|RPA16|RPA9|RPAC2|RPC16|RPO1-3|TCS2	RNA polymerase I and III subunit D	DNA-directed RNA polymerases I and III subunit RPAC2|Protein POLR1D|DNA-directed RNA polymerase I subunit D|RNA polymerase I subunit D|RNA polymerases I and III subunit AC2|polymerase (RNA) I polypeptide D, 16kDa|polymerase (RNA) I subunit D	NM_015972.3	NP_057056.1	NC_000013.11	protein-coding	REVIEWED	13	+	27620742	27667421	Reference GRCh38.p12 Primary Assembly
hsa-mir-376a-1_9g	NM_002706.5	2	1003.7	938.4	2.05e-05	0.00104	7	7	0	5.5	1	1	23	312	44	0	249.4	0	0	22	2689	1	22	1581	1603	22	23	0	read	NM_002706.5	9606	5495	PPM1B	PP2C-beta|PP2C-beta-X|PP2CB|PP2CBETA|PPC2BETAX	protein phosphatase, Mg2+/Mn2+ dependent 1B	protein phosphatase 1B|Ser/Thr protein phosphatase type 2C beta 2 isoform|protein phosphatase 1B (formerly 2C), magnesium-dependent, beta isoform|protein phosphatase 2C-like protein	NM_002706.5	NP_002697.1	NC_000002.12	protein-coding	REVIEWED	2	+	44168802	44247329	Reference GRCh38.p12 Primary Assembly
hsa-mir-376a-1_9g	NM_032833.4	1	593.7	593.7	0.00319	0.0192	1	1	6.54e-06	13.5	1	0	9	312	0	0	199.7	0	0	22	5276	14	22	1480	1488	9	9	0	read	NM_032833.4	9606	84919	PPP1R15B	CREP|MSSGM2	protein phosphatase 1 regulatory subunit 15B	protein phosphatase 1 regulatory subunit 15B|protein phosphatase 1, regulatory (inhibitor) subunit 15B	NM_032833.4	NP_116222.4	NC_000001.11	protein-coding	REVIEWED	1	-	204398683	204412453	Reference GRCh38.p12 Primary Assembly
hsa-mir-376a-1_9g	NR_147971.1	1	674.1	674.1	0.000243	0.00374	2	3	4.77e-07	14	1	0	8	312	0	0	242.1	0	0	22	5362	15	22	742	749	8	8	0	read	NR_147971.1	9606	55291	PPP6R3	C11orf23|PP6R3|SAP190|SAPL|SAPLa|SAPS3	protein phosphatase 6 regulatory subunit 3	serine/threonine-protein phosphatase 6 regulatory subunit 3|SAPS domain family, member 3|sporulation-induced transcript 4-associated protein SAPL	NR_147971.1	-	NC_000011.10	protein-coding	VALIDATED	11	+	68460717	68615333	Reference GRCh38.p12 Primary Assembly
hsa-mir-376a-1_9g	NM_022114.3	1	588.6	588.6	0.00858	0.0264	2	2	3.54e-10	11.5	1	0	12	312	0	0	147.6	0	0	22	8738	11	22	4777	4788	12	12	0	read	NM_022114.3	9606	63976	PRDM16	CMD1LL|KMT8F|LVNC8|MEL1|PFM13	PR/SET domain 16	PR domain zinc finger protein 16|MDS1/EVI1-like gene 1|PR domain 16|PR domain containing 16|transcription factor MEL1	NM_022114.3	NP_071397.3	NC_000001.11	protein-coding	REVIEWED	1	+	3068226	3438620	Reference GRCh38.p12 Primary Assembly
hsa-mir-376a-1_9g	NM_001256403.1	1	558.1	558.1	0.0127	0.0313	1	4	0.0332	8.5	1	0	21	160	28	0	289.1	0	0	22	2491	1	21	1762	1782	21	21	0	read	NM_001256403.1	9606	51012	PRELID3B	C20orf45|SLMO2|dJ543J19.5	PRELI domain containing 3B	PRELI domain containing protein 3B|protein slowmo homolog 2|slowmo homolog 2	NM_001256403.1	NP_001243332.1	NC_000020.11	protein-coding	VALIDATED	20	-	59033144	59042845	Reference GRCh38.p12 Primary Assembly
hsa-mir-376a-1_9g	NM_001316327.1	1	547.2	547.2	0.00295	0.0149	1	1	6.54e-06	8.5	1	1	20	252	12	0	207.2	0	0	22	2683	4	22	629	648	19	20	0	read	NM_001316327.1	9606	5580	PRKCD	ALPS3|CVID9|MAY1|PKCD|nPKC-delta	protein kinase C delta	protein kinase C delta type|protein kinase C delta VIII|tyrosine-protein kinase PRKCD	NM_001316327.1	NP_001303256.1	NC_000003.12	protein-coding	REVIEWED	3	+	53161206	53192716	Reference GRCh38.p12 Primary Assembly
hsa-mir-376a-1_9g	NM_005788.3	1	625.7	625.7	0.00117	0.014	2	2	3.54e-10	14	1	0	9	252	0	0	258.7	0	0	22	2743	14	22	963	971	9	9	0	read	NM_005788.3	9606	10196	PRMT3	HRMT1L3	protein arginine methyltransferase 3	protein arginine N-methyltransferase 3|HMT1 hnRNP methyltransferase-like 3|heterogeneous nuclear ribonucleoprotein methyltransferase-like protein 3	NM_005788.3	NP_005779.1	NC_000011.10	protein-coding	VALIDATED	11	+	20387529	20510860	Reference GRCh38.p12 Primary Assembly
hsa-mir-376a-1_9g	NM_001271561.2	1	650.8	650.8	0.00146	0.0165	3	6	2.12e-07	14	1	0	8	248	0	0	244.8	0	0	22	2804	14	21	2640	2647	8	8	0	read	NM_001271561.2	9606	5621	PRNP	ASCR|AltPrP|CD230|CJD|GSS|KURU|PRIP|PrP|PrP27-30|PrP33-35C|PrPc|p27-30	prion protein	major prion protein|alternative prion protein|CD230 antigen|prion-related protein	NM_001271561.2	NP_001258490.1	NC_000020.11	protein-coding	REVIEWED	20	+	4686093	4701589	Reference GRCh38.p12 Primary Assembly
hsa-mir-376a-1_9g	NM_025138.4	1	589.4	589.4	0.0221	0.0359	1	1	6.54e-06	14	1	0	9	252	0	0	262.4	0	0	22	5185	14	22	1412	1420	9	9	0	read	NM_025138.4	9606	80209	PROSER1	C13orf23	proline and serine rich 1	proline and serine-rich protein 1	NM_025138.4	NP_079414.3	NC_000013.11	protein-coding	REVIEWED	13	-	39009864	39038109	Reference GRCh38.p12 Primary Assembly
hsa-mir-376a-1_9g	NM_006445.3	1	512.4	512.4	0.00704	0.0143	1	1	6.54e-06	12	1	0	12	252	0	0	178.4	0	0	22	7311	11	22	5572	5583	12	12	0	read	NM_006445.3	9606	10594	PRPF8	HPRP8|PRP8|PRPC8|RP13|SNRNP220	pre-mRNA processing factor 8	pre-mRNA-processing-splicing factor 8|220 kDa U5 snRNP-specific protein|PRP8 homolog|PRP8 pre-mRNA processing factor 8 homolog|U5 snRNP-specific protein (220 kD), ortholog of S. cerevisiae Prp8p|apoptosis-regulated protein 1|apoptosis-regulated protein 2|p220|precursor mRNA processing protein|splicing factor Prp8	NM_006445.3	NP_006436.3	NC_000017.11	protein-coding	REVIEWED	17	-	1650628	1684881	Reference GRCh38.p12 Primary Assembly
hsa-mir-376a-1_9g	NM_001204402.1	1	573.6	573.6	0.00177	0.0101	2	2	3.54e-10	9	1	0	20	252	8	0	190.6	0	0	22	1748	3	22	773	792	20	20	0	read	NM_001204402.1	9606	5631	PRPS1	ARTS|CMTX5|DFN2|DFNX1|PPRibP|PRS-I|PRSI	phosphoribosyl pyrophosphate synthetase 1	ribose-phosphate pyrophosphokinase 1|dJ1070B1.2 (phosphoribosyl pyrophosphate synthetase 1)|deafness 2, perceptive, congenital|deafness, X-linked 2, perceptive, congenital|phosphoribosyl pyrophosphate synthase I|ribose-phosphate diphosphokinase 1	NM_001204402.1	NP_001191331.1	NC_000023.11	protein-coding	REVIEWED	X	+	107628423	107651025	Reference GRCh38.p12 Primary Assembly
hsa-mir-376a-1_9g	NM_173566.2	3	1221	615.1	0.00103	0.0056	2	4	1.82e-05	7	1	0	21	244	20	0	212.1	0	0	22	10844	2	22	5190	5210	21	21	0	read	NM_173566.2	9606	253143	PRR14L	C22orf30	proline rich 14 like	protein PRR14L|proline rich 14-like protein	NM_173566.2	NP_775837.2	NC_000022.11	protein-coding	VALIDATED	22	-	31681346	31750171	Reference GRCh38.p12 Primary Assembly
hsa-mir-376a-1_9g	NR_029435.1	1	582.7	582.7	2.44e-07	5.13e-06	1	1	6.54e-06	14	1	0	9	252	0	0	255.7	0	0	22	2457	14	22	875	883	9	9	0	read	NR_029435.1	9606	379025	PSMA3-AS1	-	PSMA3 antisense RNA 1	-	NR_029435.1	-	NC_000014.9	ncRNA	VALIDATED	14	-	58265364	58298136	Reference GRCh38.p12 Primary Assembly
hsa-mir-376a-1_9g	NM_153001.2	1	662.2	662.2	0.00349	0.0212	3	3	2.18e-14	14.5	1	0	8	244	0	0	262.2	0	0	22	1821	15	22	1492	1499	8	8	0	read	NM_153001.2	9606	5704	PSMC4	MIP224|RPT3|S6|TBP-7|TBP7	proteasome 26S subunit, ATPase 4	26S proteasome regulatory subunit 6B|26S protease regulatory subunit 6B|26S proteasome AAA-ATPase subunit RPT3|MB67-interacting protein|Tat-binding protein 7|protease 26S subunit 6|proteasome (prosome, macropain) 26S subunit, ATPase, 4	NM_153001.2	NP_694546.1	NC_000019.10	protein-coding	REVIEWED	19	+	39971004	39981763	Reference GRCh38.p12 Primary Assembly
hsa-mir-376a-1_9g	NM_001320795.1	1	600	600	0.0152	0.0435	2	2	3.54e-10	13	1	0	9	320	0	0	156	0	0	22	1332	14	22	851	859	9	9	0	read	NM_001320795.1	9606	8624	PSMG1	C21LRP|DSCR2|LRPC21|PAC-1|PAC1	proteasome assembly chaperone 1	proteasome assembly chaperone 1|Down syndrome critical region gene 2|Down syndrome critical region protein 2|chromosome 21 leucine-rich protein|leucine rich protein C21-LRP|proteasome (prosome, macropain) assembly chaperone 1|proteasome assembling chaperone 1	NM_001320795.1	NP_001307724.1	NC_000021.9	protein-coding	VALIDATED	21	-	39175445	39183513	Reference GRCh38.p12 Primary Assembly
hsa-mir-376a-1_9g	NM_001015509.2	1	549	549	0.0158	0.0281	1	1	6.54e-06	13	1	0	12	244	0	0	230	0	0	22	2226	11	22	735	746	12	12	0	read	NM_001015509.2	9606	51651	PTRH2	BIT1|CFAP37|CGI-147|IMNEPD|PTH|PTH 2|PTH2	peptidyl-tRNA hydrolase 2	peptidyl-tRNA hydrolase 2, mitochondrial|bcl-2 inhibitor of transcription 1|cilia and flagella associated protein 37	NM_001015509.2	NP_001015509.1	NC_000017.11	protein-coding	REVIEWED	17	-	59697305	59707625	Reference GRCh38.p12 Primary Assembly
hsa-mir-376a-1_9g	NM_206855.2	2	1272.8	647.1	0.00079	0.0121	2	3	4.77e-07	11	1	0	15	252	0	0	275.1	0	0	22	16378	8	22	11333	11347	15	15	0	read	NM_206855.2	9606	9444	QKI	Hqk|QK|QK1|QK3|hqkI	QKI, KH domain containing RNA binding	protein quaking|QKI/LOC100132735 fusion|RNA binding protein HQK|homolog of mouse quaking QKI (KH domain RNA binding protein)|quaking homolog, KH domain RNA binding	NM_206855.2	NP_996737.1	NC_000006.12	protein-coding	REVIEWED	6	+	163414485	163578595	Reference GRCh38.p12 Primary Assembly
[truncated: 261 more rows]
