# Supplementary material for: Characterizing microRNA editing and mutation sites in Autism Spectrum Disorder
Source: Front Mol Neurosci. 2023 Jan 20;15:1105278. doi: 10.3389/fnmol.2022.1105278 (PMC9895120; doi:10.3389/fnmol.2022.1105278)
Supplement: Supplementary Figure S1 — The distribution of different types of editing sites in miRNAs. [file Data_Sheet_1.zip › Data Sheet 1/ASD-Supplementary-TableS6-figure1-summary.xlsx]

## Sheet: Fig. 1A
The categories of signicant M/E sites in miRNAs.
Category		Editing_Sites_ID	number_of_editing_sites	Total	Percentage
3'-A	3'-A	hsa-mir-148a_67_U_a;hsa-mir-495_72_U_a;hsa-mir-124-1_75_G_a;hsa-mir-101-2_70_G_a;hsa-mir-935_79_C_a;hsa-mir-181c_51_G_a;hsa-mir-130b_73_C_a;hsa-mir-152_75_G_a;hsa-mir-143_84_G_a;hsa-mir-654_72_U_a;hsa-mir-137_81_G_a;hsa-mir-1224_24_U_a;hsa-mir-744_89_U_a;hsa-mir-22_75_U_a;hsa-mir-151b_81_C_a;hsa-mir-1180_63_C_a;hsa-mir-129-2_79_U_a;hsa-mir-129-1_70_U_a;hsa-mir-92a-2_69_U_a;hsa-mir-23b_81_G_a;hsa-…	184	356	0.426859
	3'-A before central loop	hsa-mir-151a_33_U_a;hsa-mir-338_27_G_a;hsa-mir-139_30_G_a;hsa-let-7i_29_G_a;hsa-mir-29c_37_C_a;hsa-mir-195_37_C_a;hsa-mir-744_33_G_a;hsa-mir-138-2_32_G_a;hsa-mir-340_38_G_a;hsa-mir-128-1_36_G_a;hsa-mir-150_38_C_a;hsa-mir-149_39_U_a;hsa-mir-345_40_G_a;hsa-mir-140_46_U_a;hsa-mir-20a_31_U_a;hsa-mir-218-2_46_G_a;hsa-let-7c_33_U_a;hsa-mir-34c_36_U_a;hsa-mir-7-1_48_U_a;hsa-mir-9-3_40_U_a;hsa-mir-15a_36…	172
3'-U	3'-U	hsa-mir-338_27_G_-;hsa-mir-124-1_75_G_-;hsa-mir-137_81_G_c;hsa-mir-142_36_U_c;hsa-mir-375_61_A_g;hsa-mir-101-2_69_A_c;hsa-mir-654_71_U_c;hsa-mir-125b-1_36_A_g;hsa-mir-130a_76_U_c;hsa-mir-129-1_68_U_c;hsa-mir-222_93_U_c;hsa-mir-501_72_U_c;hsa-mir-323b_71_U_c;hsa-mir-27b_83_C_g;hsa-mir-484_29_U_-;hsa-mir-128-2_74_C_g;hsa-mir-29a_63_A_g;hsa-mir-329-1_70_U_c;hsa-mir-222_94_G_-;hsa-mir-331_81_A_c;hsa-…	273	362	0.434053
	3'-U before central loop	hsa-mir-338_27_G_-;hsa-mir-124-1_75_G_-;hsa-mir-137_81_G_c;hsa-mir-142_36_U_c;hsa-mir-375_61_A_g;hsa-mir-101-2_69_A_c;hsa-mir-654_71_U_c;hsa-mir-125b-1_36_A_g;hsa-mir-130a_76_U_c;hsa-mir-129-1_68_U_c;hsa-mir-222_93_U_c;hsa-mir-501_72_U_c;hsa-mir-323b_71_U_c;hsa-mir-27b_83_C_g;hsa-mir-484_29_U_-;hsa-mir-128-2_74_C_g;hsa-mir-29a_63_A_g;hsa-mir-329-1_70_U_c;hsa-mir-222_94_G_-;hsa-mir-331_81_A_c;hsa-…	89
3'-Other	3'-Other	hsa-mir-338_27_G_-;hsa-mir-124-1_75_G_-;hsa-mir-137_81_G_c;hsa-mir-142_36_U_c;hsa-mir-375_61_A_g;hsa-mir-101-2_69_A_c;hsa-mir-654_71_U_c;hsa-mir-125b-1_36_A_g;hsa-mir-130a_76_U_c;hsa-mir-129-1_68_U_c;hsa-mir-222_93_U_c;hsa-mir-501_72_U_c;hsa-mir-323b_71_U_c;hsa-mir-27b_83_C_g;hsa-mir-484_29_U_-;hsa-mir-128-2_74_C_g;hsa-mir-29a_63_A_g;hsa-mir-329-1_70_U_c;hsa-mir-222_94_G_-;hsa-mir-331_81_A_c;hsa-…	36	46	0.0551559
	3'-Other before central loop	hsa-mir-150_38_C_g;hsa-let-7c_33_U_g;hsa-mir-7-1_48_U_g;hsa-mir-191_40_U_g;hsa-mir-10a_45_U_g;hsa-mir-26a-2_36_G_-;hsa-mir-138-2_34_C_-;hsa-mir-7-3_55_C_g;hsa-mir-134_30_C_-;hsa-mir-21_31_U_c;	10
5'	5', -1	hsa-mir-338_27_G_-;hsa-mir-124-1_75_G_-;hsa-mir-137_81_G_c;hsa-mir-142_36_U_c;hsa-mir-375_61_A_g;hsa-mir-101-2_69_A_c;hsa-mir-654_71_U_c;hsa-mir-125b-1_36_A_g;hsa-mir-130a_76_U_c;hsa-mir-129-1_68_U_c;hsa-mir-222_93_U_c;hsa-mir-501_72_U_c;hsa-mir-323b_71_U_c;hsa-mir-27b_83_C_g;hsa-mir-484_29_U_-;hsa-mir-128-2_74_C_g;hsa-mir-29a_63_A_g;hsa-mir-329-1_70_U_c;hsa-mir-222_94_G_-;hsa-mir-331_81_A_c;hsa-…	24	26	0.0311751
	5', -2	hsa-mir-26a-1_8_C_g	1
	5'	hsa-mir-4454_1_C_u	1
A-to-I(G)	A-to-I(G)	hsa-mir-497_83_A_g;hsa-mir-376a-1_9_A_g;hsa-let-7a-2_28_A_g;hsa-mir-381_52_A_g;hsa-mir-589_66_A_g;hsa-mir-625_58_A_g;hsa-mir-320b-1_59_A_g;hsa-mir-1260b_18_A_g;hsa-mir-7977_6_A_g;hsa-mir-379_10_A_g;hsa-mir-376c_48_A_g;hsa-mir-320b-2_92_A_g;hsa-mir-130b_71_A_g;hsa-mir-1251_10_A_g;hsa-mir-377_54_A_g;hsa-mir-539_18_A_g;hsa-mir-381_55_A_g;hsa-mir-301b_64_A_g;hsa-mir-376a-2_55_A_g;hsa-mir-411_20_A_g;h…	24	24	0.028777
C-to-U	C-to-U	hsa-mir-3653_42_C_u;hsa-mir-27a_69_C_u;hsa-mir-125b-1_25_C_u;hsa-mir-125b-2_27_C_u;hsa-mir-219a-2_33_C_u	5	5	0.0059952
Other	other	hsa-mir-544b_27_U_g;hsa-mir-1260a_22_U_g;hsa-mir-1304_65_C_a;hsa-mir-23c_79_U_g;hsa-mir-181d_47_U_c	5	5	0.0059952
SNP	SNP rs770136379	hsa-mir-28_77_G_a	1	8	0.00959233
	SNP rs12402181	hsa-mir-3117_49_G_a	1
	SNP rs372174754	hsa-mir-491_39_G_a	1
	SNP rs370719000	hsa-mir-26a-1_9_G_c	1
	SNP rs66683138	hsa-mir-3622a_21_G_a	1
	SNP rs370518245	hsa-mir-30e_81_G_a	1
	SNP rs1159278316	hsa-mir-101-2_47_G_c	1
	SNP rs759743698	hsa-mir-574_83_C_a	1
Pseudo	pseudo	hsa-mir-151b_80_A_u;hsa-mir-107_71_C_g	2	2	0.00239808
Sum				834	1

## Sheet: Fig. 1B
The numbers of different types of editing events that have signifcant Spearman correlation FDR with the ages in the SFG and ASD-SFG samples.
editing categories	all-sfg	all-asdsfg	positive-sfg	positive-asdsfg	negative-sfg	negative-asdsfg
3'-A	79	4	79	4	0	0
3'-Other	7	0	5	0	2	0
3'-U	54	8	8	0	46	8
5'	1	0	1	0	0	0
A-to-I(G)	14	1	14	1	0	0
C-to-U	0	0	0	0	0	0
other	0	0	0	0	0	0
pseudo	1	0	1	0	0	0

## Sheet: Fig. 1C
The distributions of ρ for A-to-I and C-to-U editing sites in the SFG(percentage of edit) and ASD-SFG(percentage of edit) samples, respectively.
Edited miRNA	ME_Category_Manual	correlation between SFG and SFG age	pvalue of the correlation between SFG and SFG age	Corrected_P value of the correlation between SFG and SFG age	correlation between ASD-SFG and ASD-SFG age	pvalue of the correlation between ASD-SFG and ASD-SFG age	Corrected_P value of the correlation between ASD-SFG and ASD-SFG age	SRR1510097	SRR1510098	SRR1510099	SRR1510100	SRR1510101	SRR1510102	SRR1510103	SRR1510104	SRR1510105	SRR1510106	SRR1510107	SRR1510108	SRR1510109	SRR1510110	SRR1510111	SRR1510112	SRR1510113	SRR1510114	SRR1510115	SRR1510116	SRR1510117	SRR1510118	SRR1510119	SRR1510120	SRR1510121	SRR1510077	SRR1510078	SRR1510079	SRR1510080	SRR1510081	SRR1510082	SRR1510083	SRR1510084	SRR1510085	SRR1510086	SRR1510087	SRR1510088	SRR1510089	SRR1510090	SRR1510091	SRR1510092	SRR1510093
categories of samples	-	-	-		-	-		SFG	SFG	SFG	SFG	SFG	SFG	SFG	SFG	SFG	SFG	SFG	SFG	SFG	SFG	SFG	SFG	SFG	SFG	SFG	SFG	SFG	SFG	SFG	SFG	SFG	ASD-SFG	ASD-SFG	ASD-SFG	ASD-SFG	ASD-SFG	ASD-SFG	ASD-SFG	ASD-SFG	ASD-SFG	ASD-SFG	ASD-SFG	ASD-SFG	ASD-SFG	ASD-SFG	ASD-SFG	ASD-SFG	ASD-SFG
hsa-mir-381_52_A_g	A-to-I(G)	0.914165	1.71e-10	2.85228e-08	0.859134	1.23e-06	0.00082983	0.3	0.8	0	1.1	2	2.5	2.6	3.6	3.3	2.6	4.5	3.6	3.2	3.8	5.5	3.3	3.8	4	3.7	4.6	4.8	6.2	7.1	5	7.6	3.1	4	2.2	3.1	2.7	4.2	3.2	2.9	3.6	3.6	4.3	4.2	4.4	6.2	5.8	4.7	5
hsa-mir-376a-1_9_A_g	A-to-I(G)	0.793757	2.19e-06	8.41582e-05	-0.334465	0.149483	0.158276	0	11.1	0	22.2	0	19.8	27.9	11.1	21	20	39.7	0	23	16.7	31.4	52.4	32.4	36.4	51.9	33.3	100	36.4	56.8	32	42.9	32.1	43.3	45.8	50	50	47.1	42.9	52.2	35.6	40	33.3	33.3	23.5	25.9	40	50	27.8
hsa-mir-411_20_A_g	A-to-I(G)	0.786759	3.1e-06	0.000102646	0.50207	0.0240853	0.233183	1.7	3.8	2.6	4.5	9.7	12.9	13.9	12.1	16.9	14.4	18.2	10.1	10.9	15.8	20	18.2	17.1	19.3	20	10.1	12.3	25.5	23.3	23.3	20.8	13.2	19	12.6	14.3	16.9	11.9	7.8	16.8	20	24.5	18.1	21.5	9.8	21.4	18.4	22.1	14.6
hsa-mir-381_55_A_g	A-to-I(G)	0.754136	1.34e-05	0.000349238	0.349832	0.130532	0.296856	0.4	0.6	0	0.3	1.2	2.1	3.2	0.8	3	1.7	3.8	1.4	3.9	2.7	3.7	2.6	3.1	3.6	3.8	2	3.9	1.9	4.5	4.2	4	3.1	3.6	2.7	2.5	2.7	1.7	2.4	2.1	2.5	3.5	1.8	4.1	3.6	4.1	2.8	2.1	4.1
hsa-mir-1301_52_A_g	A-to-I(G)	0.717367	5.44e-05	0.000983055	0.432229	0.0570086	0.323437	0	1.6	0	1	2.2	2	2	3.5	2.4	3.9	3.2	1.9	4.3	9	4	0	4.4	9	6.9	5.9	1.8	5.5	8.1	8.4	7.7	5.2	3.3	10.6	0	0	6.9	7.1	7	2.4	9.5	2.5	6	2.6	12.2	9.7	5.2	8.2
hsa-mir-539_18_A_g	A-to-I(G)	0.677836	0.000196854	0.002648	0.374718	0.10356	0.336098	0	8.3	0	0	4.1	3.5	5.9	3	10	7.6	9.5	5.6	6.2	10.7	8.4	10	4.9	8.4	5.9	23.1	9.6	9.2	13.8	7.9	17.4	7.7	7.3	0	8.3	17.9	6	8	12.7	8.8	7.1	12.5	9.7	4.4	12.6	16	8.7	15.9
hsa-let-7a-2_28_A_g	A-to-I(G)	0.657434	0.00035565	0.00420894	-0.0955606	0.688595	0.433205	14.2	18.5	5.9	27.3	27.5	23.6	27.9	26.3	26.1	30.9	31.7	25	27.7	20.4	41.8	35.5	30.6	28.9	27.2	36.5	27.1	30.6	36.3	29.5	46.5	26.9	32.7	29.5	36.5	44.7	28	32.1	36.2	31.4	50	24.5	23.2	21.1	25.8	34.8	25	27.5
hsa-mir-376c_48_A_g	A-to-I(G)	0.656775	0.000362244	0.00420894	0.288939	0.216631	0.475387	14.3	29.5	50	50	34.1	51.1	57.6	63.6	56.5	55	66.4	50	70.6	20	57.5	67.3	63.7	65.8	66.3	77.8	50	55	64.2	79	81	69.9	69.7	59.1	61.9	59	52.8	60.6	36.1	58.3	68.3	56.2	75.8	73.3	67.9	81.6	16.7	85
hsa-mir-130b_71_A_g	A-to-I(G)	0.654741	0.000383283	0.0043197	0.426958	0.0604493	0.498853	0.2	0.4	0	2.3	4.1	5.5	6.6	7	10.4	6.8	9.2	3.8	2.9	7.7	10.1	27.3	8	4.8	9.5	9.3	4	9.1	10.4	9	13.5	4.1	2.3	5.9	7	2.3	3.3	3.7	9.1	4.4	13.2	12.5	4.1	6.8	10.3	20	7.8	4.3
hsa-mir-497_25_A_g	A-to-I(G)	0.654224	0.000388804	0.0043235	0.162589	0.493418	0.559102	0	1.4	0	0.7	6.2	7.3	10.6	3.4	9.1	5.8	8.2	8	8.5	16.3	6.6	18.5	11.6	9.7	11.5	7.8	8.5	11.4	16	9.7	7.7	9	9.4	4.7	16.4	7.8	7.5	5.3	10	7.9	7.8	12.5	12.7	7.1	8.4	9.1	4.1	11.6
hsa-mir-377_54_A_g	A-to-I(G)	0.582186	0.00226366	0.016707	0.300415	0.198107	0.575049	0	0	0	0	5.6	6.2	10	0	12.7	18.2	5.9	0	9.1	20	6.8	13.2	11.9	11.9	16.1	25	0	4.8	16.7	12.8	19.2	2.6	13.3	13.3	4.5	0	4.2	17.6	14.3	8.9	0	27.8	15.4	0	17.9	6.7	25	24.4
hsa-mir-301b_64_A_g	A-to-I(G)	0.56428	0.00330097	0.0222017	0.0428894	0.857515	0.578029	0.9	2.4	8	7.4	8.8	9.8	15.1	10	13.8	15.4	15	0	21.8	14.3	19.7	17.4	16.9	20	16.2	0	0	27.3	18.9	21.1	21.2	8.7	13.8	9.4	22.9	18.8	22	19.2	10.9	13.9	28.6	13.3	27.6	36	16.1	16.7	0	15.4
hsa-mir-589_66_A_g	A-to-I(G)	0.519662	0.00775862	0.0428369	0.286685	0.2204	0.613324	0	0	25	50	25	25	52.9	57.1	54.5	55.6	33.3	100	83.3	28.6	42.9	50	45.5	28.6	100	66.7	100	42.9	40	58.8	60	16.7	14.3	50	71.4	50	92.3	25	20	63.2	0	58.8	52.9	50	60	0	66.7	70.6
hsa-mir-379_10_A_g	A-to-I(G)	0.453515	0.0227904	0.0964833	0.0880361	0.712071	0.663088	0	1.1	0	3.1	2	3.6	5.1	4.2	6.2	4	5.6	0	3.4	0	7	3.4	5.1	6.1	5.1	2.6	0	5.6	7.6	7.4	4	2	6.9	1.3	5.7	9	0.6	3.7	5.4	4.4	5.1	7.9	5.9	4	5.5	4.6	3.2	3.4
hsa-mir-1251_10_A_g	A-to-I(G)	0.437642	0.028678	0.112818	0.0311208	0.896372	0.723185	0	0	0	0	0	0	2.6	0	6.2	0	18.2	100	11.1	50	7.1	0	6.7	28.6	8.3	0	0	25	0	25	8.3	0	8.3	0	0	14.3	66.7	12.5	0	26.9	33.3	0	10.8	25	10	0	0	14.3
hsa-mir-1260b_18_A_g	A-to-I(G)	0.221054	0.288284	0.526103	0.547186	0.0125255	0.755322	33.3	37.5	50	59	63.6	33.3	50	0	0	0	66.7	0	50	50	50	100	50	100	100	50	33.3	50	100	33.3	40	28.6	40	50	0	66.7	50	50	100	33.3	0	50	80	50	100	100	100	100
hsa-mir-320b-2_92_A_g	A-to-I(G)	-0.201888	0.333156	0.565891	0.243937	0.299997	0.778965	66.7	48	45.5	80	67.7	63.2	71.4	70.6	52.6	71.4	63.6	50	62.5	53.8	83.3	62.5	61.3	58.3	50	63.6	42.9	60	63.6	60	63.2	61.1	58.3	44.4	62.5	50	60	71.8	81.8	66.7	100	50	66.7	66.7	75	42.9	48.4	66.7
hsa-mir-376a-2_55_A_g	A-to-I(G)	0.197375	0.344301	0.578445	-0.124341	0.601463	0.835188	87.5	66.7	0	100	72	74.8	74.6	33.3	78.9	100	71.1	100	82.8	0	73.2	77.8	77.6	84.2	72.7	100	100	66.7	88.5	76.7	76.5	78.9	83	80	90	66.7	90	85	75	79.1	100	50	84	66.7	72.4	50	0	76.5
hsa-mir-320b-1_59_A_g	A-to-I(G)	0.152513	0.466736	0.691657	0.266969	0.255184	0.879462	72.2	57.9	64.3	92.3	70.4	67.7	79.2	85.7	64.3	83.3	66.7	100	65	71.4	83.3	100	70.4	70	80	85.7	66.7	72.7	68.4	73.7	71.4	66.7	70	66.7	83.3	57.1	78.6	78.8	88.9	79.3	100	62.5	76.9	100	82.4	100	59.1	68.4
hsa-mir-337_66_A_g	A-to-I(G)	0.133464	0.52477	0.727007	-0.188505	0.426082	0.887063	0	0	0	12.5	12.2	8.6	8.3	0	2.2	0	3.8	0	22.7	33.3	10	0	20	0	16.7	0	0	0	7.1	4.8	19	10	14.3	0	16.7	50	20	0	22.2	10.9	0	20	23.1	10	11.8	25	0	0
hsa-mir-497_83_A_g	A-to-I(G)	0.0866202	0.680557	0.82378	-0.209851	0.374539	0.944739	0	100	0	0	0	60	100	0	100	0	100	0	100	0	100	100	100	50	0	0	0	0	0	100	100	0	100	100	0	100	100	100	0	100	75	0	100	0	100	0	0	75
hsa-mir-625_58_A_g	A-to-I(G)	0.043537	0.836293	0.90627	-0.456055	0.0432779	0.959659	14.3	9.1	3.2	12.5	17.4	15.3	23.3	8.8	10.3	8.3	16.7	0	7.7	16.7	20	0	6.7	9.1	12.5	0	14.3	20	5.9	17.1	17.6	14.3	9.1	25	18.8	40	23.1	11.1	14.3	13.3	0	7.1	25	0	11.8	0	5.9	9.1
hsa-mir-376a-1_49_A_g	A-to-I(G)	0.198148	0.342378	0.472686	-0.173323	0.464917	0.666559	0.875	0.667	0	1	0.72	0.748	0.754	0.333	0.789	1	0.711	1	0.828	0	0.732	0.778	0.776	0.842	0.727	1	1	0.667	0.885	0.767	0.765	0.789	0.83	0.8	0.9	0.667	0.9	0.85	0.75	0.791	1	0.5	0.786	0.667	0.724	0.5	0	0.765
hsa-mir-7977_6_A_g	A-to-I(G)	0	NA	NA	0.338433	0.144416	0.239209	1	1	1	1	1	1	1	1	1	1	1	1	1	1	1	1	1	1	1	1	1	1	1	1	1	1	0.98	1	1	1	1	1	1	1	1	1	1	1	1	1	1	1
hsa-mir-3653_42_C_u	C-to-U	0.174702	0.403583	0.645099	-0.0761403	0.74969	0.89839	16.7	22.2	16.7	33.3	15.8	12.9	10.5	8.7	16.7	14.3	8.7	16.7	22.6	15.4	0	0	29.6	18.2	19	28.6	17.9	14.8	14.3	41.7	18.2	15.8	0	66.7	16.7	20	18.9	12.1	9.1	19	0	12.5	8.3	42.9	23.1	25	10	13
hsa-mir-27a_69_C_u	C-to-U	0.42	0.0376612	0.139598	0.474972	0.0343205	0.275896	17.4	11	18.9	15.5	21.4	23.3	19.3	24.2	30.5	54.5	22.1	13	12.1	22.9	26.2	21.1	38.8	18.7	30.6	24	17.2	42.4	46	40.6	19.1	13.6	30.3	12.8	48.1	13.6	16.8	14.3	38.7	19.6	30.4	36.1	30.2	14.8	20.6	42.5	70.7	27
hsa-mir-125b-1_25_C_u	C-to-U	0.489702	0.0129657	0.063608	-0.148511	0.532051	0.795216	6.3	4.6	3.2	4	6.2	6.2	5.4	3.3	6.1	7.3	7.7	5	8.6	3.6	8.6	10	10	7.6	7.6	5.9	4.4	6.3	7.1	7.4	11.9	6.6	7.6	8.5	8.7	9.3	7.2	5.2	8	9.8	11.4	4.9	7.2	6	7.2	7.4	4.5	6.8
hsa-mir-125b-2_27_C_u	C-to-U	0.497691	0.0113557	0.0573981	-0.149849	0.52832	0.79248	6.2	4.5	3.1	4	6.1	6.1	5.3	3.3	6	7.2	7.6	5	8.5	3.6	8.5	9.9	9.9	7.5	7.5	5.9	4.4	6.3	7.1	7.4	11.8	6.6	7.5	8.4	8.6	9.1	7	5.1	7.8	9.7	11.4	4.9	7.1	5.9	7	7.4	4.5	6.8
hsa-mir-219a-2_33_C_u	C-to-U	0.254972	0.21868	0.448106	0.180791	0.445594	0.766239	80	0	0	0	0	21	5.3	14.3	21.2	35.1	12.1	0	16.2	0	17.1	12.5	25.9	28.6	13.6	0	0	60	17.5	17.5	26.4	2.9	12.1	16.7	40.7	29.4	50	18.1	0	0	2.9	50	16.1	33.3	38.5	17.6	26.9	21.7
[truncated: 3 more columns]

## Sheet: Fig. 1E
The plots of ages(y) against the editing levels(percentage of edit) of hsa-mir-143_84_G_a in SFG samples.
Category	SFG	SFG	SFG	SFG	SFG	SFG	SFG	SFG	SFG	SFG	SFG	SFG	SFG	SFG	SFG	SFG	SFG	SFG	SFG	SFG	SFG	SFG	SFG	SFG	SFG
Samples	SRR1510097	SRR1510098	SRR1510099	SRR1510100	SRR1510101	SRR1510102	SRR1510103	SRR1510104	SRR1510105	SRR1510106	SRR1510107	SRR1510108	SRR1510109	SRR1510110	SRR1510111	SRR1510112	SRR1510113	SRR1510114	SRR1510115	SRR1510116	SRR1510117	SRR1510118	SRR1510119	SRR1510120	SRR1510121
age(y)	0.00547945	0.0136986	0.0438356	0.0958904	0.263014	0.580822	1.2137	1.33699	2.15616	2.78356	4	4.75068	7.74521	8.00548	8.5863	10.7178	11.8055	13.9863	17	22.8822	27.1151	28	39	50	61.5123
hsa-mir-143_84_G_a	0	0	0	0	28.6	32.6	23.3	0	29.2	12.5	26.1	0	22.2	0	21.1	31.1	29.5	31	30	0	11.1	50	33.3	35.3	23.7
ρ	0.52
pvalue	0.008

## Sheet: Fig. 1F
The plots of ages(y) against the editing levels(percentage of edit) of hsa-mir-143_84_G_a in ASD-SFG samples.
Category	ASD-SFG	ASD-SFG	ASD-SFG	ASD-SFG	ASD-SFG	ASD-SFG	ASD-SFG	ASD-SFG	ASD-SFG	ASD-SFG	ASD-SFG	ASD-SFG	ASD-SFG	ASD-SFG	ASD-SFG	ASD-SFG	ASD-SFG	ASD-SFG	ASD-SFG	ASD-SFG
Samples	SRR1510077	SRR1510078	SRR1510079	SRR1510080	SRR1510081	SRR1510082	SRR1510083	SRR1510084	SRR1510085	SRR1510086	SRR1510087	SRR1510088	SRR1510089	SRR1510090	SRR1510091	SRR1510092	SRR1510093	SRR1510094	SRR1510095	SRR1510096
age(y)	2	4.45205	5	5	5.60274	7.15068	8	8.83288	10	11	14.3452	18	20	22	29	29	30	39	52	60
hsa-mir-143_84_G_a	38.1	31	16.7	44.4	26.7	30.2	26.9	33.3	25.8	14.3	0	26.8	10	31.2	12.5	50	26.1	20	18.2	37.5
ρ	-0.23
pvalue	0.32

## Sheet: Fig. 1G
The plots of ages(y) against the editing levels(percentage of edit) of hsa-mir-195_37_C_u in SFG samples.
Category	SFG	SFG	SFG	SFG	SFG	SFG	SFG	SFG	SFG	SFG	SFG	SFG	SFG	SFG	SFG	SFG	SFG	SFG	SFG	SFG	SFG	SFG	SFG	SFG	SFG
Samples	SRR1510097	SRR1510098	SRR1510099	SRR1510100	SRR1510101	SRR1510102	SRR1510103	SRR1510104	SRR1510105	SRR1510106	SRR1510107	SRR1510108	SRR1510109	SRR1510110	SRR1510111	SRR1510112	SRR1510113	SRR1510114	SRR1510115	SRR1510116	SRR1510117	SRR1510118	SRR1510119	SRR1510120	SRR1510121
age(y)	0.00547945	0.0136986	0.0438356	0.0958904	0.263014	0.580822	1.2137	1.33699	2.15616	2.78356	4	4.75068	7.74521	8.00548	8.5863	10.7178	11.8055	13.9863	17	22.8822	27.1151	28	39	50	61.5123
hsa-mir-195_37_C_u	42.1	52.6	50	25	30.4	29.2	40.4	40	37.9	55.6	36.2	33.3	35.7	14.3	49.4	33.3	39.7	28.6	29	14.3	0	7.7	25.6	30.8	28.6
ρ	-0.59
pvalue	0.0018

## Sheet: Fig. 1H
The plots of ages(y) against the editing levels(percentage of edit) of hsa-mir-195_37_C_u in ASD-SFG samples.
Category	ASD-SFG	ASD-SFG	ASD-SFG	ASD-SFG	ASD-SFG	ASD-SFG	ASD-SFG	ASD-SFG	ASD-SFG	ASD-SFG	ASD-SFG	ASD-SFG	ASD-SFG	ASD-SFG	ASD-SFG	ASD-SFG	ASD-SFG	ASD-SFG	ASD-SFG	ASD-SFG
Samples	SRR1510077	SRR1510078	SRR1510079	SRR1510080	SRR1510081	SRR1510082	SRR1510083	SRR1510084	SRR1510085	SRR1510086	SRR1510087	SRR1510088	SRR1510089	SRR1510090	SRR1510091	SRR1510092	SRR1510093	SRR1510094	SRR1510095	SRR1510096
age(y)	2	4.45205	5	5	5.60274	7.15068	8	8.83288	10	11	14.3452	18	20	22	29	29	30	39	52	60
hsa-mir-195_37_C_u	40	31.4	31.2	38.1	18.8	31.6	46.2	25	30.7	58.3	0	30.4	41.7	30.6	33.3	8.3	12	37.5	42.1	29.7
ρ	-0.16
pvalue	0.49

## Sheet: Fig. 1I
The plots of ages(y) against the editing levels(percentage of edit) of hsa-mir-376a-1_9_A_g in SFG samples.
Category	SFG	SFG	SFG	SFG	SFG	SFG	SFG	SFG	SFG	SFG	SFG	SFG	SFG	SFG	SFG	SFG	SFG	SFG	SFG	SFG	SFG	SFG	SFG	SFG	SFG
Samples	SRR1510097	SRR1510098	SRR1510099	SRR1510100	SRR1510101	SRR1510102	SRR1510103	SRR1510104	SRR1510105	SRR1510106	SRR1510107	SRR1510108	SRR1510109	SRR1510110	SRR1510111	SRR1510112	SRR1510113	SRR1510114	SRR1510115	SRR1510116	SRR1510117	SRR1510118	SRR1510119	SRR1510120	SRR1510121
age(y)	0.00547945	0.0136986	0.0438356	0.0958904	0.263014	0.580822	1.2137	1.33699	2.15616	2.78356	4	4.75068	7.74521	8.00548	8.5863	10.7178	11.8055	13.9863	17	22.8822	27.1151	28	39	50	61.5123
hsa-mir-376a-1_9_A_g	0	11.1	0	22.2	0	19.8	27.9	11.1	21	20	39.7	0	23	16.7	31.4	52.4	32.4	36.4	51.9	33.3	100	36.4	56.8	32	42.9
ρ	0.79
pvalue	2.19e-06

## Sheet: Fig. 1J
The plots of ages(y) against the editing levels(percentage of edit) of hsa-mir-376a-1_9_A_g in ASD-SFG samples.
Category	ASD-SFG	ASD-SFG	ASD-SFG	ASD-SFG	ASD-SFG	ASD-SFG	ASD-SFG	ASD-SFG	ASD-SFG	ASD-SFG	ASD-SFG	ASD-SFG	ASD-SFG	ASD-SFG	ASD-SFG	ASD-SFG	ASD-SFG	ASD-SFG	ASD-SFG	ASD-SFG
Samples	SRR1510077	SRR1510078	SRR1510079	SRR1510080	SRR1510081	SRR1510082	SRR1510083	SRR1510084	SRR1510085	SRR1510086	SRR1510087	SRR1510088	SRR1510089	SRR1510090	SRR1510091	SRR1510092	SRR1510093	SRR1510094	SRR1510095	SRR1510096
age(y)	2	4.45205	5	5	5.60274	7.15068	8	8.83288	10	11	14.3452	18	20	22	29	29	30	39	52	60
hsa-mir-376a-1_9_A_g	32.1	43.3	45.8	50	50	47.1	42.9	52.2	35.6	40	33.3	33.3	23.5	25.9	40	50	27.8	68.8	28.2	32.7
ρ	-0.33
pvalue	0.15

## Sheet: Fig. 1K
The plots of ages(y) against the editing levels(percentage of edit) of hsa-mir-1301_52_A_g in SFG samples.
Category	SFG	SFG	SFG	SFG	SFG	SFG	SFG	SFG	SFG	SFG	SFG	SFG	SFG	SFG	SFG	SFG	SFG	SFG	SFG	SFG	SFG	SFG	SFG	SFG	SFG
Samples	SRR1510097	SRR1510098	SRR1510099	SRR1510100	SRR1510101	SRR1510102	SRR1510103	SRR1510104	SRR1510105	SRR1510106	SRR1510107	SRR1510108	SRR1510109	SRR1510110	SRR1510111	SRR1510112	SRR1510113	SRR1510114	SRR1510115	SRR1510116	SRR1510117	SRR1510118	SRR1510119	SRR1510120	SRR1510121
age(y)	0.00547945	0.0136986	0.0438356	0.0958904	0.263014	0.580822	1.2137	1.33699	2.15616	2.78356	4	4.75068	7.74521	8.00548	8.5863	10.7178	11.8055	13.9863	17	22.8822	27.1151	28	39	50	61.5123
hsa-mir-1301_52_A_g	0	1.6	0	1	2.2	2	2	3.5	2.4	3.9	3.2	1.9	4.3	9	4	0	4.4	9	6.9	5.9	1.8	5.5	8.1	8.4	7.7
ρ	0.72
pvalue	5.4e-05

[truncated: 1 more sheets: Fig. 1L]
