# Supplementary material for: Characterizing microRNA editing and mutation sites in Autism Spectrum Disorder
Source: Front Mol Neurosci. 2023 Jan 20;15:1105278. doi: 10.3389/fnmol.2022.1105278 (PMC9895120; doi:10.3389/fnmol.2022.1105278)
Supplement: Supplementary Figure S1 — The distribution of different types of editing sites in miRNAs. [file Data_Sheet_1.zip › Data Sheet 1/ASD-Supplementary-TableS7-figure2-relevant-sites.xlsx]

## Sheet: Fig. 2A
The distribution of the different types of editing sites that have significantly different editing levels in ASD-SFG samples compared to the SFG samples.
Category	Editing_Sites_ID	Total
3'-A	hsa-mir-124-1_75_G_a;hsa-mir-152_75_G_a;hsa-mir-124-2_84_G_a;hsa-mir-654_71_U_a;hsa-mir-124-3_75_G_a;hsa-mir-331_82_C_a;hsa-mir-92a-1_70_U_a;hsa-mir-128-2_74_C_a;hsa-mir-129-1_71_C_a;hsa-mir-92a-1_69_U_a;hsa-mir-187_94_G_a;hsa-mir-766_87_C_a;hsa-mir-128-2_73_C_a;hsa-mir-99b_68_G_a;hsa-mir-873_69_C_a;hsa-mir-181a-1_84_C_a;hsa-mir-128-1_36_G_a;hsa-mir-20a_31_U_a;hsa-mir-2682_46_C_a;hsa-mir-9-2_40_U…	26
3'-Other	hsa-mir-101-2_69_A_c;hsa-mir-323b_71_U_c;hsa-mir-484_29_U_-;hsa-mir-29a_64_U_g;hsa-mir-128-1_71_U_c;hsa-mir-101-1_67_A_c;hsa-mir-7-1_48_U_g;hsa-mir-26a-2_36_G_-;	8
3'-U	hsa-mir-124-1_75_G_u;hsa-mir-140_85_A_u;hsa-let-7b_80_C_u;hsa-mir-124-2_84_G_u;hsa-mir-874_71_G_u;hsa-mir-125b-1_77_G_u;hsa-mir-221_51_G_u;hsa-mir-124-3_75_G_u;hsa-mir-331_82_C_u;hsa-mir-103a-2_71_A_u;hsa-mir-129-1_71_C_u;hsa-mir-7706_67_A_u;hsa-mir-151a_68_A_u;hsa-mir-29b-1_74_C_u;hsa-mir-181a-1_49_G_u;hsa-mir-27a_72_C_u;hsa-mir-92a-1_71_G_u;hsa-mir-448_91_A_u;hsa-mir-103a-1_71_A_u;hsa-mir-363_7…	31
5', -1	hsa-mir-103a-2_47_A_c	1
A-to-I(G)	hsa-mir-376a-1_9_A_g;hsa-mir-1301_52_A_g	2
Other		0
Pseudo	hsa-mir-151b_80_A_u;hsa-mir-107_71_C_g	2
SNP		0
Sum		70

## Sheet: Fig. 2B
The distribution of sites in Part (a) whose editing levels are increased or decreased in ASD.
	SFG	SFG	SFG	SFG	SFG	SFG	SFG	SFG	SFG	SFG	SFG	SFG	SFG	SFG	SFG	SFG	SFG	SFG	SFG	SFG	SFG	SFG	SFG	SFG	SFG	ASD-SFG	ASD-SFG	ASD-SFG	ASD-SFG	ASD-SFG	ASD-SFG	ASD-SFG	ASD-SFG	ASD-SFG	ASD-SFG	ASD-SFG	ASD-SFG	ASD-SFG	ASD-SFG	ASD-SFG	ASD-SFG	ASD-SFG	ASD-SFG	ASD-SFG	ASD-SFG
ME_ID	SRR1510097	SRR1510098	SRR1510099	SRR1510100	SRR1510101	SRR1510102	SRR1510103	SRR1510104	SRR1510105	SRR1510106	SRR1510107	SRR1510108	SRR1510109	SRR1510110	SRR1510111	SRR1510112	SRR1510113	SRR1510114	SRR1510115	SRR1510116	SRR1510117	SRR1510118	SRR1510119	SRR1510120	SRR1510121	SRR1510077	SRR1510078	SRR1510079	SRR1510080	SRR1510081	SRR1510082	SRR1510083	SRR1510084	SRR1510085	SRR1510086	SRR1510087	SRR1510088	SRR1510089	SRR1510090	SRR1510091	SRR1510092	SRR1510093	SRR1510094	SRR1510095	SRR1510096	SFG_AVERAGE	ASD-SFG_AVERAGE	ASD-SFG>SFG=ASD_increased	Increased/Decreased
hsa-mir-124-1_75_G_a	0.209	0.183	0.125	0.308	0.128	0.212	0.204	0.5	0.209	0.179	0.212	0.143	0.199	0.231	0.253	0.116	0.223	0.221	0.264	0.333	0.167	0.28	0.219	0.25	0.235	0.246	0.217	0.255	0.21	0.176	0.256	0.217	0.182	0.243	0.3	0.25	0.258	0.242	0.32	0.273	0.3	0.285	0.229	0.294	0.305	0.22412	0.2529	TRUE	Increased
hsa-mir-376a-1_9_A_g	0	0.111	0	0.222	0	0.198	0.279	0.111	0.21	0.2	0.397	0	0.23	0.167	0.314	0.524	0.324	0.364	0.519	0.333	1	0.364	0.568	0.32	0.429	0.321	0.433	0.458	0.5	0.5	0.471	0.429	0.522	0.356	0.4	0.333	0.333	0.235	0.259	0.4	0.5	0.278	0.688	0.282	0.327	0.28736	0.40125	TRUE	Increased
hsa-mir-152_75_G_a	0.024	0.023	0	0.027	0.036	0.08	0.076	0	0.042	0.021	0.039	0	0.034	0.016	0.057	0.018	0.073	0.025	0.042	0.064	0.012	0.029	0.058	0.04	0.034	0.057	0.06	0.088	0.039	0.093	0.036	0.031	0.035	0.051	0.111	0.044	0.077	0.013	0.054	0	0.024	0.033	0.056	0.116	0.058	0.0348	0.0538	TRUE	Increased
hsa-mir-128-1_36_G_a	0.018	0.03	0	0.021	0.015	0.032	0.035	0.016	0.054	0.1	0.039	0.06	0.053	0.014	0.036	0.032	0.052	0.038	0.111	0.022	0.031	0.04	0.083	0.082	0.103	0.039	0.056	0.074	0.062	0	0.074	0.093	0.039	0.065	0.182	0.112	0.084	0.067	0.11	0.1	0.111	0.087	0.027	0.118	0.145	0.04468	0.08225	TRUE	Increased
hsa-let-7b_80_C_u	0	0.003	0	0.001	0.01	0.017	0.003	0.005	0.031	0.026	0.015	0.005	0.017	0.007	0.036	0.009	0.03	0.023	0.037	0.021	0.01	0.027	0.033	0.017	0.021	0.019	0.027	0.014	0.023	0.047	0.018	0.017	0.018	0.018	0.017	0.016	0.01	0.012	0.018	0.04	0.032	0.038	0.031	0.036	0.017	0.01616	0.0234	TRUE	Increased
hsa-mir-20a_31_U_a	0.271	0.448	0.294	0.25	0.558	0.536	0.447	0.5	0.355	0.5	0.5	1	0.417	0.5	0.5	0.772	0.638	0.607	0.512	1	0.5	0.571	0.468	0.531	0.556	0.553	0.564	0.625	0.633	0.483	0.714	0.684	0.667	0.604	1	0.818	0.611	0	0.564	0.667	0.429	0.538	0.722	0.5	0.538	0.52924	0.5957	TRUE	Increased
hsa-mir-7-1_48_U_g	0	0.143	0	0	0.068	0.075	0.073	0	0.052	0.085	0.047	0.125	0.1	0.167	0.08	0.11	0.103	0.15	0.078	0.333	0	0.143	0.074	0.152	0.13	0.062	0.066	0.2	0.091	0.182	0.167	0.082	0.094	0.132	0.077	0.174	0.149	0.333	0.118	0.087	0.25	0.192	0.167	0.2	0.111	0.09152	0.1467	TRUE	Increased
hsa-mir-124-2_84_G_a	0.323	0.305	0.5	0.5	0.229	0.272	0.251	0.429	0.286	0.379	0.287	0.286	0.283	0.214	0.384	0.224	0.311	0.336	0.371	0.375	0.2	0.373	0.316	0.345	0.333	0.308	0.32	0.383	0.364	0.314	0.405	0.302	0.317	0.343	0.345	0.278	0.333	0.394	0.413	0.37	0.5	0.419	0.389	0.385	0.46	0.32448	0.3671	TRUE	Increased
hsa-mir-125b-1_77_G_u	0.697	0.778	0.571	0.833	0.6	0.716	0.851	0.75	0.722	0.615	0.818	0.444	0.759	0.6	0.676	0.571	0.688	0.725	0.76	0.5	0.8	0.708	0.727	0.694	0.731	0.783	0.689	0.696	0.632	0.97	0.75	0.814	0.824	0.771	1	0.676	0.812	0.744	0.685	0.824	0.739	0.723	0.725	0.846	0.767	0.69336	0.7735	TRUE	Increased
hsa-mir-101-2_69_A_c	0.04	0.071	0.026	0.06	0.089	0.08	0.064	0.083	0.086	0.111	0.077	0.073	0.093	0.089	0.08	0.074	0.122	0.082	0.092	0.085	0.094	0.128	0.093	0.11	0.101	0.086	0.091	0.098	0.098	0.073	0.072	0.118	0.083	0.099	0.084	0.089	0.094	0.113	0.07	0.116	0.147	0.099	0.144	0.1	0.101	0.08412	0.09875	TRUE	Increased
hsa-mir-654_71_U_a	0.036	0.037	0.045	0.054	0.058	0.07	0.065	0.09	0.079	0.091	0.055	0.044	0.066	0.072	0.08	0.059	0.081	0.073	0.079	0.076	0.085	0.061	0.085	0.072	0.043	0.068	0.078	0.101	0.077	0.063	0.082	0.077	0.106	0.075	0.066	0.11	0.072	0.042	0.101	0.117	0.119	0.07	0.046	0.1	0.071	0.06624	0.08205	TRUE	Increased
hsa-mir-124-3_75_G_a	0.324	0.305	0.5	0.5	0.229	0.269	0.249	0.429	0.283	0.4	0.287	0.286	0.287	0.214	0.375	0.224	0.311	0.336	0.374	0.375	0.2	0.36	0.317	0.346	0.333	0.311	0.32	0.383	0.364	0.314	0.405	0.304	0.306	0.34	0.345	0.278	0.336	0.371	0.41	0.37	0.5	0.415	0.389	0.385	0.464	0.32452	0.3655	TRUE	Increased
hsa-mir-331_82_C_a	0.197	0.269	0.111	0.289	0.279	0.445	0.498	0.579	0.386	0.485	0.444	0.372	0.374	0.559	0.446	0.381	0.333	0.414	0.483	0.27	0.25	0.427	0.475	0.419	0.52	0.461	0.46	0.413	0.512	0.414	0.433	0.333	0.482	0.453	0.643	0.51	0.462	0.39	0.507	0.517	0.511	0.412	0.4	0.553	0.603	0.3882	0.47345	TRUE	Increased
hsa-mir-484_29_U_-	0.061	0.057	0.077	0.03	0.057	0.039	0.039	0.064	0.037	0.093	0.08	0.043	0.045	0.059	0.056	0.093	0.08	0.068	0.086	0.067	0.087	0.127	0.065	0.048	0.097	0.084	0.071	0.168	0.078	0.121	0.094	0.081	0.082	0.053	0.095	0.06	0.045	0.065	0.065	0.078	0.109	0.057	0.108	0.06	0.076	0.0662	0.0825	TRUE	Increased
hsa-mir-92a-1_70_U_a	0.192	0.335	0.203	0.325	0.363	0.448	0.423	0.507	0.505	0.512	0.502	0.401	0.441	0.433	0.525	0.55	0.442	0.461	0.457	0.483	0.477	0.512	0.484	0.502	0.494	0.466	0.451	0.513	0.517	0.443	0.462	0.524	0.48	0.434	0.544	0.485	0.482	0.42	0.456	0.494	0.559	0.503	0.547	0.506	0.513	0.43908	0.48995	TRUE	Increased
hsa-mir-128-2_74_C_a	0.366	0.361	0.348	0.284	0.278	0.4	0.373	0.377	0.384	0.399	0.365	0.431	0.414	0.388	0.388	0.432	0.54	0.452	0.489	0.48	0.47	0.528	0.482	0.466	0.451	0.437	0.45	0.46	0.518	0.417	0.419	0.406	0.433	0.444	0.591	0.403	0.469	0.489	0.474	0.515	0.419	0.476	0.504	0.4	0.447	0.41384	0.45855	TRUE	Increased
hsa-mir-129-1_71_C_a	0	0.111	0	0.143	0.257	0.214	0.146	0.36	0.208	0.111	0.267	0	0.222	0	0.333	0.154	0.258	0.273	0.333	0.429	0	0.1	0.296	0.393	0.143	0.364	0.176	0.111	0.357	0.2	0.357	0.227	0.333	0.364	0	0.273	0.346	0.3	0.154	0.5	0.25	0.4	0	0.5	0.308	0.19004	0.276	TRUE	Increased
hsa-mir-92a-1_69_U_a	0.024	0.025	0.027	0.02	0.034	0.045	0.028	0.038	0.054	0.046	0.039	0.049	0.045	0.047	0.037	0.034	0.08	0.075	0.059	0.055	0.049	0.053	0.049	0.05	0.047	0.072	0.071	0.049	0.041	0.056	0.04	0.056	0.053	0.05	0.045	0.049	0.051	0.073	0.056	0.049	0.052	0.058	0.043	0.048	0.041	0.04436	0.05265	TRUE	Increased
hsa-mir-107_71_C_g	0.047	0.043	0.061	0.048	0.061	0.073	0.059	0.065	0.08	0.079	0.068	0.048	0.065	0.077	0.065	0.097	0.089	0.086	0.081	0.071	0.063	0.091	0.067	0.095	0.074	0.072	0.076	0.053	0.08	0.08	0.074	0.074	0.071	0.071	0.088	0.079	0.083	0.068	0.087	0.078	0.1	0.079	0.097	0.085	0.079	0.07012	0.0787	TRUE	Increased
hsa-mir-187_94_G_a	0	0.333	0	0	0.6	0.632	0.556	0.5	0.875	1	0.75	0.667	0.571	0	0.5	0	0.9	0.5	0.5	1	1	1	0	0.5	0.5	1	1	0	1	1	1	0.75	1	0.455	1	0.667	0.8	0.333	1	1	1	1	0	1	1	0.51536	0.80025	TRUE	Increased
hsa-mir-9-2_40_U_a	0.248	0.286	0.279	0.293	0.389	0.308	0.255	0.316	0.377	0.28	0.356	0.714	0.435	0.889	0.415	0.281	0.439	0.432	0.419	0	0.429	0.409	0.493	0.438	0.485	0.458	0.506	0.368	0.312	0.357	0.4	0.524	0.489	0.423	0.368	0.45	0.386	0.5	0.46	0.636	0.5	0.452	0.545	0.3	0.485	0.3866	0.44595	TRUE	Increased
hsa-mir-377_29_G_u	0	0.333	0	0.333	0.667	0.333	0.2	0.4	0	0	0.375	0	0.286	0.333	0	0.429	0.167	0	0.5	0	0	0.333	0.429	0.375	0.25	0	0.25	0.167	0.667	1	0.4	0.5	0	0.412	0.333	0.571	0.562	0.2	0.2	0.2	0.5	0.333	1	0.222	0.5	0.22972	0.40085	TRUE	Increased
hsa-mir-29b-1_74_C_u	0	0	0	0	0	0	0.2	0	0.25	0	0.5	0	0.5	0	0.2	0	0.25	0	0	0	0	1	0	0	0	0.25	0.167	0	1	1	0	0	0	0.25	1	1	0.25	1	0.125	0	0	0	1	0	0	0.116	0.3521	TRUE	Increased
hsa-mir-128-2_73_C_a	0.039	0.032	0.054	0.032	0.044	0.086	0.087	0.054	0.107	0.072	0.084	0.075	0.09	0.09	0.093	0.102	0.094	0.124	0.117	0.094	0.082	0.081	0.176	0.139	0.149	0.084	0.104	0.07	0.144	0.074	0.127	0.111	0.14	0.15	0.173	0.082	0.118	0.07	0.134	0.088	0.125	0.164	0.099	0.129	0.13	0.08788	0.1158	TRUE	Increased
hsa-mir-93_34_U_a	0.219	0.321	0.223	0.273	0.36	0.356	0.319	0.349	0.409	0.429	0.38	0.421	0.404	0.488	0.466	0.311	0.514	0.469	0.417	0.385	0.439	0.457	0.6	0.504	0.409	0.38	0.325	0.423	0.457	0.276	0.415	0.567	0.567	0.444	0.359	0.434	0.449	0.449	0.446	0.469	0.531	0.62	0.46	0.475	0.575	0.39688	0.45605	TRUE	Increased
hsa-mir-149_38_G_a	0.094	0.095	0.042	0.113	0.124	0.155	0.177	0.214	0.18	0.185	0.224	0.217	0.168	0.142	0.231	0.21	0.258	0.196	0.203	0.214	0.241	0.315	0.219	0.317	0.413	0.175	0.181	0.195	0.17	0.244	0.252	0.222	0.207	0.205	0.292	0.215	0.27	0.253	0.247	0.339	0.229	0.238	0.353	0.381	0.301	0.19788	0.24845	TRUE	Increased
hsa-mir-143_48_U_a	0	0	0	0	0.222	0.214	0.353	0	0.333	0.444	0.143	0	0.22	0.429	0.429	0.222	0.24	0.435	0.2	0.25	0	0	0.5	0.304	0.25	0.389	0.364	0.25	0.5	0.41	0.179	0.778	0	0.314	1	0	0.444	0.556	0.52	0	0	0.261	0.5	0.5	0.357	0.20752	0.3661	TRUE	Increased
hsa-mir-29a_64_U_g	0.133	0.115	0	0.114	0.158	0.152	0.173	0.113	0.157	0.189	0.164	0.185	0.199	0.222	0.176	0.147	0.186	0.178	0.164	0.216	0.156	0.197	0.239	0.219	0.24	0.152	0.182	0.223	0.281	0.17	0.191	0.182	0.178	0.182	0.196	0.225	0.179	0.196	0.192	0.243	0.25	0.282	0.26	0.156	0.2	0.16768	0.206	TRUE	Increased
hsa-mir-448_91_A_u	0	0.667	0	0.75	0.607	0.684	0.646	0.5	0.695	0.833	0.72	0.25	0.777	0.714	0.813	0.846	0.807	0.789	0.769	0.75	1	0.667	0.8	0.721	0.905	0.641	0.628	0.556	1	0.875	0.857	0.861	0.765	0.804	0.87	0.867	0.796	1	0.677	0.571	0.875	1	0.833	0.714	0.769	0.6684	0.79795	TRUE	Increased
hsa-mir-140_45_G_a	0.143	0	0	0	0.091	0.08	0.098	0	0.1	0	0.2	0	0.212	0	0.188	0	0.227	0.182	0.143	0	0	0	0.2	0.25	0.143	0.357	0.087	0.333	0.125	0.4	0.083	0.296	0.4	0.143	0	0.333	0.227	0.5	0.222	0.167	0	0.529	0.167	0.125	0.25	0.09028	0.2372	TRUE	Increased
hsa-mir-193a_41_G_u	0	0.091	0	0.056	0.094	0.155	0.083	0.062	0.022	0.118	0.062	0	0.094	0.111	0.2	0.077	0.086	0.075	0.111	0	0.11	0.127	0.076	0.116	0.041	0.054	0.179	0.091	0.179	0.167	0.135	0.108	0.098	0.13	0.231	0.025	0.16	0.086	0.143	0.091	0.13	0.159	0.147	0	0.152	0.07868	0.12325	TRUE	Increased
hsa-mir-99b_68_G_a	0.087	0.038	0	0.04	0.021	0.082	0.12	0.172	0.132	0.182	0.18	0.333	0.154	0	0.111	0.182	0.125	0.182	0.143	0	0.25	0.167	0.045	0.167	0.167	0.059	0.15	0.269	0.083	0.429	0.28	0.2	0.194	0.159	0.308	0.214	0.111	0.273	0.3	0	0.333	0.067	0.3	0.417	0	0.1232	0.2073	TRUE	Increased
hsa-mir-1301_52_A_g	0	0.016	0	0.01	0.022	0.02	0.02	0.035	0.024	0.039	0.032	0.019	0.043	0.09	0.04	0	0.044	0.09	0.069	0.059	0.018	0.055	0.081	0.084	0.077	0.052	0.033	0.106	0	0	0.069	0.071	0.07	0.024	0.095	0.025	0.06	0.026	0.122	0.097	0.052	0.082	0.092	0.093	0.073	0.03948	0.0621	TRUE	Increased
hsa-mir-873_69_C_a	0.396	0.311	0.348	0.361	0.284	0.409	0.422	0.373	0.44	0.41	0.378	0.378	0.411	0.591	0.319	0.433	0.5	0.383	0.493	0.533	0.485	0.505	0.453	0.453	0.458	0.373	0.429	0.343	0.339	0.516	0.47	0.534	0.512	0.477	0.436	0.537	0.498	0.441	0.558	0.263	0.545	0.461	0.473	0.818	0.562	0.42108	0.47925	TRUE	Increased
hsa-mir-181a-1_84_C_a	0.013	0.012	0.005	0.011	0.018	0.022	0.014	0.008	0.022	0.034	0.019	0.017	0.012	0.006	0.024	0.02	0.039	0.029	0.016	0.013	0.013	0.025	0.034	0.031	0.036	0.017	0.024	0.016	0.024	0.042	0.022	0.021	0.014	0.031	0.027	0.02	0.032	0.015	0.028	0.05	0.049	0.032	0.054	0.03	0.03	0.01972	0.0289	TRUE	Increased
hsa-mir-140_44_G_a	0.026	0	0	0	0.071	0.046	0.011	0	0.024	0.071	0.07	0	0.006	0.143	0.013	0.036	0.036	0.035	0.015	0	0	0.095	0.007	0.02	0.037	0.049	0.03	0.053	0.027	0.017	0.054	0.018	0.067	0.026	0.154	0.038	0.037	0.1	0.053	0.087	0	0.061	0.031	0	0.052	0.03048	0.0477	TRUE	Increased
hsa-mir-101-1_67_A_c	0.045	0.078	0.033	0.065	0.096	0.084	0.068	0.09	0.092	0.122	0.081	0.083	0.1	0.083	0.086	0.079	0.131	0.088	0.1	0.089	0.098	0.135	0.1	0.117	0.108	0.091	0.097	0.101	0.105	0.079	0.078	0.126	0.089	0.106	0.089	0.098	0.101	0.116	0.075	0.126	0.155	0.11	0.154	0.108	0.107	0.09004	0.10555	TRUE	Increased
hsa-mir-183_50_U_a	0	0.5	0.333	0	0.2	1	0.667	0.5	0.5	1	0.778	0	0.286	0.5	0.556	0.667	0.75	0.769	0.5	0.5	0	0.545	0.571	0.333	0.463	0.692	1	0	1	1	0.476	0.545	0.833	0.545	1	0.5	0.6	1	0.73	0.167	1	0.857	0.5	1	0.6	0.47672	0.70225	TRUE	Increased
hsa-mir-124-1_75_G_u	0.403	0.517	0.25	0.385	0.654	0.561	0.537	0.5	0.555	0.393	0.529	0.571	0.548	0.692	0.462	0.57	0.476	0.451	0.455	0.556	0.5	0.38	0.492	0.475	0.245	0.444	0.54	0.333	0.45	0.529	0.474	0.552	0.394	0.438	0.3	0.45	0.532	0.273	0.35	0.386	0.3	0.423	0.457	0.412	0.328	0.48628	0.41825	FALSE	Decreased
hsa-mir-140_85_A_u	0.746	0.68	0.847	0.728	0.616	0.522	0.533	0.517	0.544	0.54	0.488	0.442	0.539	0.577	0.457	0.489	0.455	0.535	0.522	0.479	0.568	0.452	0.498	0.464	0.482	0.483	0.484	0.454	0.505	0.509	0.555	0.475	0.498	0.499	0.492	0.502	0.493	0.49	0.464	0.506	0.501	0.503	0.488	0.48	0.422	0.5488	0.49015	FALSE	Decreased
hsa-mir-124-2_84_G_u	0.397	0.525	0.25	0.357	0.614	0.575	0.517	0.571	0.558	0.379	0.532	0.571	0.534	0.643	0.488	0.576	0.476	0.451	0.457	0.625	0.6	0.373	0.487	0.476	0.235	0.421	0.552	0.362	0.444	0.514	0.468	0.523	0.433	0.451	0.31	0.5	0.527	0.273	0.346	0.37	0.3	0.403	0.444	0.404	0.325	0.49068	0.4185	FALSE	Decreased
hsa-mir-874_71_G_u	0.667	0.5	1	1	0.667	0.524	0.688	0.5	0.75	0.4	0.625	0	0.591	0	0.692	0.75	0.583	0.75	0.6	0	0.667	0.429	0.556	0.273	0.5	0.786	0.222	0.444	0.375	0.5	0.444	0.435	0.4	0.6	0	0.5	0.579	0.562	0.667	0.333	0	0.417	0.375	0.571	0.444	0.54848	0.4327	FALSE	Decreased
hsa-mir-221_51_G_u	0.222	0.818	0	0.7	0.317	0.375	0.391	0.4	0.5	0	0.091	1	0.571	0.5	0.524	0.375	0.118	0.5	0.4	1	0.286	0.231	0.167	0.091	0.167	0.429	0.5	0	0	0	0.143	0	0	0.205	0.5	0.3	0.5	0	0	0	0	0.067	0.4	0	0	0.38976	0.1522	FALSE	Decreased
hsa-mir-485_32_A_u	0.4	0.714	0.812	0.64	0.612	0.484	0.5	0.417	0.25	0.667	0.455	0.429	0.588	0.533	0.417	0.5	0.273	0.3	0.417	0.75	0.467	0.682	0.5	0.4	0.267	0.417	0.533	0.455	0.333	0.333	0.333	0.278	0.333	0.464	0.5	0.409	0.429	0.364	0.429	0	0.556	0.333	0.429	0.714	0	0.49896	0.3821	FALSE	Decreased
hsa-mir-9-1_39_G_u	0.255	0.235	0.22	0.208	0.274	0.239	0.217	0.118	0.192	0.221	0.214	0.289	0.218	0.205	0.215	0.259	0.165	0.228	0.241	0.226	0.207	0.177	0.236	0.172	0.191	0.238	0.257	0.182	0.233	0.248	0.163	0.15	0.195	0.187	0.234	0.19	0.202	0.159	0.153	0.157	0.206	0.21	0.193	0.13	0.196	0.21688	0.19415	FALSE	Decreased
hsa-mir-124-3_75_G_u	0.399	0.525	0.25	0.357	0.614	0.569	0.519	0.571	0.553	0.367	0.532	0.571	0.543	0.643	0.477	0.576	0.476	0.451	0.461	0.625	0.6	0.38	0.489	0.473	0.235	0.424	0.552	0.362	0.444	0.514	0.468	0.527	0.419	0.447	0.31	0.5	0.528	0.257	0.343	0.37	0.3	0.4	0.444	0.404	0.328	0.49024	0.41705	FALSE	Decreased
hsa-mir-151b_80_A_u	0.6	0.64	0.667	0.808	0.821	0.604	0.711	0.667	0.551	0.438	0.588	0.7	0.712	0.6	0.517	0.615	0.418	0.649	0.542	0.6	0.722	0.519	0.479	0.463	0.473	0.638	0.571	0.579	0.54	0.55	0.648	0.545	0.559	0.588	0.688	0.509	0.582	0.55	0.627	0.367	0.346	0.549	0.331	0.478	0.507	0.60416	0.5376	FALSE	Decreased
hsa-mir-103a-2_47_A_c	0.062	0	0	0	0.2	0.154	0.333	0	0.25	0	0.333	1	0.25	1	0.4	0.4	0.286	0	0.5	0	0	0.25	0.5	0.333	0.5	0	1	0	0	0	0	0	0	0.286	0	0	0.75	0	0	0	0	0.25	0	1	0	0.27004	0.1643	FALSE	Decreased
hsa-mir-331_82_C_u	0.424	0.331	0.37	0.488	0.383	0.37	0.389	0.302	0.425	0.242	0.356	0.372	0.389	0.269	0.43	0.357	0.257	0.368	0.371	0.432	0.339	0.36	0.376	0.396	0.294	0.303	0.314	0.28	0.233	0.276	0.338	0.255	0.333	0.344	0.268	0.302	0.339	0.374	0.395	0.317	0.239	0.34	0.133	0.327	0.308	0.3636	0.3009	FALSE	Decreased
hsa-mir-103a-2_71_A_u	0.597	0.58	0.567	0.61	0.615	0.575	0.594	0.5	0.541	0.553	0.578	0.471	0.571	0.526	0.5	0.585	0.45	0.552	0.54	0.532	0.603	0.536	0.522	0.507	0.527	0.526	0.571	0.549	0.568	0.567	0.537	0.485	0.559	0.526	0.468	0.486	0.529	0.519	0.484	0.514	0.462	0.526	0.49	0.397	0.489	0.54928	0.5126	FALSE	Decreased
hsa-mir-323b_71_U_c	0.043	0.046	0.08	0.062	0.031	0.025	0.019	0.026	0.032	0.035	0.022	0.06	0.04	0.055	0.044	0.013	0.044	0.03	0.033	0.029	0.049	0.028	0.038	0.036	0.027	0.016	0.022	0.021	0.045	0.013	0.044	0.03	0.026	0.02	0.008	0.041	0.036	0.043	0.016	0.031	0.031	0.022	0.047	0.013	0.018	0.03788	0.02715	FALSE	Decreased
hsa-mir-2682_46_C_a	0.121	0.161	0	0.08	0.079	0.054	0.072	0	0.024	0.154	0.048	0.25	0.062	0.222	0.035	0.079	0.061	0.037	0.067	0	0.286	0.143	0.056	0.048	0	0.07	0.018	0.1	0	0	0.059	0.072	0	0.064	0	0.045	0.08	0.048	0.114	0	0	0.038	0	0	0.049	0.08556	0.03785	FALSE	Decreased
hsa-mir-129-1_71_C_u	1	0.889	0.5	0.829	0.714	0.732	0.812	0.6	0.792	0.889	0.7	1	0.778	1	0.667	0.846	0.742	0.727	0.667	0.571	1	0.9	0.667	0.607	0.857	0.636	0.824	0.778	0.643	0.8	0.643	0.727	0.667	0.636	1	0.727	0.615	0.6	0.769	0.5	0.5	0.6	1	0.5	0.615	0.77944	0.689	FALSE	Decreased
hsa-mir-766_87_C_a	0	0.467	0.6	0.192	0.385	0.188	0.706	0.25	0.857	0.5	0.75	0.6	0.182	0.6	0.125	1	0.545	0.667	1	0.333	0.667	0.667	0.545	0.571	0	0.333	0.286	0.167	0.333	0	0.333	0.846	0.2	0.429	0	0.278	0.545	0.429	0.571	1	0	0.4	0	0	0	0.49588	0.3075	FALSE	Decreased
hsa-mir-7706_67_A_u	0.444	0.306	0.257	0.273	0.224	0.177	0.31	0.4	0.32	0.324	0.324	0.357	0.318	0.474	0.333	0.149	0.143	0.321	0.062	0.154	0.375	0.167	0.444	0.182	0.194	0.152	0.231	0.2	0.19	0.24	0.227	0.18	0.174	0.194	0	0.206	0.121	0.333	0.194	0.214	0.205	0.107	0.115	0.167	0.125	0.28128	0.17875	FALSE	Decreased
hsa-mir-151a_68_A_u	0.079	0.063	0.076	0.077	0.06	0.055	0.063	0.055	0.052	0.041	0.048	0.052	0.068	0.064	0.05	0.06	0.037	0.05	0.05	0.042	0.046	0.042	0.044	0.045	0.042	0.051	0.046	0.037	0.041	0.047	0.057	0.043	0.051	0.056	0.034	0.049	0.05	0.052	0.06	0.038	0.04	0.045	0.031	0.051	0.047	0.05444	0.0463	FALSE	Decreased
hsa-mir-9-3_39_G_u	0.252	0.235	0.217	0.213	0.275	0.239	0.219	0.121	0.193	0.224	0.214	0.275	0.219	0.214	0.217	0.256	0.165	0.227	0.241	0.233	0.2	0.177	0.237	0.172	0.187	0.236	0.258	0.178	0.233	0.243	0.161	0.147	0.192	0.188	0.236	0.187	0.203	0.158	0.153	0.161	0.212	0.208	0.19	0.126	0.192	0.21688	0.1931	FALSE	Decreased
hsa-mir-181a-1_49_G_u	0.448	0.49	0.615	0.164	0.463	0.382	0.439	0.333	0.38	0.28	0.389	0.482	0.318	0.429	0.328	0.333	0.161	0.365	0.364	0.182	0.367	0.242	0.197	0.161	0.139	0.418	0.385	0.318	0.308	0.195	0.201	0.219	0.381	0.202	0.2	0.248	0.303	0.286	0.238	0.283	0.179	0.054	0.12	0.237	0.162	0.33804	0.24685	FALSE	Decreased
hsa-mir-26a-2_36_G_-	0.063	0.063	0.089	0.071	0.079	0.066	0.061	0.029	0.064	0.042	0.042	0.058	0.051	0.052	0.033	0.046	0.045	0.044	0.046	0.035	0.048	0.037	0.029	0.039	0.029	0.053	0.053	0.025	0.038	0.04	0.042	0.045	0.042	0.045	0.025	0.042	0.057	0.04	0.045	0.027	0.036	0.034	0.028	0.023	0.031	0.05044	0.03855	FALSE	Decreased
hsa-mir-27a_72_C_u	0.875	0	1	1	0.833	0.796	0.88	1	0.75	0.8	0.831	1	0.851	1	0.714	0.839	0.795	0.825	0.833	1	0.4	1	0.776	0.797	0.709	0.861	0.837	0.684	0.714	0.913	0.786	0.8	0.556	0.833	0.852	0.75	0.818	0.833	0.757	0.778	0	0.771	0.696	0.7	0.786	0.81216	0.73625	FALSE	Decreased
hsa-mir-92a-1_71_G_u	0.756	0.662	0.706	0.703	0.607	0.512	0.533	0.584	0.506	0.523	0.518	0.523	0.581	0.478	0.53	0.521	0.429	0.493	0.437	0.538	0.552	0.488	0.599	0.542	0.592	0.435	0.417	0.367	0.565	0.523	0.587	0.513	0.481	0.491	0.4	0.518	0.524	0.476	0.622	0.595	0.496	0.539	0.472	0.558	0.486	0.55652	0.50325	FALSE	Decreased
hsa-mir-149_38_G_u	0.891	0.883	0.95	0.868	0.855	0.83	0.801	0.772	0.799	0.8	0.749	0.752	0.814	0.825	0.744	0.758	0.711	0.799	0.754	0.782	0.735	0.668	0.757	0.669	0.536	0.785	0.807	0.789	0.778	0.756	0.719	0.756	0.761	0.775	0.688	0.76	0.711	0.708	0.711	0.627	0.743	0.718	0.588	0.575	0.653	0.78008	0.7204	FALSE	Decreased
hsa-mir-103a-1_71_A_u	0.65	0.639	0.637	0.714	0.679	0.635	0.651	0.611	0.594	0.615	0.645	0.559	0.646	0.61	0.566	0.634	0.512	0.63	0.623	0.59	0.656	0.616	0.576	0.559	0.583	0.612	0.646	0.595	0.632	0.612	0.596	0.55	0.634	0.576	0.583	0.562	0.592	0.562	0.549	0.581	0.51	0.582	0.545	0.444	0.577	0.6172	0.577	FALSE	Decreased
hsa-mir-363_72_A_u	0.451	0.313	0.294	0.453	0.243	0.25	0.253	0.279	0.226	0.275	0.185	0.143	0.275	0.342	0.268	0.22	0.148	0.207	0.206	0.267	0.158	0.211	0.261	0.224	0.226	0.179	0.194	0.169	0.338	0.223	0.263	0.203	0.2	0.254	0.136	0.2	0.287	0.185	0.244	0.235	0.176	0.217	0.242	0.133	0.266	0.25512	0.2172	FALSE	Decreased
hsa-mir-128-1_71_U_c	0.083	0.091	0.073	0.107	0.071	0.048	0.046	0.073	0.041	0.061	0.045	0.057	0.053	0.071	0.047	0.07	0.07	0.053	0.045	0.085	0.083	0.093	0.034	0.047	0.047	0.054	0.049	0.056	0.04	0.078	0.051	0.042	0.037	0.037	0.026	0.072	0.05	0.076	0.048	0.038	0.062	0.045	0.071	0.04	0.044	0.06376	0.0508	FALSE	Decreased
hsa-mir-99b_68_G_u	0.826	0.808	1	0.72	0.936	0.847	0.853	0.793	0.711	0.727	0.68	0.667	0.75	1	0.889	0.545	0.781	0.727	0.714	1	0.625	0.833	0.818	0.733	0.75	0.882	0.7	0.692	0.833	0.571	0.64	0.64	0.645	0.762	0.692	0.786	0.815	0.545	0.65	1	0.667	0.8	0.6	0.5	0.714	0.78932	0.7067	FALSE	Decreased
hsa-mir-873_69_C_u	0.566	0.689	0.652	0.639	0.697	0.577	0.559	0.612	0.514	0.571	0.622	0.578	0.569	0.409	0.66	0.55	0.483	0.605	0.478	0.45	0.515	0.462	0.507	0.526	0.486	0.577	0.564	0.657	0.661	0.452	0.51	0.435	0.477	0.514	0.538	0.453	0.469	0.523	0.419	0.737	0.424	0.528	0.509	0.182	0.438	0.55904	0.50335	FALSE	Decreased
hsa-mir-126_36_C_u	0.105	0.084	0.308	0.106	0.078	0.076	0.091	0.135	0.082	0.081	0.076	0.089	0.098	0.075	0.072	0.085	0.032	0.065	0.079	0.073	0.107	0.037	0.084	0.085	0.066	0.066	0.077	0.063	0.085	0.058	0.067	0.082	0.08	0.074	0.048	0.063	0.063	0.05	0.077	0.045	0.126	0.071	0.05	0.087	0.068	0.09076	0.07	FALSE	Decreased
hsa-mir-9-2_39_G_u	0.257	0.237	0.22	0.213	0.276	0.241	0.221	0.122	0.193	0.228	0.215	0.289	0.22	0.205	0.217	0.261	0.167	0.229	0.241	0.233	0.2	0.18	0.237	0.172	0.191	0.241	0.26	0.181	0.237	0.248	0.162	0.15	0.194	0.191	0.238	0.196	0.204	0.164	0.156	0.157	0.212	0.211	0.196	0.133	0.197	0.2186	0.1964	FALSE	Decreased
hsa-mir-181b-1_60_G_u	0.422	0.427	0.426	0.478	0.393	0.39	0.337	0.352	0.455	0.326	0.34	0.303	0.363	0.36	0.393	0.397	0.32	0.41	0.389	0.345	0.348	0.3	0.326	0.357	0.344	0.367	0.324	0.281	0.254	0.345	0.43	0.339	0.34	0.387	0.25	0.364	0.282	0.287	0.295	0.212	0.343	0.357	0.343	0.235	0.302	0.37204	0.31685	FALSE	Decreased

## Sheet: Fig. 2C
hsa-mir-376a-1_9_A_g editing sites with signicantly different editing levels in ASD-SFG.
Editing_Sites_ID	hsa-mir-376a-1_9_A_g-SFG	hsa-mir-376a-1_9_A_g-ASD-SFG
ME_Percent	0	0.321
	0.111	0.433
	0	0.458
	0.222	0.5
	0	0.5
	0.198	0.471
	0.279	0.429
	0.111	0.522
	0.21	0.356
	0.2	0.4
	0.397	0.333
	0	0.333
	0.23	0.235
	0.167	0.259
	0.314	0.4
	0.524	0.5
	0.324	0.278
	0.364	0.688
	0.519	0.282
	0.333	0.327
	1
	0.364
	0.568
	0.32
	0.429
P_value	0.0104637

## Sheet: Fig. 2D
The MiRME map of hsa-mir-376a in one of the normal unknown region samples (SRR1039452).
position on precursor	1	2	3	4	5	6	7	8	9	10	11	12	13	14	15	16	17	18	19	20	21	22	23	24	25	26	27	28	29	30	31	32	33	34	35	36	37	38	39	40	41	42	43	44	45	46	47	48	49
Reads (tptm)	0	0	0	6	58	72	2741	3613	3633	3637	3640	3642	3642	3642	3642	3642	3642	3642	3642	3642	3642	3642	3642	3642	3642	3634	3614	2019	1485	24	12	10	10	10	10	10	10	10	10	10	10	12	78	4028	4179	4180	4191	4191	4191
position on precursor	1	2	3	4	5	6	7	8	9	10	11	12	13	14	15	16	17	18	19	20	21	22	23	24	25	26	27	28	29	30	31	32	33	34	35	36	37	38	39	40	41	42	43	44	45	46	47	48	49
del (M/E reads(tptm))	0	0	0	0	0	0	0	0	0	0	0	0	0	0	0	0	0	0	0	0	0	0	0	0	0	0	0	0	0	0	0	0	0	0	0	0	0	0	0	0	0	0	0	0	0	0	0	0	0
U (M/E reads(tptm))	0	0	0	0	0	0	0	0	1	0	1	0	0	1	0	1	4	0	0	3	0	0	0	0	0	0	0	0	1	1	0	0	0	0	0	0	0	0	0	0	0	0	0	0	0	0	0	0	4
C (M/E reads(tptm))	0	0	0	0	0	4	0	1	0	0	0	3	1	0	0	0	0	0	7	0	9	0	3	0	0	1	0	0	0	0	0	0	0	0	0	0	0	0	0	0	0	0	3	0	0	0	0	0	1
A (M/E reads(tptm))	0	0	0	0	0	0	7	0	0	6	0	0	0	1	0	0	0	0	0	0	0	0	0	1	0	4	23	0	169	0	0	0	0	0	0	0	0	0	0	0	0	0	0	0	0	0	0	0	0
G (M/E reads(tptm))	0	0	0	0	0	0	0	0	1347	0	0	0	0	0	0	0	0	0	1	0	0	1	0	0	1	0	0	0	0	0	0	0	0	0	0	0	0	0	0	0	0	0	0	3	0	0	1	0	3483
insert (M/E reads(tptm))	0	0	0	0	0	0	0	0	0	0	0	0	0	0	0	0	0	0	0	0	0	0	0	0	0	0	0	0	0	0	0	0	0	0	0	0	0	0	0	0	0	0	0	0	0	0	0	0	0
position on precursor	6	7	8	9	10	11	12	13	14	16	17	19	20	21	22	23	24	25	26	27	29	30	43	44	45	47	49	50	51	52	53	55	56	57	62	63	64	65	66	67	68
del (P(-log10))	0	0	0	0	0	0	0	0	0	0	0	0	0	0	0	0	0	0	0	0	0	0	0	0	0	0	0	0	0	0	0	0	0	0	0	0	0	0	0	0	0
U (P(-log10))	0	0	0	0	0	0	0	0	0	0	0	0	0	0	0	0	0	0	0	0	0	0	0	0	0	0	0	0	0	0	0	0	0	0	0	0	0	0	0	0	6.27877
C (P(-log10))	0	0	0	0	0	0	0	0	0	0	0	0	0	0	0	0	0	0	0	0	0	0	0	0	0	0	0	0	0	0	0	0	0	0	0	0	0	0	0	0	0
A (P(-log10))	0	0	0	0	0	0	0	0	0	0	0	0	0	0	0	0	0	0	0	0	300	0	0	0	0	0	0	0	0	0	0	0	0	0	0	0	0	0	0	0.530825	0
G (P(-log10))	0	0	0	300	0	0	0	0	0	0	0	0	0	0	0	0	0	0	0	0	0	0	0	0	0	0	300	0	0	0	0	0	0	0	0	0	0	0	0	0	0
insert (P(-log10))	0	0	0	0	0	0	0	0	0	0	0	0	0	0	0	0	0	0	0	0	0	0	0	0	0	0	0	0	0	0	0	0	0	0	0	0	0	0	0	0	0
[truncated: 19 more columns]
