# Supplementary material for: Characterizing microRNA editing and mutation sites in Autism Spectrum Disorder
Source: Front Mol Neurosci. 2023 Jan 20;15:1105278. doi: 10.3389/fnmol.2022.1105278 (PMC9895120; doi:10.3389/fnmol.2022.1105278)
Supplement: Supplementary Figure S1 — The distribution of different types of editing sites in miRNAs. [file Data_Sheet_1.zip › Data Sheet 1/ASD-Supplementary-TableS8-figure3-under10.xlsx]

## Sheet: Fig. 3A
The distribution of the different types of editing sites that have significantly different editing levels in ASD-SFG samples compared to the SFG samples before 10 years old.
Category	Editing_Sites_ID	Total
3'-A	hsa-mir-128-2_74_C_a;hsa-mir-92a-1_69_U_a;hsa-mir-409_69_U_a;hsa-mir-222_93_U_a;hsa-mir-128-1_71_U_a;hsa-mir-127_79_G_a;hsa-mir-143_84_G_a;hsa-mir-92a-2_69_U_a;hsa-mir-127_78_U_a;hsa-mir-140_84_C_a;hsa-mir-328_70_C_a;hsa-mir-339_73_G_a;hsa-mir-128-2_73_C_a;hsa-mir-132_81_C_a;hsa-mir-874_70_U_a;hsa-mir-128-1_72_U_a;hsa-mir-1307_103_U_a;hsa-mir-423_76_C_a;hsa-mir-187_94_G_a;hsa-mir-92a-1_71_G_a;hsa…	53
3'-Other	hsa-mir-484_29_U_-;hsa-mir-29a_64_U_g;hsa-mir-138-2_34_C_-;hsa-mir-7-1_48_U_g;hsa-mir-323b_71_U_c;hsa-mir-222_93_U_c;hsa-mir-26a-2_36_G_-;hsa-mir-21_31_U_c	8
3'-U	hsa-mir-378a_65_C_u;hsa-mir-151a_70_A_u;hsa-mir-27b_82_A_u;hsa-let-7b_80_C_u;hsa-mir-22_76_G_u;hsa-mir-339_72_G_u;hsa-let-7a-1_78_C_u;hsa-mir-143_81_C_u;hsa-mir-486-1_27_C_u;hsa-mir-421_70_C_u;hsa-let-7a-3_73_C_u;hsa-mir-770_44_A_u;hsa-mir-193a_41_G_u;hsa-mir-181b-2_41_G_u;hsa-mir-7706_67_A_u;hsa-mir-128-2_74_C_u;hsa-mir-127_79_G_u;hsa-mir-103a-2_72_A_u;hsa-mir-125b-1_75_C_u;hsa-mir-331_82_C_u;hs…	49
5', -1	hsa-let-7a-3_3_G_c	1
A-to-I(G)	hsa-mir-376a-1_9_A_g;hsa-let-7a-2_28_A_g	2
C-to-U	hsa-mir-125b-2_27_C_u;hsa-mir-125b-1_25_C_u	2
Pseudo	hsa-mir-107_71_C_g;hsa-mir-151b_80_A_u	2
Sum		117

## Sheet: Fig. 3B
The distribution of sites in Part (a) whose editing levels are increased or decreased in ASD before 10 years old.
Categories of samples	SFG	SFG	SFG	SFG	SFG	SFG	SFG	SFG	SFG	SFG	SFG	SFG	SFG	SFG	SFG	ASD-SFG	ASD-SFG	ASD-SFG	ASD-SFG	ASD-SFG	ASD-SFG	ASD-SFG	ASD-SFG	ASD-SFG
ME_ID	SRR1510097	SRR1510098	SRR1510099	SRR1510100	SRR1510101	SRR1510102	SRR1510103	SRR1510104	SRR1510105	SRR1510106	SRR1510107	SRR1510108	SRR1510109	SRR1510110	SRR1510111	SRR1510077	SRR1510078	SRR1510079	SRR1510080	SRR1510081	SRR1510082	SRR1510083	SRR1510084	SRR1510085	SFG_AVERAGE	ASD-SFG_AVERAGE	ASD-SFG>SFG=ASD_increased	Increased/Decreased
hsa-mir-128-2_74_C_a	0.366	0.361	0.348	0.284	0.278	0.4	0.373	0.377	0.384	0.399	0.365	0.431	0.414	0.388	0.388	0.437	0.45	0.46	0.518	0.417	0.419	0.406	0.433	0.444	0.3704	0.442667	TRUE	Increased
hsa-mir-92a-1_69_U_a	0.024	0.025	0.027	0.02	0.034	0.045	0.028	0.038	0.054	0.046	0.039	0.049	0.045	0.047	0.037	0.072	0.071	0.049	0.041	0.056	0.04	0.056	0.053	0.05	0.0372	0.0542222	TRUE	Increased
hsa-mir-409_69_U_a	0.095	0.117	0.132	0.111	0.149	0.177	0.165	0.164	0.223	0.25	0.27	0.217	0.25	0.305	0.274	0.232	0.254	0.389	0.412	0.233	0.29	0.266	0.344	0.284	0.193267	0.300444	TRUE	Increased
hsa-mir-222_93_U_a	0.036	0.032	0.064	0.042	0.045	0.066	0.059	0.07	0.064	0.063	0.052	0.074	0.073	0.071	0.051	0.061	0.077	0.057	0.126	0.098	0.083	0.082	0.081	0.077	0.0574667	0.0824444	TRUE	Increased
hsa-mir-128-1_71_U_a	0.069	0.061	0.078	0.053	0.061	0.086	0.086	0.069	0.086	0.081	0.081	0.088	0.087	0.103	0.095	0.096	0.102	0.083	0.126	0.096	0.109	0.087	0.115	0.12	0.0789333	0.103778	TRUE	Increased
hsa-mir-127_79_G_a	0.217	0.238	0.231	0.212	0.226	0.266	0.257	0.29	0.28	0.297	0.288	0.308	0.281	0.328	0.259	0.318	0.33	0.304	0.38	0.311	0.314	0.305	0.284	0.306	0.2652	0.316889	TRUE	Increased
hsa-mir-143_84_G_a	0	0	0	0	0.286	0.326	0.233	0	0.292	0.125	0.261	0	0.222	0	0.211	0.381	0.31	0.167	0.444	0.267	0.302	0.269	0.333	0.258	0.1304	0.303444	TRUE	Increased
hsa-mir-92a-2_69_U_a	0.03	0.029	0.04	0.022	0.037	0.05	0.031	0.043	0.061	0.052	0.043	0.057	0.053	0.055	0.038	0.082	0.081	0.051	0.046	0.064	0.047	0.062	0.06	0.059	0.0427333	0.0613333	TRUE	Increased
hsa-mir-127_78_U_a	0.036	0.03	0.028	0.021	0.032	0.024	0.026	0.023	0.025	0.028	0.032	0.026	0.021	0.023	0.026	0.037	0.03	0.063	0.037	0.038	0.032	0.027	0.029	0.028	0.0267333	0.0356667	TRUE	Increased
hsa-mir-140_84_C_a	0.098	0.12	0.114	0.101	0.138	0.171	0.151	0.141	0.179	0.177	0.169	0.125	0.175	0.18	0.199	0.184	0.189	0.119	0.17	0.233	0.204	0.213	0.192	0.188	0.1492	0.188	TRUE	Increased
hsa-mir-328_70_C_a	0.241	0.235	0.333	0.181	0.19	0.24	0.185	0.2	0.264	0.271	0.183	0.235	0.271	0.284	0.258	0.289	0.325	0.245	0.377	0.185	0.308	0.347	0.317	0.337	0.238067	0.303333	TRUE	Increased
hsa-mir-339_73_G_a	0.286	0.158	0.167	0.25	0.133	0.234	0.212	0.091	0.068	0.333	0.27	0.125	0.143	0.25	0.296	0.278	0.4	0.167	0.25	0.222	0.345	0.478	0.385	0.372	0.201067	0.321889	TRUE	Increased
hsa-mir-128-2_73_C_a	0.039	0.032	0.054	0.032	0.044	0.086	0.087	0.054	0.107	0.072	0.084	0.075	0.09	0.09	0.093	0.084	0.104	0.07	0.144	0.074	0.127	0.111	0.14	0.15	0.0692667	0.111556	TRUE	Increased
hsa-mir-132_81_C_a	0.039	0.039	0.016	0.032	0.041	0.059	0.057	0.053	0.07	0.073	0.054	0.081	0.069	0.092	0.065	0.061	0.079	0.047	0.108	0.08	0.09	0.077	0.089	0.075	0.056	0.0784444	TRUE	Increased
hsa-mir-874_70_U_a	0.147	0.238	0.16	0.19	0.201	0.314	0.267	0.178	0.328	0.359	0.313	0.341	0.343	0.22	0.312	0.347	0.33	0.264	0.359	0.397	0.396	0.371	0.306	0.309	0.260733	0.342111	TRUE	Increased
hsa-mir-128-1_72_U_a	0.176	0.149	0.188	0.134	0.152	0.192	0.196	0.152	0.219	0.204	0.192	0.214	0.22	0.214	0.205	0.196	0.219	0.153	0.29	0.194	0.22	0.249	0.249	0.246	0.187133	0.224	TRUE	Increased
hsa-mir-1307_103_U_a	0.367	0.333	0.278	0.333	0.351	0.333	0.346	0.324	0.415	0.37	0.347	0.28	0.329	0.56	0.48	0.431	0.51	0.478	0.438	0.167	0.527	0.493	0.545	0.44	0.363067	0.447667	TRUE	Increased
hsa-mir-423_76_C_a	0.327	0.389	0.42	0.407	0.371	0.377	0.377	0.421	0.402	0.523	0.333	0.424	0.386	0.444	0.371	0.428	0.44	0.373	0.517	0.479	0.433	0.513	0.398	0.459	0.398133	0.448889	TRUE	Increased
hsa-mir-187_94_G_a	0	0.333	0	0	0.6	0.632	0.556	0.5	0.875	1	0.75	0.667	0.571	0	0.5	1	1	0	1	1	1	0.75	1	0.455	0.4656	0.800556	TRUE	Increased
hsa-mir-92a-1_71_G_a	0.188	0.244	0.232	0.233	0.311	0.395	0.355	0.341	0.434	0.376	0.357	0.395	0.33	0.423	0.375	0.462	0.46	0.533	0.343	0.399	0.314	0.375	0.433	0.408	0.3326	0.414111	TRUE	Increased
hsa-mir-598_83_U_a	0.167	0.2	0	0.208	0.209	0.144	0.127	0.211	0.189	0.114	0.07	0.125	0.252	0	0.067	0.267	0.222	0.094	0.194	0.241	0.273	0.284	0.17	0.194	0.138867	0.215444	TRUE	Increased
hsa-mir-423_75_U_a	0.045	0.045	0.051	0.03	0.036	0.038	0.031	0.042	0.038	0.052	0.048	0.04	0.047	0.037	0.039	0.056	0.041	0.057	0.053	0.076	0.045	0.05	0.038	0.042	0.0412667	0.0508889	TRUE	Increased
hsa-mir-329-2_72_U_a	0	0.045	0	0.033	0.032	0.032	0.034	0.048	0.032	0.023	0.037	0.047	0.067	0.05	0.043	0.102	0.052	0.065	0.036	0.05	0.066	0.025	0.094	0.037	0.0348667	0.0585556	TRUE	Increased
hsa-mir-329-1_70_U_a	0	0.045	0	0.033	0.032	0.032	0.034	0.048	0.032	0.023	0.037	0.047	0.067	0.05	0.043	0.102	0.052	0.065	0.036	0.05	0.066	0.025	0.094	0.037	0.0348667	0.0585556	TRUE	Increased
hsa-mir-22_75_U_a	0.667	0.522	0.778	0.457	0.566	0.608	0.603	0.655	0.647	0.766	0.691	0.538	0.645	0.5	0.69	0.705	0.661	0.778	0.765	0.649	0.665	0.77	0.663	0.673	0.6222	0.703222	TRUE	Increased
hsa-mir-152_75_G_a	0.024	0.023	0	0.027	0.036	0.08	0.076	0	0.042	0.021	0.039	0	0.034	0.016	0.057	0.057	0.06	0.088	0.039	0.093	0.036	0.031	0.035	0.051	0.0316667	0.0544444	TRUE	Increased
hsa-mir-146b_33_G_a	0.2	0.087	0.451	0.175	0.131	0.133	0.163	0.078	0.192	0.185	0.139	0.176	0.158	0.19	0.205	0.149	0.198	0.175	0.204	0.226	0.216	0.195	0.235	0.201	0.177533	0.199889	TRUE	Increased
hsa-mir-99b_68_G_a	0.087	0.038	0	0.04	0.021	0.082	0.12	0.172	0.132	0.182	0.18	0.333	0.154	0	0.111	0.059	0.15	0.269	0.083	0.429	0.28	0.2	0.194	0.159	0.110133	0.202556	TRUE	Increased
hsa-mir-671_89_U_a	0.036	0.03	0.095	0.01	0.036	0.091	0.051	0.077	0.065	0.045	0.045	0.029	0.087	0.084	0.073	0.044	0.125	0.095	0.078	0.04	0.137	0.091	0.091	0.083	0.0569333	0.0871111	TRUE	Increased
hsa-mir-654_71_U_a	0.036	0.037	0.045	0.054	0.058	0.07	0.065	0.09	0.079	0.091	0.055	0.044	0.066	0.072	0.08	0.068	0.078	0.101	0.077	0.063	0.082	0.077	0.106	0.075	0.0628	0.0807778	TRUE	Increased
hsa-mir-181a-1_84_C_a	0.013	0.012	0.005	0.011	0.018	0.022	0.014	0.008	0.022	0.034	0.019	0.017	0.012	0.006	0.024	0.017	0.024	0.016	0.024	0.042	0.022	0.021	0.014	0.031	0.0158	0.0234444	TRUE	Increased
hsa-mir-145_77_G_a	0	0	0	0	0.333	0.333	0	0	0	0	0.25	0	0.222	0	0.75	0.429	0.333	0	0.5	0.278	0.231	0	1	0.286	0.125867	0.339667	TRUE	Increased
hsa-mir-129-1_71_C_a	0	0.111	0	0.143	0.257	0.214	0.146	0.36	0.208	0.111	0.267	0	0.222	0	0.333	0.364	0.176	0.111	0.357	0.2	0.357	0.227	0.333	0.364	0.158133	0.276556	TRUE	Increased
hsa-mir-145_76_U_a	0	0.118	0	0.067	0.053	0.07	0.118	0	0.008	0	0.121	0	0.019	0.222	0.09	0.025	0.098	0.167	0.13	0.096	0.087	0.028	0.122	0.137	0.0590667	0.0988889	TRUE	Increased
hsa-mir-129-1_70_U_a	0.375	0.132	0.158	0.126	0.056	0.069	0.102	0.096	0.071	0.12	0.136	0.087	0.104	0.085	0.061	0.137	0.101	0.174	0.148	0.162	0.15	0.143	0.095	0.117	0.118533	0.136333	TRUE	Increased
hsa-mir-299_61_C_a	0.5	0	0	0	0.667	0.476	0.444	0	0.667	0.6	0.625	0	0.4	0	1	0.5	0.5	1	1	0.5	0	0.667	0.667	0.692	0.3586	0.614	TRUE	Increased
hsa-mir-126_74_C_a	0.391	0.447	0.562	0.308	0.544	0.588	0.572	0.442	0.592	0.61	0.555	0.571	0.459	0.424	0.52	0.563	0.609	0.676	0.566	0.573	0.524	0.6	0.566	0.558	0.505667	0.581667	TRUE	Increased
hsa-mir-20a_31_U_a	0.271	0.448	0.294	0.25	0.558	0.536	0.447	0.5	0.355	0.5	0.5	1	0.417	0.5	0.5	0.553	0.564	0.625	0.633	0.483	0.714	0.684	0.667	0.604	0.471733	0.614111	TRUE	Increased
hsa-mir-140_45_G_a	0.143	0	0	0	0.091	0.08	0.098	0	0.1	0	0.2	0	0.212	0	0.188	0.357	0.087	0.333	0.125	0.4	0.083	0.296	0.4	0.143	0.0741333	0.247111	TRUE	Increased
hsa-mir-146a_43_G_a	0.053	0.258	0.2	0.21	0.224	0.255	0.222	0.214	0.258	0.2	0.199	0.168	0.209	0.229	0.198	0.245	0.239	0.154	0.296	0.271	0.263	0.234	0.272	0.26	0.206467	0.248222	TRUE	Increased
hsa-mir-190a_37_U_a	0.027	0.029	0	0	0.026	0.05	0.09	0	0.068	0.053	0.074	0	0.07	0	0.049	0.055	0.08	0.091	0.071	0.106	0.045	0.126	0.03	0.064	0.0357333	0.0742222	TRUE	Increased
hsa-mir-484_29_U_a	0.031	0.033	0.041	0.03	0.035	0.028	0.023	0.034	0.029	0.042	0.028	0.05	0.021	0.034	0.027	0.037	0.032	0.024	0.048	0.043	0.056	0.049	0.037	0.05	0.0324	0.0417778	TRUE	Increased
hsa-mir-128-1_36_G_a	0.018	0.03	0	0.021	0.015	0.032	0.035	0.016	0.054	0.1	0.039	0.06	0.053	0.014	0.036	0.039	0.056	0.074	0.062	0	0.074	0.093	0.039	0.065	0.0348667	0.0557778	TRUE	Increased
hsa-mir-9-1_40_U_a	0.241	0.269	0.279	0.261	0.361	0.284	0.222	0.273	0.355	0.233	0.333	0.714	0.413	0.778	0.386	0.422	0.455	0.389	0.278	0.357	0.421	0.524	0.5	0.373	0.360133	0.413222	TRUE	Increased
hsa-mir-149_38_G_a	0.094	0.095	0.042	0.113	0.124	0.155	0.177	0.214	0.18	0.185	0.224	0.217	0.168	0.142	0.231	0.175	0.181	0.195	0.17	0.244	0.252	0.222	0.207	0.205	0.1574	0.205667	TRUE	Increased
hsa-mir-7-1_48_U_a	0	0.286	0	0.333	0.374	0.328	0.291	0.5	0.429	0.34	0.453	0.5	0.4	0.333	0.36	0.297	0.449	0.6	0.545	0.545	0.444	0.327	0.469	0.408	0.328467	0.453778	TRUE	Increased
hsa-mir-383_29_U_a	0	0.034	0	0.029	0.165	0.128	0.075	0.179	0.088	0.171	0.148	0.059	0.119	0.324	0.059	0.17	0.138	0.062	0.289	0.167	0.163	0.21	0.256	0.1	0.1052	0.172778	TRUE	Increased
hsa-mir-484_29_U_-	0.061	0.057	0.077	0.03	0.057	0.039	0.039	0.064	0.037	0.093	0.08	0.043	0.045	0.059	0.056	0.084	0.071	0.168	0.078	0.121	0.094	0.081	0.082	0.053	0.0558	0.0924444	TRUE	Increased
hsa-mir-29a_64_U_g	0.133	0.115	0	0.114	0.158	0.152	0.173	0.113	0.157	0.189	0.164	0.185	0.199	0.222	0.176	0.152	0.182	0.223	0.281	0.17	0.191	0.182	0.178	0.182	0.15	0.193444	TRUE	Increased
hsa-mir-138-2_34_C_-	0	0.125	0	0	0.227	0.143	0.145	0	0.133	0.182	0.176	0	0.085	0.125	0.353	0.45	0.219	0.2	0.5	0.167	0	0.361	0.412	0.208	0.112933	0.279667	TRUE	Increased
hsa-mir-7-1_48_U_g	0	0.143	0	0	0.068	0.075	0.073	0	0.052	0.085	0.047	0.125	0.1	0.167	0.08	0.062	0.066	0.2	0.091	0.182	0.167	0.082	0.094	0.132	0.0676667	0.119556	TRUE	Increased
hsa-mir-378a_65_C_u	0.389	0.377	0.427	0.297	0.331	0.29	0.288	0.268	0.306	0.325	0.321	0.388	0.447	0.263	0.28	0.444	0.477	0.422	0.377	0.534	0.506	0.384	0.366	0.363	0.333133	0.430333	TRUE	Increased
hsa-mir-151a_70_A_u	0.075	0.062	0	0.021	0.075	0.108	0.117	0.033	0.07	0.073	0.037	0	0.037	0.05	0.116	0.099	0.17	0.05	0.162	0.154	0.049	0.114	0.135	0.121	0.0582667	0.117111	TRUE	Increased
hsa-mir-27b_82_A_u	0.651	0.664	0.518	0.639	0.605	0.646	0.635	0.558	0.644	0.577	0.677	0.601	0.657	0.527	0.597	0.709	0.703	0.726	0.655	0.73	0.586	0.697	0.563	0.702	0.613067	0.674556	TRUE	Increased
hsa-let-7b_80_C_u	0	0.003	0	0.001	0.01	0.017	0.003	0.005	0.031	0.026	0.015	0.005	0.017	0.007	0.036	0.019	0.027	0.014	0.023	0.047	0.018	0.017	0.018	0.018	0.0117333	0.0223333	TRUE	Increased
hsa-mir-22_76_G_u	0.167	0.111	0	0.111	0.217	0.106	0.113	0.091	0.109	0.125	0.235	0	0.058	0	0.062	0.231	0.318	0	0.2	0.125	0.278	0.25	0.25	0.102	0.100333	0.194889	TRUE	Increased
hsa-mir-339_72_G_u	0.221	0.211	0.529	0.174	0.204	0.206	0.157	0.092	0.115	0.269	0.13	0.069	0.161	0.182	0.16	0.185	0.25	0.268	0.154	0.25	0.293	0.304	0.208	0.228	0.192	0.237778	TRUE	Increased
hsa-let-7a-1_78_C_u	0.562	0.321	0.364	0.394	0.466	0.541	0.474	0.304	0.495	0.406	0.509	0.286	0.487	0.273	0.566	0.569	0.5	0.545	0.524	0.522	0.647	0.5	0.378	0.492	0.429867	0.519667	TRUE	Increased
hsa-mir-143_81_C_u	0.044	0.05	0.048	0.042	0.05	0.055	0.067	0.039	0.065	0.06	0.072	0.074	0.045	0.033	0.068	0.078	0.084	0.06	0.068	0.058	0.044	0.059	0.077	0.126	0.0541333	0.0726667	TRUE	Increased
hsa-mir-486-1_27_C_u	0.444	0.294	0.5	0.571	0.3	0.25	0.167	0.4	0.167	0	0	0.5	0.333	0.4	0.3	0.735	0.833	0.25	0.4	0.6	0.424	0.533	0.5	0.214	0.3084	0.498778	TRUE	Increased
hsa-mir-421_70_C_u	0.478	0.255	0.29	0.277	0.313	0.363	0.304	0.259	0.318	0.437	0.312	0.326	0.277	0.267	0.288	0.358	0.341	0.332	0.384	0.361	0.317	0.356	0.303	0.355	0.3176	0.345222	TRUE	Increased
hsa-let-7a-3_73_C_u	0.5	0.29	0.364	0.333	0.464	0.537	0.457	0.28	0.491	0.385	0.482	0.25	0.488	0.273	0.542	0.569	0.473	0.462	0.5	0.522	0.639	0.5	0.34	0.492	0.409067	0.499667	TRUE	Increased
hsa-mir-770_44_A_u	0.714	0.588	0.667	0.778	0.781	0.803	0.768	0.814	0.755	0.778	0.638	0.667	0.742	0.75	0.818	0.967	0.895	0.692	1	0.75	0.824	0.8	0.846	0.746	0.7374	0.835556	TRUE	Increased
hsa-mir-193a_41_G_u	0	0.091	0	0.056	0.094	0.155	0.083	0.062	0.022	0.118	0.062	0	0.094	0.111	0.2	0.054	0.179	0.091	0.179	0.167	0.135	0.108	0.098	0.13	0.0765333	0.126778	TRUE	Increased
hsa-let-7a-3_3_G_c	0.239	0.235	0.193	0.175	0.212	0.152	0.098	0.071	0.158	0.172	0.16	0.056	0.299	0.169	0.094	0.173	0.298	0.286	0.346	0.41	0.318	0.248	0.183	0.205	0.165533	0.274111	TRUE	Increased
hsa-mir-376a-1_9_A_g	0	0.111	0	0.222	0	0.198	0.279	0.111	0.21	0.2	0.397	0	0.23	0.167	0.314	0.321	0.433	0.458	0.5	0.5	0.471	0.429	0.522	0.356	0.1626	0.443333	TRUE	Increased
hsa-let-7a-2_28_A_g	0.142	0.185	0.059	0.273	0.275	0.236	0.279	0.263	0.261	0.309	0.317	0.25	0.277	0.204	0.418	0.269	0.327	0.295	0.365	0.447	0.28	0.321	0.362	0.314	0.249867	0.331111	TRUE	Increased
hsa-mir-125b-2_27_C_u	0.062	0.045	0.031	0.04	0.061	0.061	0.053	0.033	0.06	0.072	0.076	0.05	0.085	0.036	0.085	0.066	0.075	0.084	0.086	0.091	0.07	0.051	0.078	0.097	0.0566667	0.0775556	TRUE	Increased
hsa-mir-125b-1_25_C_u	0.063	0.046	0.032	0.04	0.062	0.062	0.054	0.033	0.061	0.073	0.077	0.05	0.086	0.036	0.086	0.066	0.076	0.085	0.087	0.093	0.072	0.052	0.08	0.098	0.0574	0.0787778	TRUE	Increased
hsa-mir-107_71_C_g	0.047	0.043	0.061	0.048	0.061	0.073	0.059	0.065	0.08	0.079	0.068	0.048	0.065	0.077	0.065	0.072	0.076	0.053	0.08	0.08	0.074	0.074	0.071	0.071	0.0626	0.0723333	TRUE	Increased
hsa-mir-378a_65_C_a	0.584	0.592	0.564	0.672	0.646	0.673	0.681	0.691	0.672	0.645	0.649	0.588	0.531	0.713	0.687	0.52	0.48	0.54	0.609	0.438	0.476	0.583	0.614	0.606	0.6392	0.540667	FALSE	Decreased
hsa-mir-22_76_G_a	0.667	0.778	0	0.778	0.522	0.649	0.629	0.636	0.674	0.5	0.529	0.5	0.712	1	0.688	0.538	0.455	0.333	0.6	0.375	0.5	0.375	0.625	0.625	0.617467	0.491778	FALSE	Decreased
hsa-mir-101-1_68_G_a	0.23	0.295	0.154	0.293	0.29	0.296	0.285	0.32	0.273	0.269	0.279	0.286	0.254	0.263	0.277	0.269	0.274	0.287	0.24	0.206	0.23	0.249	0.272	0.241	0.270933	0.252	FALSE	Decreased
hsa-let-7g_27_U_a	0.55	0.547	0.577	0.634	0.558	0.572	0.569	0.599	0.593	0.629	0.589	0.621	0.6	0.599	0.617	0.534	0.546	0.523	0.551	0.562	0.53	0.581	0.571	0.641	0.590267	0.559889	FALSE	Decreased
hsa-let-7f-2_31_U_a	0.364	0.442	0.491	0.222	0.271	0.389	0.209	0.267	0.333	0.241	0.22	0.25	0.34	0.333	0.179	0.25	0.238	0.111	0.192	0.192	0.216	0.186	0.235	0.462	0.3034	0.231333	FALSE	Decreased
hsa-let-7a-2_27_U_a	0.321	0.416	0.472	0.412	0.37	0.384	0.383	0.402	0.406	0.39	0.35	0.396	0.323	0.399	0.352	0.362	0.361	0.289	0.354	0.337	0.345	0.375	0.375	0.387	0.385067	0.353889	FALSE	Decreased
hsa-mir-323b_71_U_c	0.043	0.046	0.08	0.062	0.031	0.025	0.019	0.026	0.032	0.035	0.022	0.06	0.04	0.055	0.044	0.016	0.022	0.021	0.045	0.013	0.044	0.03	0.026	0.02	0.0413333	0.0263333	FALSE	Decreased
hsa-mir-222_93_U_c	0.046	0.101	0.078	0.111	0.072	0.056	0.032	0.056	0.037	0.04	0.038	0.052	0.037	0.051	0.041	0.042	0.051	0.027	0.029	0.045	0.042	0.046	0.032	0.034	0.0565333	0.0386667	FALSE	Decreased
hsa-mir-26a-2_36_G_-	0.063	0.063	0.089	0.071	0.079	0.066	0.061	0.029	0.064	0.042	0.042	0.058	0.051	0.052	0.033	0.053	0.053	0.025	0.038	0.04	0.042	0.045	0.042	0.045	0.0575333	0.0425556	FALSE	Decreased
hsa-mir-21_31_U_c	0.13	0.088	0.082	0.102	0.072	0.059	0.043	0.093	0.045	0.06	0.082	0.161	0.055	0.07	0.065	0.062	0.051	0.041	0.025	0.039	0.058	0.076	0.081	0.072	0.0804667	0.0561111	FALSE	Decreased
hsa-mir-7706_67_A_u	0.444	0.306	0.257	0.273	0.224	0.177	0.31	0.4	0.32	0.324	0.324	0.357	0.318	0.474	0.333	0.152	0.231	0.2	0.19	0.24	0.227	0.18	0.174	0.194	0.322733	0.198667	FALSE	Decreased
hsa-mir-181b-2_41_G_u	0.944	0.918	0.904	0.939	0.93	0.896	0.909	0.93	0.917	0.925	0.929	0.902	0.957	1	0.915	0.886	0.887	0.903	0.884	0.886	0.937	0.879	0.909	0.902	0.927667	0.897	FALSE	Decreased
hsa-mir-128-2_74_C_u	0.504	0.517	0.534	0.584	0.592	0.47	0.5	0.456	0.495	0.431	0.498	0.403	0.46	0.476	0.471	0.407	0.426	0.404	0.346	0.417	0.436	0.456	0.457	0.447	0.492733	0.421778	FALSE	Decreased
hsa-mir-127_79_G_u	0.74	0.715	0.717	0.745	0.73	0.685	0.696	0.663	0.677	0.658	0.665	0.636	0.671	0.618	0.7	0.63	0.622	0.623	0.559	0.638	0.638	0.643	0.666	0.647	0.687733	0.629556	FALSE	Decreased
hsa-mir-103a-2_72_A_u	0.145	0.186	0.091	0.125	0.129	0.142	0.172	0.163	0.123	0.155	0.134	0.133	0.109	0.08	0.152	0.094	0.132	0.095	0.075	0.062	0.104	0.07	0.119	0.089	0.135933	0.0933333	FALSE	Decreased
hsa-mir-125b-1_75_C_u	0.28	0.368	0.458	0.529	0.395	0.351	0.353	0.527	0.336	0.36	0.325	0.599	0.372	0.492	0.283	0.326	0.324	0.294	0.305	0.291	0.329	0.342	0.318	0.299	0.401867	0.314222	FALSE	Decreased
hsa-mir-331_82_C_u	0.424	0.331	0.37	0.488	0.383	0.37	0.389	0.302	0.425	0.242	0.356	0.372	0.389	0.269	0.43	0.303	0.314	0.28	0.233	0.276	0.338	0.255	0.333	0.344	0.369333	0.297333	FALSE	Decreased
hsa-mir-186_39_C_u	0.882	0.9	1	0.833	0.774	0.804	0.917	0.833	0.789	0.909	0.842	1	0.667	0.667	0.9	0.75	0.824	0.727	0.571	0.6	0.778	0.667	0.75	0.867	0.8478	0.726	FALSE	Decreased
hsa-mir-411_72_C_u	0.5	1	1	0.833	0.6	0.304	0.25	0.6	0.222	0.2	0.333	0	0.333	0.333	0.333	0	0.25	0	0	0	0	0.5	0	0.412	0.456067	0.129111	FALSE	Decreased
hsa-mir-320a_71_A_u	0.443	0.462	0.486	0.428	0.443	0.488	0.514	0.47	0.528	0.434	0.441	0.478	0.462	0.51	0.467	0.428	0.423	0.278	0.429	0.407	0.476	0.358	0.524	0.4	0.470267	0.413667	FALSE	Decreased
hsa-mir-151a_68_A_u	0.079	0.063	0.076	0.077	0.06	0.055	0.063	0.055	0.052	0.041	0.048	0.052	0.068	0.064	0.05	0.051	0.046	0.037	0.041	0.047	0.057	0.043	0.051	0.056	0.0602	0.0476667	FALSE	Decreased
hsa-mir-126_36_C_u	0.105	0.084	0.308	0.106	0.078	0.076	0.091	0.135	0.082	0.081	0.076	0.089	0.098	0.075	0.072	0.066	0.077	0.063	0.085	0.058	0.067	0.082	0.08	0.074	0.103733	0.0724444	FALSE	Decreased
hsa-mir-328_70_C_u	0.736	0.75	0.642	0.791	0.794	0.741	0.799	0.77	0.722	0.722	0.791	0.739	0.714	0.709	0.727	0.696	0.658	0.725	0.61	0.815	0.669	0.646	0.672	0.641	0.743133	0.681333	FALSE	Decreased
hsa-mir-143_82_A_u	0.752	0.713	0.752	0.781	0.76	0.748	0.759	0.759	0.749	0.748	0.764	0.757	0.739	0.738	0.772	0.736	0.737	0.747	0.748	0.724	0.725	0.736	0.762	0.738	0.752733	0.739222	FALSE	Decreased
hsa-mir-127_80_G_u	0.346	0.471	0.452	0.462	0.407	0.506	0.48	0.455	0.515	0.394	0.429	0.435	0.455	0.529	0.528	0.416	0.376	0.38	0.363	0.349	0.409	0.416	0.463	0.435	0.4576	0.400778	FALSE	Decreased
hsa-mir-221_51_G_u	0.222	0.818	0	0.7	0.317	0.375	0.391	0.4	0.5	0	0.091	1	0.571	0.5	0.524	0.429	0.5	0	0	0	0.143	0	0	0.205	0.427267	0.141889	FALSE	Decreased
hsa-mir-92a-1_71_G_u	0.756	0.662	0.706	0.703	0.607	0.512	0.533	0.584	0.506	0.523	0.518	0.523	0.581	0.478	0.53	0.435	0.417	0.367	0.565	0.523	0.587	0.513	0.481	0.491	0.581467	0.486556	FALSE	Decreased
hsa-mir-140_85_A_u	0.746	0.68	0.847	0.728	0.616	0.522	0.533	0.517	0.544	0.54	0.488	0.442	0.539	0.577	0.457	0.483	0.484	0.454	0.505	0.509	0.555	0.475	0.498	0.499	0.585067	0.495778	FALSE	Decreased
hsa-mir-99b_68_G_u	0.826	0.808	1	0.72	0.936	0.847	0.853	0.793	0.711	0.727	0.68	0.667	0.75	1	0.889	0.882	0.7	0.692	0.833	0.571	0.64	0.64	0.645	0.762	0.8138	0.707222	FALSE	Decreased
hsa-mir-339_73_G_u	0.714	0.842	0.833	0.75	0.867	0.75	0.788	0.909	0.909	0.667	0.73	0.625	0.833	0.75	0.704	0.722	0.55	0.833	0.75	0.778	0.655	0.478	0.538	0.605	0.778067	0.656556	FALSE	Decreased
hsa-mir-181a-1_49_G_u	0.448	0.49	0.615	0.164	0.463	0.382	0.439	0.333	0.38	0.28	0.389	0.482	0.318	0.429	0.328	0.418	0.385	0.318	0.308	0.195	0.201	0.219	0.381	0.202	0.396	0.291889	FALSE	Decreased
hsa-mir-1301_71_C_u	0.043	0.024	0	0.016	0.052	0.076	0.099	0.058	0.049	0.024	0.053	0.105	0.031	0.047	0.058	0.032	0.028	0	0	0.05	0.017	0.022	0.024	0.037	0.049	0.0233333	FALSE	Decreased
hsa-mir-874_69_C_u	0.155	0.122	0.134	0.211	0.136	0.124	0.138	0.088	0.114	0.104	0.075	0.085	0.085	0.061	0.076	0.097	0.071	0.07	0.082	0.073	0.085	0.081	0.094	0.092	0.113867	0.0827778	FALSE	Decreased
hsa-mir-93_33_G_u	0.118	0.052	0.097	0.088	0.053	0.063	0.06	0.042	0.063	0.079	0.048	0.048	0.056	0.014	0.062	0.051	0.041	0.053	0.052	0.051	0.049	0.046	0.037	0.055	0.0628667	0.0483333	FALSE	Decreased
hsa-mir-132_81_C_u	0.946	0.927	0.934	0.91	0.917	0.894	0.9	0.891	0.882	0.878	0.915	0.876	0.882	0.845	0.886	0.893	0.884	0.918	0.848	0.868	0.854	0.88	0.868	0.856	0.898867	0.874333	FALSE	Decreased
hsa-mir-423_41_C_u	0.946	0.96	0.894	0.87	0.808	0.875	0.929	0.727	0.75	0.7	1	1	0.8	0.739	0	0.75	0.5	0	0.625	0.5	0.793	0.764	0.8	0.879	0.799867	0.623444	FALSE	Decreased
hsa-mir-423_76_C_u	0.635	0.564	0.532	0.561	0.597	0.595	0.576	0.533	0.556	0.447	0.617	0.529	0.573	0.515	0.606	0.534	0.506	0.619	0.434	0.492	0.533	0.457	0.557	0.51	0.5624	0.515778	FALSE	Decreased
hsa-mir-181b-1_61_A_u	0.683	0.732	0.609	0.837	0.593	0.648	0.667	0.441	0.649	0.465	0.507	0.333	0.651	0.417	0.588	0.703	0.556	0.562	0.357	0.3	0.5	0.465	0.375	0.386	0.588	0.467111	FALSE	Decreased
hsa-mir-126_74_C_u	0.586	0.553	0.438	0.692	0.456	0.41	0.422	0.558	0.408	0.381	0.439	0.429	0.537	0.559	0.48	0.433	0.388	0.324	0.434	0.427	0.476	0.39	0.426	0.438	0.489867	0.415111	FALSE	Decreased
hsa-mir-363_72_A_u	0.451	0.313	0.294	0.453	0.243	0.25	0.253	0.279	0.226	0.275	0.185	0.143	0.275	0.342	0.268	0.179	0.194	0.169	0.338	0.223	0.263	0.203	0.2	0.254	0.283333	0.224778	FALSE	Decreased
hsa-mir-484_30_A_u	0.233	0.187	0.184	0.194	0.178	0.179	0.172	0.155	0.212	0.144	0.171	0.245	0.2	0.146	0.186	0.109	0.151	0.156	0.163	0.154	0.136	0.151	0.127	0.152	0.185733	0.144333	FALSE	Decreased
hsa-mir-485_32_A_u	0.4	0.714	0.812	0.64	0.612	0.484	0.5	0.417	0.25	0.667	0.455	0.429	0.588	0.533	0.417	0.417	0.533	0.455	0.333	0.333	0.333	0.278	0.333	0.464	0.527867	0.386556	FALSE	Decreased
hsa-mir-192_46_G_u	0.182	0.218	0.203	0.366	0.287	0.294	0.278	0.346	0.297	0.186	0.249	0.182	0.245	0.292	0.231	0.178	0.172	0.214	0.233	0.173	0.232	0.242	0.216	0.229	0.257067	0.209889	FALSE	Decreased
hsa-mir-769_52_G_u	0.737	0.802	0.812	0.844	0.665	0.732	0.816	0.819	0.771	0.747	0.669	0.782	0.701	0.801	0.726	0.759	0.588	0.725	0.681	0.725	0.768	0.768	0.658	0.702	0.7616	0.708222	FALSE	Decreased
hsa-mir-149_38_G_u	0.891	0.883	0.95	0.868	0.855	0.83	0.801	0.772	0.799	0.8	0.749	0.752	0.814	0.825	0.744	0.785	0.807	0.789	0.778	0.756	0.719	0.756	0.761	0.775	0.8222	0.769556	FALSE	Decreased
hsa-mir-1271_36_A_u	0.24	0.286	0.275	0.125	0.222	0.067	0	0.222	0.077	0	0.1	0.429	0.25	0	0.105	0	0.067	0	0	0	0.222	0.115	0.033	0.077	0.159867	0.0571111	FALSE	Decreased
hsa-mir-151b_80_A_u	0.6	0.64	0.667	0.808	0.821	0.604	0.711	0.667	0.551	0.438	0.588	0.7	0.712	0.6	0.517	0.638	0.571	0.579	0.54	0.55	0.648	0.545	0.559	0.588	0.6416	0.579778	FALSE	Decreased

## Sheet: Fig. 3C
hsa-mir-376a-1_9_A_g editing sites with signicantly different editing levels in ASD-SFG before 10 years old.
Category	SFG	SFG	SFG	SFG	SFG	SFG	SFG	SFG	SFG	SFG	SFG	SFG	SFG	SFG	SFG	ASD-SFG	ASD-SFG	ASD-SFG	ASD-SFG	ASD-SFG	ASD-SFG	ASD-SFG	ASD-SFG	ASD-SFG
Samples	SRR1510097	SRR1510098	SRR1510099	SRR1510100	SRR1510101	SRR1510102	SRR1510103	SRR1510104	SRR1510105	SRR1510106	SRR1510107	SRR1510108	SRR1510109	SRR1510110	SRR1510111	SRR1510077	SRR1510078	SRR1510079	SRR1510080	SRR1510081	SRR1510082	SRR1510083	SRR1510084	SRR1510085
age(y)	0.00547945	0.0136986	0.0438356	0.0958904	0.263014	0.580822	1.2137	1.33699	2.15616	2.78356	4	4.75068	7.74521	8.00548	8.5863	2	4.45205	5	5	5.60274	7.15068	8	8.83288	10
hsa-mir-376a-1_9_A_g	0	11.1	0	22.2	0	19.8	27.9	11.1	21	20	39.7	0	23	16.7	31.4	32.1	43.3	45.8	50	50	47.1	42.9	52.2	35.6
pvalue	0.0001

## Sheet: Fig. 3D-3E
Three editing sites with signicantly different editing levels in ASD-SFG before 10 years old.
DATA Fig. 3D
Category	SFG	SFG	SFG	SFG	SFG	SFG	SFG	SFG	SFG	SFG	SFG	SFG	SFG	SFG	SFG	ASD-SFG	ASD-SFG	ASD-SFG	ASD-SFG	ASD-SFG	ASD-SFG	ASD-SFG	ASD-SFG	ASD-SFG
Samples	SRR1510097	SRR1510098	SRR1510099	SRR1510100	SRR1510101	SRR1510102	SRR1510103	SRR1510104	SRR1510105	SRR1510106	SRR1510107	SRR1510108	SRR1510109	SRR1510110	SRR1510111	SRR1510077	SRR1510078	SRR1510079	SRR1510080	SRR1510081	SRR1510082	SRR1510083	SRR1510084	SRR1510085
age(y)	0.00547945	0.0136986	0.0438356	0.0958904	0.263014	0.580822	1.2137	1.33699	2.15616	2.78356	4	4.75068	7.74521	8.00548	8.5863	2	4.45205	5	5	5.60274	7.15068	8	8.83288	10
hsa-mir-339_73_G_a	28.6	15.8	16.7	25	13.3	23.4	21.2	9.1	6.8	33.3	27	12.5	14.3	25	29.6	27.8	40	16.7	25	22.2	34.5	47.8	38.5	37.2
pvalue	0.009
DATA Fig. 3E
Category	SFG	SFG	SFG	SFG	SFG	SFG	SFG	SFG	SFG	SFG	SFG	SFG	SFG	SFG	SFG	ASD-SFG	ASD-SFG	ASD-SFG	ASD-SFG	ASD-SFG	ASD-SFG	ASD-SFG	ASD-SFG	ASD-SFG
Samples	SRR1510097	SRR1510098	SRR1510099	SRR1510100	SRR1510101	SRR1510102	SRR1510103	SRR1510104	SRR1510105	SRR1510106	SRR1510107	SRR1510108	SRR1510109	SRR1510110	SRR1510111	SRR1510077	SRR1510078	SRR1510079	SRR1510080	SRR1510081	SRR1510082	SRR1510083	SRR1510084	SRR1510085
age(y)	0.00547945	0.0136986	0.0438356	0.0958904	0.263014	0.580822	1.2137	1.33699	2.15616	2.78356	4	4.75068	7.74521	8.00548	8.5863	2	4.45205	5	5	5.60274	7.15068	8	8.83288	10
hsa-mir-125b-1_25_C_u	6.3	4.6	3.2	4	6.2	6.2	5.4	3.3	6.1	7.3	7.7	5	8.6	3.6	8.6	6.6	7.6	8.5	8.7	9.3	7.2	5.2	8	9.8
pvalue	0.01
