# Supplementary material for: Characterizing microRNA editing and mutation sites in Autism Spectrum Disorder
Source: Front Mol Neurosci. 2023 Jan 20;15:1105278. doi: 10.3389/fnmol.2022.1105278 (PMC9895120; doi:10.3389/fnmol.2022.1105278)
Supplement: Supplementary Figure S1 — The distribution of different types of editing sites in miRNAs. [file Data_Sheet_1.zip › Data Sheet 1/ASD-Supplementary-TableS9-figure4-ADARs.xlsx]

## Sheet: Fig. 4A-4I
The abundance of ADAR1, ADAR2, and ADAR3 in different GEO datasets of Normal controls (NC) and ASD patients (ASD).
DATA Fig. 4A
GSE28475(Brain Tissue)	GSM703758	GSM703759	GSM703760	GSM703761	GSM703762	GSM703763	GSM703764	GSM703765	GSM703766	GSM703767	GSM703648	GSM703651	GSM703652	GSM703653	GSM703654	GSM703655	GSM703656	GSM703658	GSM703662	GSM703663	GSM703664	GSM703665	GSM703667	GSM703671	GSM703672	GSM703673	GSM703674	GSM703678	GSM703679	GSM703685	GSM703686	GSM703691	GSM703692	GSM703693	GSM703694	GSM703697	GSM703698	GSM703705	GSM703706	GSM703707	GSM703708	GSM703711	GSM703712	GSM703715	GSM703716	GSM703718	GSM703719	GSM703720	GSM703721
class	Control	Control	Control	Control	Control	Control	Control	Control	Control	Control	Control	Control	Control	Control	Control	Control	Control	Control	Control	Control	Control	Control	Control	Control	Control	Control	Control	Control	Control	Control	Control	Control	Control	Control	Control	Control	Control	Control	Control	Control	Control	Control	Control	Control	Control	Control	Control	Control	Control
ADAR1(ILMN_1776777)	5055.36	5006.59	1221.84	140.513	3539.51	2909.61	73.0762	55.7665	2936.02	4072.83	8534.42	6379.93	8034.94	8329.81	8881	9010.39	8256.15	7435.37	9396.44	7647.4	5894.03	8385.26	8550.31	9893.2	9740.8	10091.9	10289.1	1767.41	8572.23	36.2918	4648.84	6564.66	6742.85	6343.93	7273.83	7789.74	6470.65	2452.98	1134.52	965.869	886.428	1890.27	3217.44	902.022	1407.89	2830.76	28.1533	294.667	27.8629
pvalue	0.048
ADAR1(ILMN_1706963)	69.9302	52.3404	44.2516	36.3227	75.5219	44.2438	42.2971	42.4885	64.7962	67.1546	185.806	445.328	247.331	157.808	66.6305	86.6464	108.878	426.863	132.36	36.437	4528.98	445.666	335.384	178.08	510.519	154.669	409.681	16.1945	184.782	27.3325	137.34	147.382	154.477	48.4817	82.1932	84.2043	186.252	46.7698	35.7665	33.2669	36.4554	46.5398	63.3983	25.5009	38.9542	187.713	367.312	494.922	219.475
pvalue	0.0326864
ADAR1(ILMN_2320964)	1652.97	653.222	58.0961	45.2797	1456.34	129.387	44.9249	50.6684	1091.5	1482.68	7805.51	9345.7	6594.32	7265.73	6592.74	7297.59	6582.05	9661.09	6937.07	50.3184	5374.74	3410.77	8008.03	5891.81	7785.22	6944.98	8835.36	5904.86	7779.21	30.3511	5440.93	6112.77	6368.84	5800.59	6112.63	7118.41	6888.1	3591.52	1738.2	1191.87	1378.61	2556.07	3318.37	874.941	672.795	31.0961	972.414	119.11	28.618
pvalue	0.02
DATA Fig. 4B
GSE38322(Cerebellum)	GSM938972	GSM938973	GSM938974	GSM938975	GSM938976	GSM938977	GSM938978	GSM938979	GSM938980	GSM938983	GSM938985	GSM938987	GSM938964	GSM938965	GSM938966	GSM938967	GSM938968	GSM938969	GSM938970	GSM938971	GSM938981	GSM938982	GSM938984	GSM938986	GSM938988	GSM938989
class	Control	Control	Control	Control	Control	Control	Control	Control	Control	Control	Control	Control	ASD	ASD	ASD	ASD	ASD	ASD	ASD	ASD	ASD	ASD	ASD	ASD	ASD	ASD
age	30	60	39	22	4	1	11	28	28	1	60	30	2	11	30	22	28	8	39	5	22	30	11	2	22	30
ADAR1(ILMN_1776777)	10.3677	10.2734	10.2335	10.1999	10.1166	9.5154	9.52812	9.88284	9.74566	9.27046	10.5641	10.3468	10.5537	10.071	10.3865	10.6291	10.443	10.2898	10.3139	10.4788	10.6001	10.3124	10.1251	10.413	10.7178	10.8954
pvalue	0.001
ADAR1(ILMN_1706963)	6.42219	6.45483	6.13085	6.40681	6.22003	6.06305	5.97062	6.07206	6.40459	6.25934	6.37634	6.43501	6.30182	6.39063	6.06358	5.96648	6.27702	6.32789	6.2595	6.34648	6.0622	6.21516	6.34323	6.1763	5.89235	6.02814
pvalue	0.22
ADAR1(ILMN_2320964)	8.34102	8.50474	8.46518	8.4103	8.39784	7.71293	7.72284	8.22475	8.10117	7.70551	8.70371	8.46441	8.61877	8.34431	8.32267	8.06966	8.43958	8.32633	8.19519	8.50647	7.92004	8.40209	8.0475	8.51726	8.50267	8.83173
pvalue	0.25
DATA Fig. 4C
GSE38322(Occipital cortex(BA19))	GSM938994	GSM938995	GSM938996	GSM938997	GSM938998	GSM938990	GSM938999	GSM938991	GSM938992	GSM938993
class	Control	Control	Control	Control	Control	Control	ASD	ASD	ASD	ASD
age	22	4	1	11	28	60	8	39	2	5
ADAR1(ILMN_1776777)	9.93303	10.0254	10.1867	10.4041	10.3232	10.7565	10.4889	10.6595	10.6044	10.3665
pvalue	0.11
ADAR1(ILMN_1706963)	6.04862	5.93098	5.89617	6.05811	5.99365	6.10175	6.01432	6.06839	6.07084	6.04514
pvalue	0.37
ADAR1(ILMN_2320964)	8.64708	8.3641	8.37594	8.22188	8.42589	8.81765	8.8502	8.74181	8.72942	8.64652
pvalue	0.03
DATA Fig. 4D
GSE28475(Brain Tissue)	GSM703758	GSM703759	GSM703760	GSM703761	GSM703762	GSM703763	GSM703764	GSM703765	GSM703766	GSM703767	GSM703648	GSM703651	GSM703652	GSM703653	GSM703654	GSM703655	GSM703656	GSM703658	GSM703662	GSM703663	GSM703664	GSM703665	GSM703667	GSM703671	GSM703672	GSM703673	GSM703674	GSM703678	GSM703679	GSM703685	GSM703686	GSM703691	GSM703692	GSM703693	GSM703694	GSM703697	GSM703698	GSM703705	GSM703706	GSM703707	GSM703708	GSM703711	GSM703712	GSM703715	GSM703716	GSM703718	GSM703719	GSM703720	GSM703721
class	Control	Control	Control	Control	Control	Control	Control	Control	Control	Control	Control	Control	Control	Control	Control	Control	Control	Control	Control	Control	Control	Control	Control	Control	Control	Control	Control	Control	Control	Control	Control	Control	Control	Control	Control	Control	Control	Control	Control	Control	Control	Control	Control	Control	Control	Control	Control	Control	Control
ADAR2(ILMN_1697628)	228.98	78.3635	48.9601	43.5867	139.285	54.8667	44.361	45.8651	123.097	181.423	1123.33	1309.15	919.691	543.218	456.422	521.593	584.861	1450.84	705.852	1003.15	70.5717	414.114	469.341	439.948	602.663	588.061	604.003	1030.62	211.277	42.4016	229.91	264.8	300.93	270.227	256.627	289.71	463.267	173.747	104.269	62.9488	64.9349	96.0183	212.105	54.6066	62.0865	1337.47	212.436	85.9547	26.4662
pvalue	0.35
ADAR2(ILMN_2319326)	954.501	201.103	51.4938	53.7199	577.089	61.7518	52.2366	53.22	430.238	836.133	6189.91	4307.13	5454.41	4738.19	4306.64	4227.83	4589.2	4930.58	4817.16	49.9307	57.2851	3757.28	6149.97	3711.68	5879.12	6228.74	7080.49	7318.93	2909.23	34.4632	1997.11	4991.83	4247.03	2597.1	2870.69	3535.04	6286.78	1181.2	1418.23	654.241	690.719	596.544	1231.09	341.749	600.12	58.0426	27.4792	370.344	705.969
pvalue	0.08
ADAR2(ILMN_1657442)	80.2335	93.2586	53.5182	39.5498	120.999	149.334	45.486	50.469	84.5608	88.4928	983.422	1936.97	2697.28	344.788	238.593	325.423	214.884	1656.72	965.678	66.705	76.5941	582.073	712.341	1845.71	718.299	445.743	910.612	4069.25	550.796	38.0018	344.479	635.318	555.377	519.739	364.749	388.794	807.402	116.902	73.8586	44.9351	67.9806	131.781	268.489	74.6657	79.2072	4162.38	35.3119	191.124	29.5982
pvalue	0.13
ADAR2(ILMN_1679797)	4283.09	3703.09	957.63	153.214	2218.83	1579.18	72.197	50.3102	1835.8	2995.66	19922.2	17084	13709.7	18116.5	17273.4	16502.8	17972.2	18394	20662	19058.8	10185.2	19541.2	17070.3	20303.2	17816	20146.5	19456.1	12955.4	8601.69	44.7641	10337.7	14895.3	14543.3	14380.5	16889.5	15900.8	14433.7	7852.94	4903.53	3177.36	4786.66	6676.74	8400.05	3509.41	5657.97	7090.71	367.307	360.494	649.771
pvalue	0.07
DATA Fig. 4E
GSE38322(Cerebellum)	GSM938972	GSM938973	GSM938974	GSM938975	GSM938976	GSM938977	GSM938978	GSM938979	GSM938980	GSM938983	GSM938985	GSM938987	GSM938964	GSM938965	GSM938966	GSM938967	GSM938968	GSM938969	GSM938970	GSM938971	GSM938981	GSM938982	GSM938984	GSM938986	GSM938988	GSM938989
class	Control	Control	Control	Control	Control	Control	Control	Control	Control	Control	Control	Control	ASD	ASD	ASD	ASD	ASD	ASD	ASD	ASD	ASD	ASD	ASD	ASD	ASD	ASD
age	30	60	39	22	4	1	11	28	28	1	60	30	2	11	30	22	28	8	39	5	22	30	11	2	22	30
ADAR2(ILMN_1697628)	6.92949	6.96433	6.77898	7.08474	7.26361	6.27886	6.19048	6.88924	6.75082	6.53492	7.17389	6.92522	6.92522	6.80607	6.48934	6.18729	7.05981	6.72855	6.80927	6.91761	6.14738	6.62784	6.77902	7.04987	6.2098	6.77385
pvalue	0.27
ADAR2(ILMN_2319326)	8.54334	8.74334	8.32889	8.62702	8.62564	7.69766	7.44016	8.36425	8.32415	7.68078	8.66077	8.398	8.24269	8.14397	7.97407	7.27301	8.53357	8.4103	8.34431	8.35951	7.17075	7.96112	8.20609	8.31558	6.74276	8.23086
pvalue	0.13
ADAR2(ILMN_1657442)	6.09701	6.10218	5.95571	5.95445	5.99214	5.91658	5.91429	6.03572	6.22213	5.85928	5.9953	5.96976	6.01197	6.03131	5.92767	5.89095	5.88345	5.83615	6.0944	5.92962	5.95123	6.08203	5.8885	6.0381	5.89462	5.95868
pvalue	0.09
ADAR2(ILMN_1679797)	10.7914	11.1053	10.6634	10.7944	10.8922	9.69268	9.79019	10.4961	10.4475	9.78572	11.088	10.8242	10.5082	10.5351	10.8997	11.0235	10.9673	10.9133	10.9499	10.8369	10.9762	10.8235	10.5715	10.4934	10.7824	11.1705
pvalue	0.05
DATA Fig. 4F
GSE38322(Occipital cortex(BA19))	GSM938994	GSM938995	GSM938996	GSM938997	GSM938998	GSM938990	GSM938999	GSM938991	GSM938992	GSM938993
class	Control	Control	Control	Control	Control	Control	ASD	ASD	ASD	ASD
age	22	4	1	11	28	60	8	39	2	5
ADAR2(ILMN_1697628)	6.28999	6.64036	6.59226	6.20838	6.33636	6.57547	6.03795	6.61503	6.12956	6.49101
pvalue	0.38
ADAR2(ILMN_2319326)	7.50823	7.72837	7.85748	6.71968	7.56621	7.59964	7.39746	7.77341	6.64258	7.55659
pvalue	0.56
ADAR2(ILMN_1657442)	5.82954	5.95494	5.87622	5.85445	5.88268	5.90076	5.87516	5.95095	5.90241	5.86788
pvalue	0.556953
ADAR2(ILMN_1679797)	9.91933	10.0359	10.2373	9.54358	9.85492	10.1175	10.4209	10.103	9.55242	10.0317
pvalue	0.67
DATA Fig. 4G
GSE28475(Brain Tissue)	GSM703758	GSM703759	GSM703760	GSM703761	GSM703762	GSM703763	GSM703764	GSM703765	GSM703766	GSM703767	GSM703648	GSM703651	GSM703652	GSM703653	GSM703654	GSM703655	GSM703656	GSM703658	GSM703662	GSM703663	GSM703664	GSM703665	GSM703667	GSM703671	GSM703672	GSM703673	GSM703674	GSM703678	GSM703679	GSM703685	GSM703686	GSM703691	GSM703692	GSM703693	GSM703694	GSM703697	GSM703698	GSM703705	GSM703706	GSM703707	GSM703708	GSM703711	GSM703712	GSM703715	GSM703716	GSM703718	GSM703719	GSM703720	GSM703721
class	Control	Control	Control	Control	Control	Control	Control	Control	Control	Control	Control	Control	Control	Control	Control	Control	Control	Control	Control	Control	Control	Control	Control	Control	Control	Control	Control	Control	Control	Control	Control	Control	Control	Control	Control	Control	Control	Control	Control	Control	Control	Control	Control	Control	Control	Control	Control	Control	Control
ADAR3(ILMN_1749493)	368.859	308.568	86.6659	42.0401	60.8972	46.6585	43.9387	45.0753	119.43	269.816	1090.25	1812.28	1933.97	1660.72	1260.62	1507.31	1077.1	1836.14	1523.24	45.9369	2721.91	972.571	1787.88	1540.62	3308.42	1185.52	1968.63	3018.64	6507.18	35.515	739.62	899.376	1295.77	823.469	399.33	1319.71	1174.99	260.168	137.537	142.702	132.679	208.674	353.392	69.8089	243.936	34.5972	27.0337	195.919	191.558
pvalue	0.11
DATA Fig. 4H
GSE38322(Cerebellum)	GSM938972	GSM938973	GSM938974	GSM938975	GSM938976	GSM938977	GSM938978	GSM938979	GSM938980	GSM938983	GSM938985	GSM938987	GSM938964	GSM938965	GSM938966	GSM938967	GSM938968	GSM938969	GSM938970	GSM938971	GSM938981	GSM938982	GSM938984	GSM938986	GSM938988	GSM938989
class	Control	Control	Control	Control	Control	Control	Control	Control	Control	Control	Control	Control	ASD	ASD	ASD	ASD	ASD	ASD	ASD	ASD	ASD	ASD	ASD	ASD	ASD	ASD
age	30	60	39	22	4	1	11	28	28	1	60	30	2	11	30	22	28	8	39	5	22	30	11	2	22	30
ADAR3(ILMN_1749493)	6.78266	6.72495	6.58022	6.48606	6.58279	6.35164	7.43458	6.78839	6.71679	6.37404	6.80437	6.6866	6.3809	6.45302	7.20502	6.72935	6.52902	7.43102	6.30148	6.5381	6.49505	7.23656	6.3448	6.42154	6.85008	7.08941
pvalue	0.86
DATA Fig. 4I
GSE38322(Occipital cortex(BA19))	GSM938994	GSM938995	GSM938996	GSM938997	GSM938998	GSM938990	GSM938999	GSM938991	GSM938992	GSM938993
class	Control	Control	Control	Control	Control	Control	ASD	ASD	ASD	ASD
age	22	4	1	11	28	60	8	39	2	5
ADAR3(ILMN_1749493)	7.07352	6.62731	6.42239	7.79333	6.93971	6.90475	7.41617	6.57651	7.19163	6.95229
pvalue	0.78
[truncated: 74 more columns]

## Sheet: Fig. 4J-4O
The abundance of ADAR1, ADAR2, and ADAR3 in different GEO datasets of Normal controls (NC) and ASD patients (ASD) under the age of ten.
DATA Fig. 4J
GSE38322(Cerebellum)	GSM938977	GSM938983	GSM938976	GSM938964	GSM938986	GSM938971	GSM938969
class	Control	Control	Control	ASD	ASD	ASD	ASD
age	1	1	4	2	2	5	8
ADAR1(ILMN_1776777)	9.5154	9.27046	10.1166	10.5537	10.413	10.4788	10.2898
t-test	0.015
ADAR1(ILMN_1706963)	6.06305	6.25934	6.22003	6.30182	6.1763	6.34648	6.32789
t-test	0.17
ADAR1(ILMN_2320964)	7.71293	7.70551	8.39784	8.61877	8.51726	8.50647	8.32633
t-test	0.04
DATA Fig. 4K
GSE38322(Occipital cortex(BA19))	GSM938996	GSM938995	GSM938992	GSM938993	GSM938999
class	Control	Control	ASD	ASD	ASD
age	1	4	2	5	8
ADAR1(ILMN_1776777)	10.1867	10.0254	10.6044	10.3665	10.4889
t-test	0.038
ADAR1(ILMN_1706963)	5.89617	5.93098	6.07084	6.04514	6.01432
t-test	0.014
ADAR1(ILMN_2320964)	8.37594	8.3641	8.72942	8.64652	8.8502
t-test	0.017
DATA Fig. 4L
GSE38322(Cerebellum)	GSM938977	GSM938983	GSM938976	GSM938964	GSM938986	GSM938971	GSM938969
class	Control	Control	Control	ASD	ASD	ASD	ASD
age	1	1	4	2	2	5	8
ADAR2(ILMN_1697628)	6.27886	6.53492	7.26361	6.92522	7.04987	6.91761	6.72855
t-test	0.45
ADAR2(ILMN_2319326)	7.69766	7.68078	8.62564	8.24269	8.31558	8.35951	8.4103
t-test	0.27
ADAR2(ILMN_1657442)	5.91658	5.85928	5.99214	6.01197	6.0381	5.92962	5.83615
t-test	0.24
ADAR2(ILMN_1679797)	9.69268	9.78572	10.8922	10.5082	10.4934	10.8369	10.9133
t-test	0.17
DATA Fig. 4M
GSE38322(Occipital cortex(BA19))	GSM938996	GSM938995	GSM938992	GSM938993	GSM938999
class	Control	Control	ASD	ASD	ASD
age	1	4	2	5	8
ADAR2(ILMN_1697628)	6.59226	6.64036	6.12956	6.49101	6.03795
t-test	0.11
ADAR2(ILMN_2319326)	7.85748	7.72837	6.64258	7.55659	7.39746
t-test	0.2
ADAR2(ILMN_1657442)	5.87622	5.95494	5.90241	5.86788	5.87516
t-test	0.386515
ADAR2(ILMN_1679797)	10.2373	10.0359	9.55242	10.0317	10.4209
t-test	0.71
DATA Fig. 4N
GSE38322(Cerebellum)	GSM938977	GSM938983	GSM938976	GSM938964	GSM938986	GSM938971	GSM938969
class	Control	Control	Control	ASD	ASD	ASD	ASD
age	1	1	4	2	2	5	8
ADAR3(ILMN_1749493)	6.35164	6.37404	6.58279	6.3809	6.42154	6.5381	7.43102
t-test	0.43
DATA Fig. 4O
GSE38322(Occipital cortex(BA19))	GSM938996	GSM938995	GSM938992	GSM938993	GSM938999
class	Control	Control	ASD	ASD	ASD
age	1	4	2	5	8
ADAR3(ILMN_1749493)	6.42239	6.62731	7.19163	6.95229	7.41617
t-test	0.039
